# Supplementary material for: Antimicrobial Susceptibility and Molecular Features of Colonizing Isolates of Pseudomonas aeruginosa and the Report of a Novel Sequence Type (ST) 3910 from Thailand
Source: Antibiotics (Basel). 2023 Jan 12;12(1):165. doi: 10.3390/antibiotics12010165 (PMC9854967; doi:10.3390/antibiotics12010165)
Supplement: Supplementary file 1 [file antibiotics-12-00165-s001.zip]

Archive with 3 entries (3 files):
- Figure S1.pdf
- Figure S2.pdf
- Supplementary Tables(1).xlsx
