# Supplementary material for: Antimicrobial Susceptibility and Molecular Features of Colonizing Isolates of Pseudomonas aeruginosa and the Report of a Novel Sequence Type (ST) 3910 from Thailand
Source: Antibiotics (Basel). 2023 Jan 12;12(1):165. doi: 10.3390/antibiotics12010165 (PMC9854967; doi:10.3390/antibiotics12010165)
Supplement: Supplementary file 1 [file antibiotics-12-00165-s001.zip › Supplementary Tables(1).xlsx]

## Sheet: Table S1
Table S1. QUAST results of the colonizing isolates of P. aeruginosa.
Isolate Code	No. of Contigs (≥ 0 bp)	No. of Contigs (≥ 1000 bp)	No. of Contigs (≥ 5000 bp)	No. of Contigs (≥ 10000 bp)	No. of Contigs (≥ 25000 bp)	No. of Contigs (≥ 50000 bp)	Total Length (≥ 0 bp)	Total Length (≥ 1000 bp)	Total Length (≥ 5000 bp)	Total Length (≥ 10000 bp)	Total Length (≥ 25000 bp)	Total Length (≥ 50000 bp)	Largest Contig	Total Length	GC (%)	N50	N75	L50	L75	# N's Per 100 kbp
PA01	126	28	25	23	20	18	6287285	6263780	6256649	6246109	6190156	6103323	922500	6269609	66.54	509445	323289	5	9	6.17
PA02	144	27	25	24	23	20	6444305	6418901	6412718	6407261	6391735	6273261	1053686	6424587	66.48	443390	348015	5	9	15.02
PA03	130	24	20	19	18	18	6393071	6371055	6361213	6355598	6333297	6333297	926445	6374438	66.31	426874	393876	5	8	1.51
PA04	119	23	18	17	17	16	6288192	6264583	6254781	6249198	6249198	6211028	1260892	6270813	66.54	931346	357379	3	6	6.24
PA05	62	21	18	15	15	13	6211122	6200461	6195770	6179610	6179610	6093295	1334390	6202244	66.59	768579	471096	4	6	9.38
PA06	186	42	30	26	25	21	6598473	6559473	6530875	6500222	6484684	6341260	737834	6570838	66.2	429555	260986	6	11	10.44
PA07	158	48	33	29	26	23	6835519	6810186	6780546	6756070	6714322	6587088	720307	6816753	66.01	423423	208343	7	13	5.84
PA08	156	40	36	31	29	23	6393336	6360384	6353252	6315965	6276933	6039893	687086	6373072	66.33	428809	213042	6	12	7.53
PA09	108	29	22	21	20	17	6373514	6356116	6344652	6339302	6320521	6222405	830357	6359659	66.44	525903	412988	5	8	4.54
PA10	89	21	16	14	13	12	6434555	6417707	6409528	6399373	6380474	6342015	2076890	6421789	66.45	781652	407941	3	6	9.06
PA11	266	60	41	36	35	28	7014490	6961913	6918115	6880647	6861837	6622822	683273	6974963	66.01	391215	148868	7	14	9.73
PA13	156	31	26	24	24	21	6625847	6592231	6582068	6569538	6569538	6468972	992974	6602573	66.11	411973	257615	5	11	7.35
PA14	156	31	26	24	24	21	6625847	6592231	6582068	6569538	6569538	6468972	992974	6602573	66.11	411973	257615	5	11	7.35

## Sheet: Table S2
Table S2. Acquired antimicrobial resistance genes (ARGs) in the colonizing isolates of P. aeruginosa.
Isolate Code	Gene	Predicted Phenotype	% Identity	% Overlap	HSP Length/Total Length	Contig	Start	End	Accession
PA01	aph(3')-IIb	Kanamycin	99.01	100	807/807	NODE_12_length_131656_cov_149.138586	104526	103720	CP006832
	blaOXA-50	Ampicillin	99.49	100	789/789	NODE_4_length_517148_cov_179.340897	162455	163243	AY306130
	blaPAO	Ampicillin, Amoxicillin/Clavulanic Acid, Cefoxitin, Ceftriaxone	99.92	100	1194/1194	NODE_12_length_131656_cov_149.138586	90171	91364	AY083595
	catB7	Chloramphenicol	99.37	100	639/639	NODE_18_length_60657_cov_146.459046	7076	7714	AF036933
	fosA	Fosfomycin	99.75	100	408/408	NODE_2_length_750732_cov_124.621325	332532	332125	ACWU01000146
PA02	aph(3')-IIb	Kanamycin	98.51	100	807/807	NODE_10_length_258240_cov_127.314263	132840	133646	CP006832
	blaOXA-50	Ampicillin	98.61	100	789/789	NODE_5_length_443390_cov_133.634437	277908	277120	AY306130
	fosA	Fosfomycin	98.04	100	408/408	NODE_2_length_893913_cov_128.509721	440223	439816	ACWU01000146
PA03	aph(3')-IIb	Kanamycin	98.89	100	807/807	NODE_11_length_210477_cov_130.271088	104031	103225	CP006832
	blaOXA-50	Ampicillin	99.62	100	789/789	NODE_2_length_842936_cov_131.210155	680891	680103	AY306135
	blaPAO	Ampicillin, Amoxicillin/Clavulanic Acid, Cefoxitin, Ceftriaxone	99.58	100	1194/1194	NODE_11_length_210477_cov_130.271088	89676	90869	AY083592
	catB7	Chloramphenicol	99.06	100	639/639	NODE_12_length_172520_cov_133.699309	118971	119609	AF036933
	fosA	Fosfomycin	99.02	100	408/408	NODE_7_length_399816_cov_135.716610	322453	322860	ACWU01000146
PA04	aph(3')-IIb	Kanamycin	98.76	100	807/807	NODE_2_length_1044249_cov_136.086721	1017342	1016539	CP006832
	blaOXA-50	Ampicillin	99.62	100	789/789	NODE_3_length_931346_cov_153.879563	162229	163017	AY306130
	blaPAO	Ampicillin, Amoxicillin/Clavulanic Acid, Cefoxitin, Ceftriaxone	99.83	100	1194/1194	NODE_2_length_1044249_cov_136.086721	1002990	1004183	AY083592
	catB7	Chloramphenicol	99.53	100	639/639	NODE_16_length_64244_cov_134.275718	11377	12015	AF036933
	fosA	Fosfomycin	99.27	100	408/408	NODE_1_length_1260892_cov_123.175437	421000	421407	ACWU01000146
PA05	aph(3')-IIb	Kanamycin	99.01	100	807/807	NODE_9_length_209638_cov_140.830560	105584	106390	CP006832
	blaOXA-50	Ampicillin	99.49	100	789/789	NODE_8_length_212334_cov_170.338787	99671	98883	AY306130
	blaPAO	Ampicillin, Amoxicillin/Clavulanic Acid, Cefoxitin, Ceftriaxone	99.67	100	1194/1194	NODE_9_length_209638_cov_140.830560	119939	118746	AY083592
	catB7	Chloramphenicol	99.84	100	639/639	NODE_1_length_1334390_cov_120.973439	53768	53130	AF036933
	fosA	Fosfomycin	99.02	100	408/408	NODE_1_length_1334390_cov_120.973439	482605	483012	ACWU01000146
PA06	aph(3')-IIb	Kanamycin	99.26	100	807/807	NODE_15_length_128262_cov_137.556469	103096	102293	CP006832
	blaOXA-50	Ampicillin	99.62	100	789/789	NODE_11_length_260986_cov_170.043168	162427	163215	AY306132
	blaPAO	Ampicillin, Amoxicillin/Clavulanic Acid, Cefoxitin, Ceftriaxone	99.5	100	1194/1194	NODE_15_length_128262_cov_137.556469	88744	89937	AY083592
	crpP	Ciprofloxacin	98.99	100	198/198	NODE_8_length_333387_cov_133.258963	308489	308686	HM560971
	fosA	Fosfomycin	98.78	100	408/408	NODE_4_length_587879_cov_109.758317	428198	427791	ACWU01000146
PA07	aph(3')-IIb	Kanamycin	99.75	100	807/807	NODE_1_length_720307_cov_137.818818	101277	102083	CP006832
	blaOXA-50	Ampicillin	99.37	100	789/789	NODE_11_length_218143_cov_171.455949	112470	113258	AY306133
	blaPAO	Ampicillin, Amoxicillin/Clavulanic Acid, Cefoxitin, Ceftriaxone	99.16	100	1194/1194	NODE_1_length_720307_cov_137.818818	115614	114421	AY083592
	catB7	Chloramphenicol	98.59	100	639/639	NODE_8_length_396421_cov_125.116371	343981	344619	AF036933
	fosA	Fosfomycin	99.75	100	408/408	NODE_2_length_565921_cov_108.244659	153156	153563	ACWU01000146
PA08	aph(3')-IIb	Kanamycin	99.26	100	807/807	NODE_17_length_109084_cov_139.722880	26908	27714	CP006832
	blaOXA-50	Ampicillin	99.37	100	789/789	NODE_12_length_213042_cov_168.620233	112746	113534	AY306130
	blaPAO	Ampicillin, Amoxicillin/Clavulanic Acid, Cefoxitin, Ceftriaxone	99.58	100	1194/1194	NODE_17_length_109084_cov_139.722880	41250	40057	FJ666073
	catB7	Chloramphenicol	99.37	100	639/639	NODE_13_length_183559_cov_133.349909	52867	52229	AF036933
	fosA	Fosfomycin	99.75	100	408/408	NODE_3_length_574401_cov_122.437297	161681	162088	ACWU01000146
PA09	aph(3')-IIb	Kanamycin	98.64	100	807/807	NODE_11_length_140847_cov_136.871684	27272	28075	CP006832
	blaOXA-50	Ampicillin	99.49	100	789/789	NODE_6_length_509328_cov_172.513633	162614	163402	AY306130
	blaPAO	Ampicillin, Amoxicillin/Clavulanic Acid, Cefoxitin, Ceftriaxone	99.83	100	1194/1194	NODE_11_length_140847_cov_136.871684	41624	40431	AY083595
	catB7	Chloramphenicol	99.53	100	639/639	NODE_17_length_63598_cov_157.806584	52896	52258	AF036933
	fosA	Fosfomycin	99.02	100	408/408	NODE_3_length_753663_cov_147.832300	426072	426479	ACWU01000146
PA10	aph(3')-IIb	Kanamycin	99.38	100	807/807	NODE_1_length_2076890_cov_129.920131	1971039	1970233	CP006832
	blaOXA-50	Ampicillin	99.49	100	789/789	NODE_8_length_269122_cov_165.850415	106764	105976	AY306130
	blaPAO	Ampicillin, Amoxicillin/Clavulanic Acid, Cefoxitin, Ceftriaxone	99.67	100	1194/1194	NODE_1_length_2076890_cov_129.920131	1956676	1957869	FJ666065
	catB7	Chloramphenicol	99.69	100	639/639	NODE_2_length_902781_cov_127.085603	53766	53128	AF036933
	fosA	Fosfomycin	99.02	100	408/408	NODE_2_length_902781_cov_127.085603	487818	488225	ACWU01000146
PA11	aph(3')-IIb	Kanamycin	98.39	100	807/807	NODE_4_length_533355_cov_137.616847	21105	21911	X90856
	blaOXA-50	Ampicillin	99.87	100	789/789	NODE_11_length_200332_cov_163.994147	162009	162797	AY306132
	blaPAO	Ampicillin, Amoxicillin/Clavulanic Acid, Cefoxitin, Ceftriaxone	99	100	1194/1194	NODE_4_length_533355_cov_137.616847	35447	34254	AY083592
	crpP	Ciprofloxacin	98.99	100	198/198	NODE_8_length_334013_cov_128.914388	312193	312390	HM560971
	fosA	Fosfomycin	99.27	100	408/408	NODE_6_length_448569_cov_112.657098	23346	22939	ACWU01000146
PA13	aph(3')-IIb	Kanamycin	99.01	100	807/807	NODE_15_length_133126_cov_143.502694	25631	26437	CP006832
	blaOXA-50	Ampicillin	99.11	100	789/789	NODE_10_length_262256_cov_177.364270	99821	99033	AY306130
	blaPAO	Ampicillin, Amoxicillin/Clavulanic Acid, Cefoxitin, Ceftriaxone	99.75	100	1194/1194	NODE_15_length_133126_cov_143.502694	39986	38793	AY083592
	catB7	Chloramphenicol	99.37	100	639/639	NODE_7_length_362598_cov_126.910309	52378	51740	AF036933
	fosA	Fosfomycin	99.02	100	408/408	NODE_1_length_992974_cov_103.580579	156054	156461	ACWU01000146
PA14	aph(3')-IIb	Kanamycin	99.01	100	807/807	NODE_15_length_133126_cov_143.502694	25631	26437	CP006832
	blaOXA-50	Ampicillin	99.11	100	789/789	NODE_10_length_262256_cov_177.364270	99821	99033	AY306130
	blaPAO	Ampicillin, Amoxicillin/Clavulanic Acid, Cefoxitin, Ceftriaxone	99.75	100	1194/1194	NODE_15_length_133126_cov_143.502694	39986	38793	AY083592
	catB7	Chloramphenicol	99.37	100	639/639	NODE_7_length_362598_cov_126.910309	52378	51740	AF036933
	fosA	Fosfomycin	99.02	100	408/408	NODE_1_length_992974_cov_103.580579	156054	156461	ACWU01000146

## Sheet: Table S3
Table S3. Insertion sequence (IS) elements in the colonizing isolates of P. aeruginosa.
Isolate Code	Insertion Sequences (ISs)
	IS1384	IS222	ISAav1	ISAch1	ISCfr1	ISCfr25	ISGpr3	ISPa1	ISPa103	ISPa11	ISPa121	ISPa122	ISPa125	ISPa126	ISPa127	ISPa1328	ISPa16	ISPa2	ISPa22	ISPa32	ISPa37	ISPa4	ISPa46	ISPa5	ISPa52	ISPa57	ISPa6	ISPa63	ISPa67	ISPa7	ISPa75	ISPa82	ISPa94	ISPa95	ISPa97	ISPen2	ISPman1	ISPpu14	ISPpu18	ISPpu21	ISPpu22	ISPpu27	ISPpu30	ISPre1	ISPre2	ISPsko1	ISPsp1	ISPsp5	ISPst3
PA01	0	1	0	0	0	1	0	0	0	0	0	0	0	0	1	0	0	0	0	1	0	1	0	1	0	1	1	0	0	0	0	0	0	1	0	0	0	0	0	0	0	0	0	0	0	0	0	0	0
PA02	0	0	0	0	1	0	0	1	0	0	1	0	0	0	0	0	0	0	0	1	0	1	0	1	0	0	0	0	0	0	0	0	0	0	0	0	0	0	0	0	0	0	0	0	0	0	0	1	0
PA03	0	1	0	0	0	0	0	0	0	0	0	0	0	0	1	0	0	0	0	0	0	1	0	1	0	1	0	0	0	0	0	0	0	0	0	0	0	0	0	0	0	0	0	0	0	0	0	0	0
PA04	0	0	0	0	0	0	0	0	0	0	0	0	0	0	0	0	0	0	0	1	0	1	0	1	0	1	1	0	0	0	0	0	0	1	0	0	0	0	0	0	0	0	0	0	0	0	0	0	0
PA05	0	1	0	0	0	0	0	1	0	0	0	0	0	0	1	0	1	0	0	1	0	1	0	1	1	1	1	0	0	0	0	0	0	1	0	0	0	0	1	1	0	0	0	1	0	0	0	0	0
PA06	1	1	1	0	0	0	0	1	0	0	0	1	0	0	1	0	1	1	1	1	0	1	0	1	1	0	1	1	0	0	1	0	0	1	0	0	1	1	1	1	0	1	1	1	1	1	1	0	1
PA07	0	1	0	1	0	0	0	0	0	0	0	1	0	1	1	0	1	0	1	1	0	1	0	1	0	1	1	0	1	0	1	1	0	1	0	0	1	1	0	0	0	0	1	1	0	1	0	0	1
PA08	0	1	0	0	0	0	0	1	0	1	0	0	0	1	1	0	1	1	0	1	1	1	0	1	1	1	0	0	0	0	0	0	0	1	0	1	0	0	1	1	1	0	0	1	0	0	0	0	0
PA09	0	1	0	0	0	0	0	1	0	0	0	0	0	0	1	0	0	0	0	1	0	1	0	1	0	1	1	0	0	0	0	0	0	1	0	0	0	0	0	0	0	0	0	0	0	0	0	0	0
PA10	0	1	0	0	0	0	1	0	0	0	0	0	0	0	1	0	0	1	0	1	0	1	0	1	0	1	1	0	0	0	0	0	0	0	0	0	0	0	0	0	0	0	0	0	0	0	0	0	0
PA11	1	1	0	1	1	0	0	1	1	0	1	0	1	0	1	1	1	0	1	1	1	1	1	1	1	1	1	0	0	0	0	0	1	1	1	1	0	0	1	1	1	0	0	1	1	0	1	1	0
PA13	0	1	0	0	0	0	0	1	0	0	0	0	0	0	1	1	0	0	1	1	0	1	1	1	0	1	1	0	0	1	0	0	0	0	0	0	0	0	0	0	0	0	0	0	0	0	0	0	0
PA14	0	1	0	0	0	0	0	1	0	0	0	0	0	0	1	1	0	0	1	1	0	1	1	1	0	1	1	0	0	1	0	0	0	0	0	0	0	0	0	0	0	0	0	0	0	0	0	0	0
Total	2	11	1	2	2	1	1	8	1	1	2	2	1	2	11	3	5	3	5	12	2	13	3	13	4	11	10	1	1	2	2	1	1	8	1	2	2	2	4	4	2	1	2	5	2	2	2	2	2
[truncated: 9 more columns]

## Sheet: Table S4
Table S4. Virulence-associated genes (VAGs) in the colonizing isolates of P. aeruginosa.
Isolate Code	Virulence-Associated Genes (VAGs)
	fleN	fleQ	fleR	flgC	flgD	flgE	flgF	flgG	flgH	flgI	flgJ	flgK	flgL	flhA	flhB	flhF	fliC	fliD	fliE	fliF	fliG	fliH	fliI	fliJ	fliM	fliN	fliO	fliP	fliQ	fliR	waaA	waaC	waaF	waaG	waaP	wzy	wzz	chpA	chpB	chpC	chpD	chpE	fimT	fimU	fimV	pilA	pilB	pilC	pilE
PA01	1	1	1	1	1	1	1	1	1	1	1	1	1	1	1	1	1	1	1	1	1	1	1	1	1	1	1	1	1	1	1	1	1	1	1	0	0	1	1	1	1	1	1	1	1	0	1	1	1
PA02	1	1	1	1	1	1	1	1	1	1	1	1	0	1	1	1	1	0	1	1	1	1	1	1	1	1	1	1	1	1	1	1	1	1	1	0	0	1	1	1	1	1	1	1	1	1	1	1	1
PA03	1	1	1	1	1	1	1	1	1	1	1	1	1	1	1	1	1	1	1	1	1	1	1	1	1	1	1	1	1	1	1	1	1	1	1	0	0	1	1	1	1	1	0	0	1	1	1	0	0
PA04	1	1	1	1	1	1	1	1	1	1	1	1	0	1	1	1	1	0	1	1	1	1	1	1	1	1	1	1	1	1	1	1	1	1	1	0	0	1	1	1	1	1	1	1	1	1	1	1	1
PA05	1	1	1	1	1	1	1	1	1	1	1	1	1	1	1	1	1	1	1	1	1	1	1	1	1	1	1	1	1	1	1	1	1	1	1	0	0	1	1	1	1	1	0	0	1	0	1	0	0
PA06	1	1	1	1	1	1	1	1	1	1	1	1	1	1	1	1	1	1	1	1	1	1	1	1	1	1	1	1	1	1	1	1	1	1	1	0	0	1	1	1	1	1	0	0	1	1	1	0	0
PA07	1	1	1	1	1	1	1	1	1	1	1	1	0	1	1	1	1	0	1	1	1	1	1	1	1	1	1	1	1	1	1	1	1	1	1	0	0	1	1	1	1	1	0	0	1	1	1	0	0
PA08	1	1	1	1	1	1	1	1	1	1	1	1	0	1	1	1	1	0	1	1	1	1	1	1	1	1	1	1	1	1	1	1	1	1	1	1	1	1	1	1	1	1	1	1	1	0	1	0	1
PA09	1	1	1	1	1	1	1	1	1	1	1	1	0	1	1	1	1	0	1	1	1	1	1	1	1	1	1	1	1	1	1	1	1	1	1	0	0	1	1	1	1	1	1	1	1	1	1	1	1
PA10	1	1	1	1	1	1	1	1	1	1	1	1	0	1	1	1	1	0	1	1	1	1	1	1	1	1	1	1	1	1	1	1	1	1	1	0	0	1	1	1	1	1	1	1	1	0	1	1	1
PA11	1	1	1	1	1	1	1	1	1	1	1	1	0	1	1	1	1	0	1	1	1	1	1	1	1	1	1	1	1	1	1	1	1	1	1	0	0	1	1	1	1	1	1	1	1	0	1	0	1
PA13	1	1	1	1	1	1	1	1	1	1	1	1	0	1	1	1	1	0	1	1	1	1	1	1	1	1	1	1	1	1	1	1	1	1	1	0	0	1	1	1	1	1	1	1	1	0	1	0	1
PA14	1	1	1	1	1	1	1	1	1	1	1	1	0	1	1	1	1	0	1	1	1	1	1	1	1	1	1	1	1	1	1	1	1	1	1	0	0	1	1	1	1	1	1	1	1	0	1	0	1
Total	13	13	13	13	13	13	13	13	13	13	13	13	4	13	13	13	13	4	13	13	13	13	13	13	13	13	13	13	13	13	13	13	13	13	13	1	1	13	13	13	13	13	9	9	13	6	13	5	9
[truncated: 83 more columns]

## Sheet: Table S5
Table S5. Bacteriocins in the colonizing isolates of P. aeruginosa.
Isolate Code	Bacteriocin Class
	Bottromycin	Colicin	Colicin E5	Colicin 10	Pyocin S1	Pyocin S2	Pyocin AP41 Subunit	Total
PA01	1	0	0	0	0	0	0	1
PA02	1	0	0	0	0	1	0	2
PA03	1	0	0	0	0	0	1	2
PA04	1	0	0	0	0	0	0	1
PA05	1	0	1	0	0	1	0	3
PA06	1	0	0	0	1	1	0	3
PA07	1	0	0	0	0	0	1	2
PA08	1	0	0	1	1	1	0	4
PA09	1	0	0	0	0	1	0	2
PA10	1	0	0	0	1	0	1	3
PA11	1	1	0	0	0	1	1	4
PA13	1	0	0	1	0	1	1	4
PA14	1	0	0	1	0	1	1	4
Total	13	1	1	3	3	8	6

## Sheet: Table S6
Table S6. CRISPR-Cas system in the colonizing isolates of P. aeruginosa.
Isolate Code	CRISPR-Cas
	Position	Element	Start	End	Direct repeat (DR) sequence	Spacer sequence	Cas type
PA01	Position 1	CRISPR	408684	408743	TTTCTTAGCTGCCTATACGGCAGTGAAC	CGGTAGTGGTCGCGGTCACACGTGTTATCTAT
			408744	408803	TTTCTTAGCTGCCTATACGGCAGTGAAC	CTATGCGCTCCGCGGCTGAAATCATTGCGCGA
			408804	408863	TTTCTTAGCTGCCTATACGGCAGTGAAC	TCGCTGAGTGCCTTTCGCCGTGACTGCCCGTA
			408864	408923	TTTCTTAGCTGCCTATACGGCAGTGAAC	GATGCGGCCGGCAGAACAGGCGGCGCTGAGAT
			408924	408983	TTTCTTAGCTGCCTATACGGCAGTGAAC	CCTGTAGCTCAGGCTCAGCACAGCGTGCCGGA
			408984	409043	TTTCTTAGCTGCCTATACGGCAGTGAAC	CCGGTCTGATAGTCCGTGTCACCGTCCGCTTG
			409044	409103	TTTCTTAGCTACCTATACGGCAGTGAAC	CTGATGTACGCCCGACGAAACTCCAGGCCGAC
			409104	409163	TTTCTTAGCTGCCTATACGGCAGTGAAC	TCAATGAGGCGCTGGCCAGCCTGCCCGGCACA
			409164	409223	TTTCTTAGCTGCCTATACGGCAGTGAAC	GCAGATCGCAGCGCTCACCGACGTCTCTACCG
			409224	409283	TTTCTTAGCTGCCTATACGGCAGTGAAC	TTTCGGCGGCCGTGACGGCCAGCGTTGCCCTT
			409284	409343	TTTCTTAGCTGCCTATACGGCAGTGAAC	CCAATGGTCCAAACGCCAACTGAGTCCTGGTA
			409344	409403	TTTCTTAGCTGCCTATACGGCAGTGAAC	AAGCGGCATGAACAAAAAACGGGGAGCGCTTT
			409404	409463	TTTCTTAGCTGCCTATACGGCAGTGAAC	CCGGAGCTTGAACGCCTGGCCGCCATGGTTGA
			409464	409491	TTTCTTAGCTGCCTATACGGCAGTGAAC
	Position 2	CRISPR	5865076	5865135	GTTCACTGCCGTATAGGCAGCTAAGAAA	ACCGGCGCCGACTGGCCTTCGATCCAGATAAC
			5865136	5865195	GTTCACTGCCGTATAGGCAGCTAAGAAA	TTCCAGGGCCTTCAGGTCCGGGTAGTCCTTGG
			5865196	5865255	GTTCACTGCCGTATAGGCAGCTAAGAAA	TCAATCGGCAGATCGCCAACATGCGGTCGAGC
			5865256	5865315	GTTCACTGCCGTATAGGCAGCTAAGAAA	TCTACGAGCAGACCGAGTTGAAAGGACAGGAG
			5865316	5865376	GTTCACTGCCGTATAGGCAGCTAAGAAA	CTGCCCCGCTCTACACCCAGCCTGGGGCTTCCT
			5865377	5865436	GTTCACTGCCGTATAGGCAGCTAAGAAA	TCGATCCACACCCGCGAGGACGTGGCCACCGT
			5865437	5865496	GTTCACTGCCGTATAGGCAGCTAAGAAA	AGCAATGGAAAGCAGCGATGTGACCCGACCCG
			5865497	5865556	GTTCACTGCCGTATAGGCAGTTAAGAAA	TTGCGGATCCGGCGGTAGACGACCATCCGCAC
			5865557	5865616	GTTCACTGCCGTATAGGCAGCTAAGAAA	TGCAGGTCATAGGCGTATTCGAAGGACAGGCT
			5865617	5865676	GTTCACTGCCGTATAGGCAGCTAAGAAA	AGCAGTTCGAATTCGTCATCCAGTTCTAAGGT
			5865677	5865736	GTTCACTGCCGTATAGGCAGCTAAAAAA	TGTCCCGAAGTTCATAAGCGGGCTTAGGGCGA
			5865737	5865764	TTTCACTGCCACATAGGTCGTCAAGAAA
	Position 3	Cas cluster	5865888	5866451			cas6_TypeIF
			5866455	5867483			csy3_TypeIF
			5867494	5868477			csy2_TypeIF
			5868464	5869768			csy1_TypeIF
			5869826	5873056			cas3-cas2_TypeIF
			5873053	5874027			cas1_TypeIF
	Position 4	CRISPR	5874279	5874338	TTTCTTAGCTGCCTACACGGCAGTGAAC	GACAACCAGCTGGCTCAGCCGGTTGTGCTCAA
			5874339	5874398	TTTCTTAGCTGCCTACACGGCAGTGAAC	GCAGAGCGCGACGCCGCCCTGGCCAGGGTCGC
			5874399	5874458	TTTCTTAGCTGCCTACACGGCAGTGAAC	CCGCGCGATGAGCGTCAGGCCCCAGCAGTCAA
			5874459	5874518	TTTCTTAGCTGCCTACACGGCAGTGAAC	CACAACGTCCTAGGCGAACGACTGCTATCCGG
			5874519	5874578	TTTCTTAGCTGCCTACACGGCAGTGAAC	GTCCTAGGCGAACGACTGCTATCCGGCACGAT
			5874579	5874638	TTTCTTAGCTGCCTACACGGCAGTGAAC	GTGAGCGAGCAGCCCCTCACGGATCATCTCAA
			5874639	5874698	TTTCTTAGCTGCCTACACGGCAGTGAAC	AACAGCCAGGTTGCGGCGTCCTGGACGACAGT
			5874699	5874726	TTTCTTAGCTGCCTACACGGCAGTGAAC
PA02	Position 1	CRISPR	183297	183356	GTTCACTGCCGTGTAGGCAGCTAAGAAT	TGGCCGAGATCCAGCGCCTGGACCGCGCGGCC
			183357	183416	GTTCACTGCCGTGTAGGCAGCTAAGAAT	ACGGGGAGCGCTTCGTTCGACGGGAGTGCCAA
			183417	183476	GTTCACTGCCGTGTAGGCAGCTAAGAAT	TCAATAGTCTGTCGAGCAGATTGCAGCTCACG
			183477	183536	GTTCACTGCCGTGTAGGCAGCTAAGAAA	TGAAAACCCAAGCCAAAGTGGCAATTCGGGGC
			183537	183596	GTTCACTGCCGTGTAGGCAGCTAAGAAA	GTTACCCCGGGGCAGGTAGCCGTCCAGGCCGG
			183597	183656	GTTCACTGCCGTGTAGGCAGCTAAGAAA	TTCCCGTCCGCCGTCTTGGCCCATCGCTGGCC
			183657	183716	GTTCACTGCCGTGTAGGCAGCTAAGAAA	TGCCGACACCCCCCTGGAGTTCGCCGAGGGCG
			183717	183776	GTTCACTGCCGTGTAGGCAGCTAAGAAA	GGACAGGCGGGGGGCTATGTCGATAAACACAA
			183777	183836	GTTCACTGCCGTGTAGGCAGCTAAGAAA	TGTATGACGACAGCGAGACAGGACGCTGCCGC
			183837	183896	GTTCACTGCCGTGTAGGCAGCTAAGAAA	CGTAAGTCCCCGCATGCCAAGCGTGCCGCGCC
			183897	183924	GTTCACTGCCGTGTAGGCAGCTAAGAAA
	Position 2	Cas cluster	184189	185163			cas1_TypeIF
			185160	188390			cas3-cas2_TypeIF
			188448	189752			csy1_TypeIF
			189739	190722			csy2_TypeIF
			190733	191761			csy3_TypeIF
			191765	192328			cas6_TypeIF
	Position 3	CRISPR	192452	192511	TTTCTTGACGACCTATGTGGCAGTGAAA	TCGCCCTAGGCCCGCTTATGAACTTCGGGACA
			192512	192571	TTTTTTTGCTGCCTATACGGCAGTGAAC	TATCAGGATTTCCCGTTCGACATTCCCCAGGT
			192572	192631	TTTCTTAGCTGCCTATACGGCAGTGAAC	TCGGATACCGCGTCCTCGAAGGAGCCGTGGAA
			192632	192691	TTTCTTAGCTGCCTATACGGCAGTGAAC	GCGCAGGCAGAGGCGGAGCGGCCGGAGGTGGT
			192692	192720	TTTCTTAGCTGCCTATACGGCAGTGAAT
	Position 4	CRISPR	193992	194051	TTTCTTAGCTGCCTATACGGCAGTGAAC	AGTTCGCTCTCGTCCATCAAGAGTTCGTCTGT
			194052	194111	TTTCTTAGCTGCCTATACGGCAGTGAAC	GAGATACGGTTTACGTCTCTGATCGAGCGCCG
			194112	194171	TTTCTTAGCTGCCTATACGGCAGTGAAC	GGCTACGACCTTTTCGTCGGCGACCTTCGCCA
			194172	194231	TTTCTTAGCTGCCTATACGGCAGTGAAC	AGCAATGAAGAGGAACGCGGATCGGTATCTTT
			194232	194291	TTTCTTAGCTGCCTATACGGCAGTGAAC	CTGCGTGCCGTGCTCAGCCAGGTATTCAATGA
			194292	194351	TTTCTTAGCTGCCTATACGGCAGTGAAC	ACCGTCCTGGACCTTGCGGATATAGCGATCAT
			194352	194411	TTTCTTAGCTGCCTATACGGCAGTGAAC	GATATCGGTTACGTGGTAACGGATATGCCGCT
			194412	194439	TTTCTTAGCTGCCTATACGGCAGTGAAC
	Position 5	CRISPR	1346135	1346195	CGGTTCATCCCCATGCCTGTGGGGAACCC	CAGACGATGTCGCCGTAGCGCACCTGGTTCGC
			1346196	1346258	CGGTTCATCCCCACGCATGTGGGGGAACA	CGCTGGAAAAGCCTGCCCAAGTCGGTGGCGGCCG
			1346259	1346319	CGGTTCATCCCCACGCATGTGGGGAACAC	GAGGGCGGTCTGGGAGAGCAGGCCGGCGAGAA
			1346320	1346380	CGGTTCATCCCCACGCATGTGGGGAACAC	ACCTCTGCTGAGGTATAGCTATCCGGCAGGGT
			1346381	1346442	CGGTTCATCCCCACGCATGTGGGGAACAC	AGCCAGGGCATCGACAACGTGCCCGATTTCATC
			1346443	1346503	CGGTTCATCCCCACGCATGTGGGGAACAC	GAACAGGCAGAGAAAGGCCCGCTTCGGCGGGC
			1346504	1346564	CGGTTCATCCCCACGCATGTGGGGAACAC	CACCCTGACACCCTGGCGATCGCCAGGGCCGT
			1346565	1346625	CGGTTCATCCCCACGCATGTGGGGAACAC	TAGGTAGCCGTCTCCGTCATCTGCCGGCTGCC
			1346626	1346686	CGGTTCATCCCCACGCATGTGGGGAACAC	AGCGGTGGCCTTGGCCGGAGCCGGGGCTGCCT
			1346687	1346747	CGGTTCATCCCCACGCATGTGGGGAACAC	ATCCATGGGCCAGAACTCACCGGCAGGCGTAA
			1346748	1346808	CGGTTCATCCCCACGCATGTGGGGAACAC	CCATCTGCGTTGAGCAGCGCCTCTTCCCATGC
			1346809	1346869	CGGTTCATCCCCACGCATGTGGGGAACAC	GATTTCGTCGATCTTCCGTGCAGCGGTCATGA
			1346870	1346930	CGGTTCATCCCCACGCATGTGGGGAACAC	CGCTCTGGGACGAAATCCGCGCCGTCGCCGGC
			1346931	1346992	CGGTTCATCCCCACGCATGTGGGGAACAC	CGACTTAACCCACTGAAGAACGGGCTTGCCTTC
			1346993	1347053	CGGTTCATCCCCACGCATGTGGGGAACAC	TTCGGCAGCGAGCGGGAGGAGGGCTGGACTGA
			1347054	1347114	CGGTTCATCCCCACGCATGTGGGGAACAC	TCGATGACGTCCACGTCGACATTCTGCGCGCC
			1347115	1347175	CGGTTCATCCCCACGCATGTGGGGAACAC	TCCTCCCGGATCAGCGACCGGAGCTGCTCTTG
			1347176	1347236	CGGTTCATCCCCACGCATGTGGGGAACAC	CAAATCGAGCGGTGCATCTTTACTGACCTATC
			1347237	1347297	CGGTTCATCCCCACGCATGTGGGGAACAC	CAGGCGCGGAGCATCGCAGACCAGCTTTACGG
			1347298	1347358	CGGTTCATCCCCACGCATGTGGGGAACAC	GCGGGTAATCACCACGGCCTCGACGGATACGC
			1347359	1347419	CGGTTCATCCCCACGCATGTGGGGAACAC	CACGCCATCTCCGCGGTCCAGCCTGGCAAGGA
			1347420	1347480	CGGTTCATCCCCACGCATGTGGGGAACAC	TCTGCTCGAGCACTTGCGACAACGAACACACG
			1347481	1347541	CGGTTCATCCCCACGCATGTGGGGAACAC	GATTGTGAGCGCCCCGCGCGGGTCGGACATTC
			1347542	1347602	CGGTTCATCCCCACGCATGTGGGGAACAC	CAGATGATGAACTTGAACGCCGGATCGCTCAG
			1347603	1347663	CGGTTCATCCCCACGCATGTGGGGAACAC	GCCTCTGCCTGCTCAGGAATCACATTGCGAAT
			1347664	1347724	CGGTTCATCCCCACGCATGTGGGGAACAC	TCGACCGGTGCGCCGGTGGCGTCGAAGCGGAA
			1347725	1347785	CGGTTCATCCCCACGCATGTGGGGAACAC	CTCGGATTGAGCATTAGGAAGACCGCTGTGCC
			1347786	1347814	CGGTTCATCCCCACGCATGTGGGGAACAC
	Position 6	Cas cluster	1347879	1348178			cas2_TypeIE
			1348175	1349047			cas1_TypeIE
			1349092	1349703			cas6_TypeIE
			1349678	1350340			cas5_TypeIE
			1350343	1351485			cas7_TypeIE
			1351495	1352025			cse2_TypeIE
			1352022	1353590			cse1_TypeIE
			1353593	1356265			cas3_TypeI
	Position 7	CRISPR	1357049	1357109	CAGCTCATCCCCACGCCCGTGGGGAACAC	CTTCTGGAAGATGGGCGTTCGCGCGCCGCGTT
			1357110	1357170	CGGTTCATCCCCACACCCGTGGGGAACAC	TCTCCCTGGTTGCGCCGGGACTCGAAGTCGGC
			1357171	1357231	CGGTTCATCCCCACACCCGTGGGGAACAC	GTACTCAGCAGCGATTTTCGCCACCTTGTCGG
			1357232	1357292	CGGTTCATCCCCACACCCGTGGGGAACAC	CCGGGCGTGATCTGTACCGGACTGGGGAAGCG
			1357293	1357321	CGGTTCATCCCCACACCCGTGGGGAACAC
	Position 8	CRISPR	2826729	2826788	TTTCTTAGCTGCCTATGCGGCAGTGAAC	GCAACCGGATGAAGTCTGGGTCCGCCTGGAAT
			2826789	2826848	TTTCTTAGCTGCCTATACGGCAGTGAAC	AGAAACAGATAGCGGACCTGGCCTCGGTAGAG
			2826849	2826908	TTTCTTAGCTGCCTATACGGCAGTGAAC	GAAATTGCCTCAATCCTTGCCGCGCGCCCGGT
			2826909	2826968	TTTCTTAGCTGCCTATACGGCAGTGAAC	GACAGCATACCGGCCTGGCTATCCAACAATGA
			2826969	2826996	TTTCTTAGCTGCCTATACGGCAGTGAAC
	Position 9	CRISPR	5613850	5613909	TTTCTTAGCTGCCTACACGGCAGTGAAC	GCCAAAGGCCTGGACCTGGCGCTGTTTGAGAA
			5613910	5613969	TTTCTTAGCTGCCTACACGGCAGTGAAC	ACATGCGATGCACCCCACATGACGCGCCAGCA
			5613970	5614029	TTTCTTAGCTGCCTACACGGCAGTGAAC	GTCGCGACGAGCCGGTGCGGCGGCACCTGACT
			5614030	5614089	TTTCTTAGCTGCCTACACGGCAGTGAAC	ATTGATGTGCTTGCCGACCAGCTTGCGCACTG
			5614090	5614150	TTTCTTAGCTGCCTACACGGCAGTGAAC	ATCCCGTTCCCGGTCGTACGGCCCGATCTCGCT
			5614151	5614210	TTTCTTAGCTGCCTACACGGCAGTGAAC	GTTGAACGCTTTGGCGATCTCCGTCGCGTTCA
			5614211	5614238	TTTCTTAGCTGCCTACACGGCAGTGAAC
	Position 10	CRISPR	5696457	5696516	GTTCACTGCCGTGTAGGCAGCTAAGAAA	ATATCCAGGGCCAAGTTCGTGATGACCTTTCG
			5696517	5696576	GTTCACTGCCGTGTAGGCAGCTAAGAAA	AGCTTTGGAATGAAAGTTACGGCAAAGTTCAG
			5696577	5696636	GTTCACTGCCGTGTAGGCAGCTAAGAAA	TGGAACACCAGCCGGACCCGGACGACCCGACC
			5696637	5696696	GTTCACTGCCGTGTAGGCAGCTAAGAAA	ATGCCCCACAGCACAGCTCGGGCGACGTACGC
			5696697	5696756	GTTCACTGCCGTGTAGGCAGCTAAGAAA	CTGCCCTCTGACCCTCTGGCGAAGAGCGGGAT
			5696757	5696816	GTTCACTGCCGTGTAGGCAGCTAAGAAA	ACATGCATCGCCCGCTCACCTTCACCGCCCTT
			5696817	5696876	GTTCACTGCCGTGTAGGCAGCTAAGAAA	AGTTCGACAAGCTGCTGTCGGGCCTAAGCGAC
			5696877	5696936	GTTCACTGCCGTGTAGGCAGCTAAGAAA	CTTCTGCGAGAGAACGAAGGCCTGATCAAGCA
			5696937	5696997	GTTCACTGCCGTGTAGGCAGCTAAGAAA	TGCCTCCCGAGCCCTCGGCGGCAAGAGCGGGAT
			5696998	5697057	GTTCACTGCCGTGTAGGCAGCTAAGAAA	AGTCAAATACAGCCTGTAAGAGAACCCCCATT
			5697058	5697085	GCTCACTGCCGTATAGGTGGCCAGGAAA
	Position 11	CRISPR	6272885	6272944	AAGTCAGGCTGCCTATACGGCAGTGAAC	GGGGCGCTTGGTCGGCGCGAGCAAGGGACCGT
			6272945	6273004	TTTCTTAGCTGCCTACACGGCAGTGAAC	AGGACGCGCCGCCGTCGGTGAGCGGGCCGGAT
			6273005	6273064	TTTCTTAGCTGCCTATACGGCAGTGAAC	TGCATCGTAGGCTATGCCCGTGGTGCCCCACA
			6273065	6273124	TTTCTTAGCTGCCTATACGGCAGTGAAC	ACAATCCGCGCAGCGTTCATCGCCCGCCTGAA
			6273125	6273184	TTTCTTAGCTGCCTATACGGCAGTGAAC	ACGCGGGAAAAGAAACATGCACCGCCGCCTAG
			6273185	6273212	TTTCTTAGCTGCCTATACGGCAGTGAAC
PA03	Position 1	CRISPR	493975	494034	GTTCACTGCCGTATAGGCAGCTAAGAAA	TGTACACGCTGCCGAAGGGCCGCGAAACCGAG
			494035	494094	GTTCACTGCCGTATAGGCAGCTAAGAAA	TGGTGGTCGACCTGCGCCCGGCAGACCAGCCC
			494095	494154	GTTCACTGCCGTATAGGCAGCTAAGAAA	GCCCTCCTCCTTGTGTTTTTCGAGCGCCTGGA
			494155	494214	GTTCACTGCCGTATAGGCAGCTAAGAAA	AGGTGCTGGCAACTGAATCCGCTGCTCGAACT
			494215	494274	GTTCACTGCCGTATAGGCAGCTAAGAAA	AGCTCCAGGGAGGACCGGAGCGACAGGTACGA
			494275	494334	GTTCACTGCCGTATAGGCAGCTAAGAAA	ACGCACGTGCGGAGGCGGGATATGGGCGGCCG
			494335	494394	GTTCACTGCCGTATAGGCAGCTAAGAAA	GTATTCGATGAGGACAGCGGGCTGCTCGGGAT
			494395	494454	GTTCACTGCCGTATAGGCAGCTAAGAAA	AAGGGCAACGCTGGCCGTCACGGCCGCCGAAA
			494455	494514	GTTCACTGCCGTATAGGCAGCTAAGAAA	TCGACGTTGCCGACCCGCGGCCGCGCCCGGTT
			494515	494574	GTTCACTGCCGTATAGGCAGCTAAGAAA	TCGGCCAAGGCTCCGGCATCGAGCACGATGCC
			494575	494634	GTTCACTGCCGTATAGGCAGCTAAGAAA	TTGAGGAACAGGCGCGCTACGTCCGCCGCGAA
			494635	494694	GTTCACTGCCGTATAGGCAGCTAAGAAA	TTGATGATGCCGTCCTGCTGTTTGCCGGCGAT
			494695	494754	GTTCACTGCCGTATAGGCAGCTAAGAAA	ATTCCGGCAGAGGTTCGCGAAGCGGACATTGA
			494755	494814	GTTCACTGCCGTATAGGCAGCTAAGAAA	TGTACCAACTGAGGTGCTACCTCAACCATGGC
			494815	494874	GTTCACTGCCGTATAGGCAGCTAAGAAA	AGGCCGATGGAGTAGCCGGACAGCACTGAGCC
			494875	494934	GTTCACTGCCGTATAGGCAGCTAAGAAA	TAGTGTGGAATTGATGTGCGCATCTTCTTAAA
			494935	494994	GTTCACTGCCGTATAGGCAGCTAAGAAA	TGTGCCGGGCAGGCTGGCCAGCGCCTCATTGA
			494995	495054	GTTCACTGCCGTATAGGCAGCTAAGAAA	GTCGGCCTGGAGTTTCGTCGGGCGTACATCAG
			495055	495114	GTTCACTGCCGTATAGGTAGCTAAGAAA	CAAGCGGACGGTGACACGGACTATCAGACCGG
			495115	495174	GTTCACTGCCGTATAGGCAGCTAAGAAA	ATCTCAGCGCCGCCTGTTCTGCCGGCCGCATC
			495175	495234	GTTCACTGCCGTATAGGCAGCTAAGAAA	TACGGGCAGTCACGGCGAAAGGCACTCAGCGA
			495235	495294	GTTCACTGCCGTATAGGCAGCTAAGAAA	TCGCGCAATGATTTCAGCCGCGGAGCGCATAG
			495295	495322	GTTCACTGCCGTATAGGCAGCTAAGAAA
	Position 2	CRISPR	1109275	1109334	GTTCACTGCCGTGTAGGCAGCTAAGAAA	TTGCTCAAGGCTTGGAACACTGGCCACCCCGG
			1109335	1109394	GTTCACTGCCGTGTAGGCAGCTAAGAAA	CTGAAAATGGCGCAGGAAACCGAGGTGGCCAT
			1109395	1109454	GTTCACTGCCGTGTAGGCAGCTAAGAAA	TGGCCCAGGTAGGTGGCCCAGTCCTGACCCTC
			1109455	1109514	GTTCACTGCCGTGTAGGCAGCTAAGAAA	TTGTCGGCCACGCGCAGGTTCTCCACGACGTT
			1109515	1109574	GTTCACTGCCGTGTAGGCAGCTAAGAAA	TGGAAGTCCCGCACCGAGATCGAGGCGTTCAT
			1109575	1109634	GTTCACTGCCGTGTAGGCAGCTAAGAAA	TGACTCTGCACGGTGTCGCAGATTGACACCTC
			1109635	1109695	GTTCACTGCCGTGTAGGCAGCTAAGAAA	AGGAACACGCTCGAAGTGTCCAGCACCCTTGGC
			1109696	1109755	GTTCACTGCCGTGTAGGCAGCTAAGAAA	AGAACGAGCCACGGGTATCGGCCTTCGACTCA
			1109756	1109815	GTTCACTGCCGTGTAGGCAGCTAAGAAA	TCTTTGCAATCTACAACAACCCTGATCGACGA
			1109816	1109876	GTTCACTGCCGTGTAGGCAGCTAAGAAA	TCGGGGCATGGGTCAGCCTCGCCGCGGTGCCGT
			1109877	1109936	GTTCACTGCCGTGTAGGCAGCTAAGAAA	TCCAGTAAGGCCAGCTCGGTCACGCGCATGCC
			1109937	1109964	GTTCACTGCCGTGTAGGCAGCTAAGAAA
	Position 3	Cas cluster	1110225	1111199			cas1_TypeIF
			1111196	1114426			cas3-cas2_TypeIF
			1114484	1115788			csy1_TypeIF
			1115775	1116758			csy2_TypeIF
			1116769	1117797			csy3_TypeIF
			1117801	1118364			cas6_TypeIF
	Position 4	CRISPR	1118488	1118547	TTTCTTGACGACCTATGTGGCAGTGAAA	TCGCCCGAAGCCCGCTTATGAACTTCGAGACA
			1118548	1118607	TTTTTTTGCTGCCTATACGGCAGTGAAC	CTAAAAGGCCTTTTAAAGCCTTTTAAAGGTAA
			1118608	1118667	TTTCTTAGCTGCCTATACGGCAGTGAAC	ACATGGCACAGGAAACGTACTTCTACGGGCAA
			1118668	1118727	TTTCTTAGCTGCCTATACGGCAGTGAAC	GCTCTGCCCTTGTCATCCCGCTCTTCGCCAGA
			1118728	1118787	TTTCTTAGCTGCCTATACGGCAGTGAAC	GAGCGACACCACCAGATCATGTATCCGCGGGA
			1118788	1118847	TTTCTTAGCTGCCTATACGGCAGTGAAC	CAGGTGCCGGAGCAGTTCGACCCGTCGATGTT
			1118848	1118907	TTTCTTAGCTGCCTATACGGCAGTGAAC	AACGTCTGCACATTATGCGAAGCCTAGGGTGT
			1118908	1118967	TTTCTTAGCTGCCTATACGGCAGTGAAC	AGCGACGTGGTCAACCTGCCGCAGCCCTATGA
			1118968	1119027	TTTCTTAGCTGCCTATACGGCAGTGAAC	AAAGCCGGCCTCGCGCACCGACTTGGCAGCCT
			1119028	1119087	TTTCTTAGCTGCCTATACGGCAGTGAAC	AACGTGTACCCGCGCGGCGGCCATCTGCACCA
			1119088	1119147	TTTCTTAGCTGCCTATACGGCAGTGAAC	CCCTTTGCGCTTGTTATCGTCCCGTGCTCCTC
			1119148	1119207	TTTCTTAGCTGCCTATACGGCAGTGAAC	CGAGTTGTCCGGTTTCGCAGATCGCTGGTACT
			1119208	1119267	TTTCTTAGCTGCCTATACGGCAGTGAAC	GAGTCGGGCATCATGACGCAGGCGCAATGCGA
			1119268	1119295	TTTCTTAGCTGCCTATACGGCAGTGAAC
PA04	Position 1	CRISPR	5613612	5613671	GTTCACTGCCGTGTAGGCAGCTAAGAAA	TCGCAGTGATCGCCCGTAACGCCTATCTCGTC
			5613672	5613731	GTTCACTGCCGTGTAGGCAGCTAAGAAA	TGATAGATTACGGAGCCGCATACGTACTGGCC
			5613732	5613791	GTTCACTGCCGTGTAGGCAGCTAAGAAA	GAACACGTCGCCGACCCACGGCGTGCCCTTTT
			5613792	5613851	GTTCACTGCCGTGTAGGCAGCTAAGAAA	TCTTCCCCCCGAACCCGCAAAGCCCACTTTGC
			5613852	5613911	GTTCACTGCCGTGTAGGCAGCTAAGAAA	AGAACAATGGGAGCCGTGACGACCAGCATGGT
			5613912	5613971	GTTCACTGCCGTGTAGGCAGCTAAGAAA	GTTCGGTTAGATCTGGCGATCATCAGCCACCT
			5613972	5614031	GTTCACTGCCGTGTAGGCAGCTAAGAAA	ATTCGAAGAGCGGACGTCCGGCGACTTCTGCC
			5614032	5614092	GTTCACTGCCGTGTAGGCAGCTAAGAAA	GCAGAGCGGAGCCTTGCCCCAGCCTTTCTTGCC
			5614093	5614152	GTTCACTGCCGTGTAGGCAGCTAAGAAA	GGCATCCCCGAGCGCAAGCTTCCATCCCCGCC
			5614153	5614212	GTTCACTGCCGTGTAGGCAGCTAAGAAA	AGCGGCCTGGACCTGGTTCGGCCCGTCCAGGC
			5614213	5614272	GTTCACTGCCGTGTAGGCAGCTAAGAAA	TGCACAAAAACACTGCGCGACCAGACGACATG
			5614273	5614332	GTTCACTGCCGTGTAGGCAGCTAAGAAA	GATACCTGACGGCCTGGTGCTGGATCACCTGT
			5614333	5614392	GTTCACTGCCGTGTAGGCAGCTAAGAAA	TTGAGAAGCCGCGGGTGTCTAAGAAACTGGTA
			5614393	5614452	GTTCACTGCCGTGTAGGCAGCTAAGAAA	GCGATCCACGGCATCAGCCACGAACAGGCGAT
			5614453	5614512	GTTCACTGCCGTGTAGGCAGCTAAGAAA	AACAGCGCGGGAGTGGCGCGCTCGATCGGCAA
			5614513	5614573	GTTCACTGCCGTGTAGGCAGCTAAGAAA	AGGGACGTCGCGGGCCAGACCTACGAACTGTTT
			5614574	5614633	GTTCACTGCCGTGTAGGCAGCTAAGAAA	AAGACGTGGCAGGCGGCCTACAACCACGACGA
			5614634	5614693	GTTCACTGCCGTGTAGGCAGCTAAGAAA	TGACTGCGGGGCTGCACGACATAGTCGTCGAC
			5614694	5614753	GTTCACTGCCGTGTAGGCAGCTAAGAAA	TCGTAGTGGCCCCACGTCGGCGGTAGCTCGCC
			5614754	5614781	GTTCACTGCCGTGTAGGCAGCTAAGAAA
	Position 2	Cas cluster	5615046	5616020			cas1_TypeIF
			5616017	5619247			cas3-cas2_TypeIF
			5619305	5620609			csy1_TypeIF
			5620596	5621579			csy2_TypeIF
			5621590	5622618			csy3_TypeIF
			5622622	5623185			cas6_TypeIF
	Position 3	CRISPR	5623309	5623369	TTTCTTGACGACCTATGTGGCAGTGAAA	TCGCCCGAAGCCCGCTTATGAACTTCGAGACA
			5623369	5623429	TTTTTTTGCTGCCTATACGGCAGTGAAC	CTAAAAGGCCTTTTAAAGCCTTTTAAAGGTAA
			5623429	5623489	TTTCTTAGCTGCCTATACGGCAGTGAAC	TTTCAGCTTGCCCGGGGCTTCAATGATTACGA
			5623489	5623549	TTTCTTAGCTGCCTATACGGCAGTGAAC	GCTGTATGAAGTCTGGCTTCGACTTTTACTTT
			5623549	5623609	TTTCTTAGCTGCCTATACGGCAGTGAAC	ATTTGGGCGAGCCGGCCCTTGGCTGCATCGTA
			5623609	5623669	TTTCTTAGCTGCCTATATGGCAGTGAAC	ATTCAATCCGCGTACAGACCGCAGTCCCGAAA
			5623669	5623729	TTTCTTAGCTGCCTATACGGCAGTGAAC	TGCGCTCCTGGGTCGCGGCGGTTTCGGTTTCG
			5623729	5623789	TTTCTTAGCTGCCTATACGGCAGTGAAC	CATAGTCTCGGACTACCCGGTGAGGGGCTACA
			5623789	5623849	TTTCTTAGCTGCCTATACGGCAGTGAAC	CAGGCATGGTGATCCGCTCGGTCTCGTACGAG
			5623849	5623909	TTTCTTAGCTGCCTATACGGCAGTGAAC	CCAGTAGGGTTGTTGGCCGTCACGGCCTGTAT
			5623909	5623969	TTTCTTAGCTGCCTATACGGCAGTGAAC	GCAAGCACATCAACTTCATTCGGCCCTATGGT
			5623969	5624029	TTTCTTAGCTGCCTATACGGCAGTGAAC	GGCAATGATGGCTCCAGGGCGCGCCCGGAGAA
			5624029	5624089	TTTCTTAGCTGCCTATACGGCAGTGAAC	GGGCGAAGTTCGCCTGGATCTACGCACGCCTG
			5624089	5624149	TTTCTTAGCTGCCTATACGGCAGTGAAC	CGGGTTCCCAAACGCAGGCCCGATCCCCTGGA
			5624149	5624209	TTTCTTAGCTGCCTATACGGCAGTGAAC	CGCGATTTACCTCTATCCGGGGTCCAACCTCT
			5624209	5624269	TTTCTTAGCTGCCTATACGGCAGTGAAC	GCTTGTATCAGGCATTGTGAAGTTCTTTCAGT
			5624269	5624329	TTTCTTAGCTGCCTATACGGCAGTGAAC	GTCAGCACGCTCCCGCTCTGCGGTCACTTGCA
			5624329	5624389	TTTCTTAGCTGCCTATACGGCAGTGAAC	ATCAAGCCTCGCGTGCTGTTGCCGCTGGCATA
			5624389	5624449	TTTCTTAGCTGCCTATACGGCAGTGAAC	TACTCAAGCACCCGGAAGCAGTAGCCGACCCA
			5624449	5624509	TTTCTTAGCTGCCTATACGGCAGTGAAC	ACCTGGGTGCTGACGACGTTGCCCAGCTCCAT
			5624509	5624569	TTTCTTAGCTGCCTATACGGCAGTGAAC	GAAGGCCTGCGCACCTACGGTCGTCAGGTCGA
			5624569	5624629	TTTCTTAGCTGCCTATACGGCAGTGAAC	CACTGCTACGCGCCAAGCATCCCTGACCTCAA
			5624629	5624657	TTTCTTAGCTGCCTATACGGCAGTGAAC
PA05	Position 1	CRISPR	5982704	5982763	GTTCACTGCCGTATAGGCAGCTAAGAAA	TTCTGCTGATGCGGCGTGTAACTCTTACTTCC
			5982764	5982823	GTTCACTGCCGTATAGGCAGCTAAGAAA	GTCGGGCAAGCGCCCCCACTGGGAAAATTGAT
			5982824	5982883	GTTCACTGCCGTATAGGCAGCTAAGAAA	AGCAATGGAAAGCAGCGATGTGACCCGACCCG
			5982884	5982943	GTTCACTGCCGTATAGGCAGTTAAGAAA	TTGCGGATCCGGCGGTAGACGACCATCCGCAC
			5982944	5983003	GTTCACTGCCGTATAGGCAGCTAAGAAA	TGCAGGTCATAGGCGTATTCGAAGGACAGGCT
			5983004	5983063	GTTCACTGCCGTATAGGCAGCTAAGAAA	AGCAGTTCGAATTCGTCATCCAGTTCTAAGGT
			5983064	5983123	GTTCACTGCCGTATAGGCAGCTAAAAAA	TGTCCCGAAGTTCATAAGCGGGCTTAGGGCGA
			5983124	5983151	TTTCACTGCCACATAGGTCGTCAAGAAA
	Position 2	Cas cluster	5983275	5983838			cas6_TypeIF
			5983842	5984870			csy3_TypeIF
			5984881	5985864			csy2_TypeIF
			5985851	5987155			csy1_TypeIF
			5987213	5990443			cas3-cas2_TypeIF
			5990440	5991414			cas1_TypeIF
	Position 3	CRISPR	5991666	5991725	TTTCTTAGCTGCCTACACGGCAGTGAAC	GACAACCAGCTGGCTCAGCCGGTTGTGCTCAA
			5991726	5991785	TTTCTTAGCTGCCTACACGGCAGTGAAC	GCAGAGCGCGACGCCGCCCTGGCCAGGGTCGC
			5991786	5991845	TTTCTTAGCTGCCTACACGGCAGTGAAC	CCGCGCGATGAGCGTCAGGCCCCAGCAGTCAA
			5991846	5991905	TTTCTTAGCTGCCTACACGGCAGTGAAC	GTGGATCCCAACGCGGCCCGAAGGCTCCGGTT
			5991906	5991965	TTTCTTAGCTGCCTACACGGCAGTGAAC	ACATCGACGGCGAGCGTGTGACGTTCTGGACG
			5991966	5992025	TTTCTTAGCTGCCTACACGGCAGTGAAC	TGTAAGTGTCGCCCTCGGCCTGGCCGGAAGTT
			5992026	5992085	TTTCTTAGCTGCCTACACGGCAGTGAAC	GGCAATGATGGCTCCAGGGCGCGCCCGGAGAA
			5992086	5992145	TTTCTTAGCTGCCTACACGGCAGTGAAC	GCCGAGCCGACGCGCAAGCATCGAAAGGTCAT
			5992146	5992205	TTTCTTAGCTGCCTACACGGCAGTGAAC	GAGTAGCTTTGGCTGTGCATCGCCTAACTGCT
			5992206	5992265	TTTCTTAGCTGCCTACACGGCAGTGAAC	TCGATGATGCCGTTTGTGAGGGTGGTTTTGCC
			5992266	5992325	TTTCTTAGCTGCCTACACGGCAGTGAAC	GGGGGAGCTTTGACCAAGGCCCGCGTGCGCAT
			5992326	5992385	TTTCTTAGCTGCCTACACGGCAGTGAAC	CTCGATCAGTTGGCGAGCTGGGCCACGTTGCT
			5992386	5992445	TTTCTTAGCTGCCTACACGGCAGTGAAC	GGGCTACCCATGAACAAGCCCGATAGCCTGAA
			5992446	5992505	TTTCTTAGCTGCCTACACGGCAGTGAAC	AGCGGAATCACCGGGATATCGCTGGCCCCAGT
			5992506	5992533	TTTCTTAGCTGCCTACACGGCAGTGAAC
PA06	ND	ND	ND	ND	ND	ND	ND
PA07	Position 1	CRISPR	1001142	1001202	GTGTTCCCCACGGGTGTGGGGATGAACCG	GCGTACATGACTGAGGGAGAGTCCACGGACCT
			1001203	1001263	GTGTTCCCCACGGGTGTGGGGATGAACCG	GCGTTCATTTCCCAGGACGTGGACCAGCTGCG
			1001264	1001324	GTGTTCCCCACGGGTGTGGGGATGAACCG	TCGTAGCCCTCCGGGAGGGATTCGAACTTGTA
			1001325	1001385	GTGTTCCCCACGGGTGTGGGGATGAACCG	CCTCCGACGTGGAGGTTGAGGCGGATGGCTAC
			1001386	1001446	GTGTTCCCCACGGGTGTGGGGATGAACCG	GCAAAGAGGCTGGGTGGCAACCTCGGCCAGTG
			1001447	1001507	GTGTTCCCCACGGGTGTGGGGATGAACCG	TAGGTGTGCTGGGCGTAGTCGGTGGAGTTCTG
			1001508	1001568	GTGTTCCCCACGGGTGTGGGGATGAACCG	GCCGTGTCGTTCGATGGTGATGTCGTGCTGCT
			1001569	1001629	GTGTTCCCCACGGGTGTGGGGATGAACCG	TTCATGAACGGCAGAACGTTGAGCGCCGATTT
			1001630	1001690	GTGTTCCCCACGGGTGTGGGGATGAACCG	GTTGTTCTAGAGTCCGTTCAGGAGATGCTTCT
			1001691	1001751	GTGTTCCCCACGGGTGTGGGGATGAACCG	AGGTATTCCTTGCCCTTGGCCAGGAGCACGCC
			1001752	1001812	GTGTTCCCCACGGGTGTGGGGATGAACCG	TCATCGATCGTGGCGGCTGCACTGGCTGCCTG
			1001813	1001841	GTGTTCCCCACGGGCGTGGGGATGAGCTG
	Position 2	Cas cluster	1002625	1005297			cas3_TypeI
			1005300	1006868			cse1_TypeIE
			1006865	1007395			cse2_TypeIE
			1007405	1008547			cas7_TypeIE
			1008549	1009211			cas5_TypeIE
			1009186	1009797			cas6_TypeIE
			1009842	1010258			cas1_TypeIE
			1010711	1011010			cas2_TypeIE
	Position 3	CRISPR	1011075	1011135	GTGTTCCCCACATGCGTGGGGATGAACCG	CTCACTTGGCACAGGCCCGGCGCGAGAGAGCG
			1011136	1011196	GTGTTCCCCACATGCGTGGGGATGAACCG	GAGGTAGGTCATGAGTGAGGTGAAGCGGTACA
			1011197	1011257	GTGTTCCCCACATGCGTGGGGATGAACCG	CCGCAGAAGCCCAAGCCGACCGCCTTTGAGGA
			1011258	1011318	GTGTTCCCCACATGCGTGGGGATGAACCG	ATCAGCCCCAATGAGGGCCTCGTACAATTCAT
			1011319	1011379	GTGTTCCCCACATGCGTGGGGATGAACCG	TCCTCTGGCTCGATGGCAGCCCAGGATTTGCA
			1011380	1011440	GTGTTCCCCACATGCGTGGGGATGAACCG	GATCGCTATAGCGCGCTGACGGTCAGTCTCGT
			1011441	1011501	GTGTTCCCCACATGCGTGGGGATGAACCG	ATCCGCGCACCGGAGCGAAAAGACTGCCGCCA
			1011502	1011563	GTGTTCCCCACATGCGTGGGGATGAACCG	GCCGACCGCCTTTGAAGACATCGATTTCCCGCG
			1011564	1011624	GTGTTCCCCACATGCGTGGGGATGAACCG	TCGTGAACAACCAGATTCGCTCTGGAACTTCA
			1011625	1011685	GTGTTCCCCACATGCGTGGGGATGAACCG	AACACCCCTTTGTAGAGAACCCGCTTCATCAT
			1011686	1011746	GTGTTCCCCACATGCGTGGGGATGAACCG	CATCCGCAGAGACGCCAGCTCGGCTTTGTAGA
			1011747	1011807	GTGTTCCCCACATGCGTGGGGATGAACCG	AAGGACCGCGTCCGCGTGCTGCTGGAGACGAT
			1011808	1011836	GTGTTCCCCACATGCGTGGGGATGAACCG
PA08	ND	ND	ND	ND	ND	ND	ND
PA09	ND	ND	ND	ND	ND	ND	ND
PA10	Position 1	CRISPR	1320197	1320256	TTTCTTAGCTGCCTATACGGCAGTGAAC	GACCGGCAGCAAGCCAAGGTGCAGTCGCTGCA
			1320257	1320316	TTTCTTAGCTGCCTATACGGCAGTGAAC	AGATCGTCCTGGGCGGCAGGTCCGGATTGTCT
			1320317	1320376	TTTCTTAACTGCCTATACGGCAGTGAAC	TGGCCTCGCACCACTCGCATTGCTTTTCTCCA
			1320377	1320436	TTTCTTAGCTGCCTATACGGCAGTGAAC	CAAGTCTTCGGACTCCTCGGGCCGCTGCTCGA
			1320437	1320496	TTTCTTAGCTGCCTATACGGCAGTGAAC	ATTATGCGGACCCTTGGCGGCATCCTGATGAA
			1320497	1320556	TTTCTTAGCTGCCTATACGGCAGTGAAC	TGCATGTACCTCCAGTGGTTCGGGTATCTGCT
			1320557	1320616	TTTCTTAGCTGCCTATACGGCAGTGAAC	GATTCGACCGTCAGACCACGGCGACGCACAGC
			1320617	1320676	TTTCTTAGCTGCCTATACGGCAGTGAAC	GAGGACTTCGCCGATCCATATCCCGTCTACCA
			1320677	1320736	TTTCTTAGCTGCCTATACGGCAGTGAAC	GACCTGGAGCCACTGAGCAGGCACGCCACCCA
			1320737	1320764	TTTCTTAGCTGCCTATACGGCAGTGAAC
PA11	ND	ND	ND	ND	ND	ND	ND
PA13	ND	ND	ND	ND	ND	ND	ND
PA14	ND	ND	ND	ND	ND	ND	ND

## Sheet: Table S7
Table S7. Integrated bacteriophage genomes (IBGs) in the colonizing isolates of P. aeruginosa.
Isolate Code	Region	Length	Completeness (score)	Specific Keyword	Contig	Total Protein No.	Phage Hit Protein No.	Hypothetical Protein No.	Phage + Hypothetical Proteins Percentage	Bacterial Protein No.	ATT Site Showup	Phage Species No.	Most Common Phage Name (Hit Genes Count)	First Most Common Phage No.	First Most Common Phage Percentage	GC Percentage
PA01	1	20.2Kb	Questionable (85)	Integrase, coat	NODE_2_length_750732_cov_124.621325:730177-750443	10	9	1	1	0	yes	2	PHAGE_Pseudo_Pf1_NC_001331(8),PHAGE_Vibrio_VCY_phi_NC_016162(2),PHAGE_Klebsi_ST13_OXA48phi12.1_NC_049453(1),PHAGE_Erwini_EtG_NC_047833(1),PHAGE_Entero_186_NC_001317(1),PHAGE_Vibrio_VfO4K68_NC_002363(1),PHAGE_Klebsi_4LV2017_NC_047818(1),PHAGE_Vibrio_KSF_1phi_NC_006294(1),PHAGE_Vibrio_VfO3K6_NC_002362(1),PHAGE_Vibrio_CTX_NC_015209(1)	8	0.8	0.6512
	2	6.5Kb	Incomplete (20)	Integrase	NODE_3_length_663606_cov_164.191915:657055-663573	10	7	3	1	0	yes	2	PHAGE_Pseudo_Pf1_NC_001331(6),PHAGE_Klebsi_ST13_OXA48phi12.1_NC_049453(1),PHAGE_Entero_186_NC_001317(1),PHAGE_Aeromo_phiO18P_NC_009542(1),PHAGE_Erwini_EtG_NC_047833(1),PHAGE_Vibrio_VfO4K68_NC_002363(1),PHAGE_Vibrio_VCY_phi_NC_016162(1),PHAGE_Vibrio_CTX_NC_015209(1),PHAGE_Vibrio_VfO3K6_NC_002362(1)	6	0.6	0.6199
	3	16.4Kb	Incomplete (60)	Tail	NODE_7_length_409882_cov_167.021359:374598-391078	19	15	4	1	0	no	11	PHAGE_Pseudo_YMC11/02/R656_NC_028657(6),PHAGE_Pseudo_D3_NC_002484(4),PHAGE_Pseudo_PMG1_NC_016765(4),PHAGE_Entero_HK022_NC_002166(4),PHAGE_Pseudo_JBD44_NC_030929(3),PHAGE_Entero_mEp235_NC_019708(3),PHAGE_Burkho_KS9_NC_013055(2),PHAGE_Pseudo_phiR18_NC_041964(2),PHAGE_Burkho_Bcep176_NC_007497(2),PHAGE_Pseudo_MD8_NC_031091(2),PHAGE_Klebsi_phiKO2_NC_005857(2),PHAGE_Burkho_phiE125_NC_003309(2),PHAGE_Bu…	4	0.3157	0.6376
PA02	1	15.6Kb	Incomplete (40)	Tail, plate	NODE_2_length_893913_cov_128.509721:668567-684168	21	20	1	1	0	no	7	PHAGE_Haemop_Aaphi23_NC_004827(14),PHAGE_Aggreg_S1249_NC_013597(13),PHAGE_Salmon_birk_NC_048864(4),PHAGE_Salmon_SE13_NC_048763(4),PHAGE_Pseudo_YMC11/07/P54_PAE_BP_NC_030909(3),PHAGE_Pseudo_phi297_NC_016762(3),PHAGE_Pseudo_D3_NC_002484(2),PHAGE_Salmon_UPF_BP2_NC_048649(2),PHAGE_Pseudo_MD8_NC_031091(2),PHAGE_Salmon_BP63_NC_031250(2),PHAGE_Salmon_ZCSE2_NC_048179(2),PHAGE_Salmon_yarpen_NC_048863(2),P…	14	0.6666	0.6506
	2	6.4Kb	Questionable (85)	NA	NODE_2_length_893913_cov_128.509721:775408-781882	10	8	2	1	0	no	1	PHAGE_Pseudo_Pf1_NC_001331(8),PHAGE_Vibrio_CTX_NC_015209(1),PHAGE_Vibrio_VCY_phi_NC_016162(1),PHAGE_Vibrio_VfO3K6_NC_002362(1),PHAGE_Vibrio_VfO4K68_NC_002363(1)	8	0.8	0.6224
	3	36.6Kb	Questionable (90)	Capsid, virion, tail	NODE_3_length_706010_cov_137.739665:489223-525870	48	46	2	1	0	no	13	PHAGE_Pseudo_JD024_NC_024330(22),PHAGE_Pseudo_LPB1_NC_027298(19),PHAGE_Pseudo_MP29_NC_011613(18),PHAGE_Pseudo_JBD5_NC_020202(16),PHAGE_Pseudo_JBD93_NC_030918(14),PHAGE_Pseudo_D3112_NC_005178(13),PHAGE_Pseudo_H70_NC_027384(13),PHAGE_Pseudo_PA1phi_NC_023700(13),PHAGE_Pseudo_FHA0480_NC_041851(11),PHAGE_Pseudo_JBD24_NC_020203(10),PHAGE_Pseudo_vB_PaeS_PAO1_Ab30_NC_026601(9),PHAGE_Pseudo_JBD69_NC_03090…	22	0.4583	0.6443
	4	18.5Kb	Incomplete (50)	Tail	NODE_4_length_485953_cov_131.725311:16505-35056	23	19	4	1	0	no	11	PHAGE_Pseudo_YMC11/02/R656_NC_028657(8),PHAGE_Pseudo_phiR18_NC_041964(4),PHAGE_Pseudo_D3_NC_002484(4),PHAGE_Pseudo_MD8_NC_031091(4),PHAGE_Pseudo_PMG1_NC_016765(4),PHAGE_Pseudo_KPP25_NC_024123(4),PHAGE_Entero_HK022_NC_002166(4),PHAGE_Entero_mEp235_NC_019708(3),PHAGE_Pseudo_JBD44_NC_030929(3),PHAGE_Burkho_KS9_NC_013055(2),PHAGE_Klebsi_phiKO2_NC_005857(2),PHAGE_Burkho_phiE125_NC_003309(2),PHAGE_Burk…	8	0.3478	0.6421
PA03	1	16.9Kb	Questionable (80)	Tail	NODE_6_length_408561_cov_139.490350:18678-35614	19	16	3	1	0	no	12	PHAGE_Pseudo_YMC11/02/R656_NC_028657(6),PHAGE_Pseudo_PMG1_NC_016765(4),PHAGE_Entero_HK022_NC_002166(4),PHAGE_Pseudo_D3_NC_002484(4),PHAGE_Entero_mEp235_NC_019708(3),PHAGE_Pseudo_JBD44_NC_030929(3),PHAGE_Burkho_phi6442_NC_009235(2),PHAGE_Burkho_KS9_NC_013055(2),PHAGE_Burkho_Bcep176_NC_007497(2),PHAGE_Burkho_phiE125_NC_003309(2),PHAGE_Pseudo_MD8_NC_031091(2),PHAGE_Klebsi_phiKO2_NC_005857(2),PHAGE_P…	4	0.3157	0.6356
	2	6.9Kb	Incomplete (20)	Tail	NODE_13_length_144969_cov_119.475257:127079-134052	17	6	11	1	0	no	6	PHAGE_Escher_phAPEC8_NC_020079(1),PHAGE_Caulob_magneto_NC_019407(1),PHAGE_Caulob_swift_NC_019411(1),PHAGE_Klebsi_ZCKP1_NC_047994(1),PHAGE_Erwini_vB_EamM_Yoloswag_NC_047815(1),PHAGE_Escher_ESCO13_NC_047770(1),PHAGE_Caulob_CcrBL10_NC_048045(1),PHAGE_Vibrio_pYD38_A_NC_021534(1),PHAGE_Flavob_Fpv11_NC_031945(1),PHAGE_Aeromo_pIS4_A_NC_042037(1),PHAGE_Escher_vB_EcoM_Schickermooser_NC_048196(1),PHAGE_Esc…	1	0.0588	0.5632
PA04	1	17.4Kb	Questionable (90)	Plate, tail	NODE_3_length_931346_cov_153.879563:896348-913780	25	21	4	1	0	no	12	PHAGE_Pseudo_phiCTX_NC_003278(6),PHAGE_Pseudo_Dobby_NC_048109(6),PHAGE_Escher_vB_EcoM_ECO1230_10_NC_027995(5),PHAGE_Entero_Arya_NC_031048(5),PHAGE_Escher_vB_EcoM_ECOO78_NC_041926(5),PHAGE_Escher_vB_EcoM_ep3_NC_025430(4),PHAGE_Pseudo_JBD44_NC_030929(3),PHAGE_Pseudo_PPpW_3_NC_023006(3),PHAGE_Vibrio_VP58.5_NC_027981(3),PHAGE_Pseudo_PMG1_NC_016765(2),PHAGE_Pseudo_YMC11/02/R656_NC_028657(2),PHAGE_Vibr…	6	0.24	0.6506
PA05	1	16.9Kb	Questionable (80)	Tail	NODE_5_length_660098_cov_159.087332:18567-35505	20	16	4	1	0	no	12	PHAGE_Pseudo_YMC11/02/R656_NC_028657(6),PHAGE_Pseudo_D3_NC_002484(4),PHAGE_Pseudo_PMG1_NC_016765(4),PHAGE_Entero_HK022_NC_002166(4),PHAGE_Pseudo_JBD44_NC_030929(3),PHAGE_Entero_mEp235_NC_019708(3),PHAGE_Pseudo_MD8_NC_031091(2),PHAGE_Burkho_phiE125_NC_003309(2),PHAGE_Klebsi_phiKO2_NC_005857(2),PHAGE_Burkho_phi6442_NC_009235(2),PHAGE_Burkho_Bcep176_NC_007497(2),PHAGE_Burkho_KS9_NC_013055(2),PHAGE_B…	4	0.3	0.6363
PA06	1	44.5Kb	Questionable (70)	Terminase, portal, head, tail	NODE_2_length_662985_cov_134.537755:213307-257846	34	31	3	1	0	yes	11	PHAGE_Pseudo_phi2_NC_030931(15),PHAGE_Pseudo_F10_NC_007805(15),PHAGE_Pseudo_MD8_NC_031091(10),PHAGE_Salmon_ST64B_NC_004313(4),PHAGE_Pseudo_JBD44_NC_030929(3),PHAGE_Shigel_SfII_NC_021857(3),PHAGE_Salmon_118970_sal3_NC_031940(3),PHAGE_Entero_phiP27_NC_003356(3),PHAGE_Burkho_phi1026b_NC_005284(2),PHAGE_Burkho_phi6442_NC_009235(2),PHAGE_Entero_SfI_NC_027339(2),PHAGE_Bacill_PfEFR_4_NC_048641(2),PHAGE_…	14	0.4411	0.6057
	2	28.5Kb	Intact (150)	Tail, plate	NODE_5_length_462444_cov_157.734587:18585-47160	33	29	4	1	0	no	21	PHAGE_Pseudo_YMC11/02/R656_NC_028657(7),PHAGE_Entero_Arya_NC_031048(5),PHAGE_Pseudo_Dobby_NC_048109(5),PHAGE_Pseudo_phiCTX_NC_003278(5),PHAGE_Entero_HK022_NC_002166(4),PHAGE_Escher_vB_EcoM_ep3_NC_025430(4),PHAGE_Escher_vB_EcoM_ECO1230_10_NC_027995(4),PHAGE_Escher_vB_EcoM_ECOO78_NC_041926(4),PHAGE_Pseudo_PMG1_NC_016765(4),PHAGE_Pseudo_D3_NC_002484(4),PHAGE_Entero_mEp235_NC_019708(3),PHAGE_Vibrio_V…	5	0.2121	0.642
	3	41.4Kb	Intact (108)	Lysin	NODE_5_length_462444_cov_157.734587:76643-118125	44	36	8	1	0	no	8	PHAGE_Pseudo_phi3_NC_030940(26),PHAGE_Aeromo_phiO18P_NC_009542(8),PHAGE_Vibrio_Valm_yong1_NC_049477(7),PHAGE_Cronob_ESSI_2_NC_047854(7),PHAGE_Vibrio_1.202.O._10N.222.45.E8_NC_048066(5),PHAGE_Klebsi_ST13_OXA48phi12.1_NC_049453(5),PHAGE_Haemop_HP2_NC_003315(5),PHAGE_Vibrio_K139_NC_003313(4),PHAGE_Vibrio_PV94_NC_027368(4),PHAGE_Klebsi_ST147_VIM1phi7.1_NC_049451(4),PHAGE_Haemop_HP1_NC_001697(3),PHAGE…	26	0.5909	0.6501
	4	19.5Kb	Questionable (85)	Integrase, coat	NODE_10_length_279122_cov_123.169399:259372-278955	11	9	2	1	0	yes	2	PHAGE_Pseudo_Pf1_NC_001331(8),PHAGE_Vibrio_VCY_phi_NC_016162(2),PHAGE_Vibrio_CTX_NC_015209(1),PHAGE_Vibrio_VfO4K68_NC_002363(1),PHAGE_Vibrio_KSF_1phi_NC_006294(1),PHAGE_Salmon_SW9_NC_049459(1),PHAGE_Klebsi_4LV2017_NC_047818(1),PHAGE_Entero_186_NC_001317(1),PHAGE_Vibrio_VfO3K6_NC_002362(1),PHAGE_Erwini_EtG_NC_047833(1)	8	0.7272	0.6472
	5	5.5Kb	Incomplete (40)	Tail, transposase	NODE_23_length_39656_cov_165.420652:34064-39654	10	7	3	1	0	no	3	PHAGE_Ralsto_RsoM1USA_NC_049432(2),PHAGE_Pseudo_MD8_NC_031091(2),PHAGE_Shigel_Sf6_NC_005344(1),PHAGE_Burkho_phi6442_NC_009235(1),PHAGE_Burkho_phi1026b_NC_005284(1),PHAGE_Klebsi_ST437_OXA245phi4.1_NC_049448(1)	4	0.2	0.5518
PA07	1	7.9Kb	Intact (107)	Coat, integrase	NODE_4_length_497716_cov_137.509645:28362-36316	12	11	1	1	0	yes	2	PHAGE_Pseudo_Pf1_NC_001331(10),PHAGE_Vibrio_VCY_phi_NC_016162(2),PHAGE_Vibrio_VfO4K68_NC_002363(1),PHAGE_Erwini_ENT90_NC_019932(1),PHAGE_Erwini_EtG_NC_047833(1),PHAGE_Klebsi_ST13_OXA48phi12.1_NC_049453(1),PHAGE_Entero_186_NC_001317(1),PHAGE_Vibrio_KSF_1phi_NC_006294(1),PHAGE_Pseudo_phi3_NC_030940(1),PHAGE_Vibrio_CTX_NC_015209(1),PHAGE_Vibrio_VfO3K6_NC_002362(1)	10	0.8333	0.6217
	2	12.1Kb	Questionable (80)	Head, terminase, portal, capsid, integrase	NODE_4_length_497716_cov_137.509645:210354-222464	17	10	7	1	0	yes	8	PHAGE_Entero_mEp390_NC_019721(3),PHAGE_Escher_ECP1_NC_049926(3),PHAGE_Escher_HK75_NC_016160(2),PHAGE_Entero_HK542_NC_019769(2),PHAGE_Entero_mEp235_NC_019708(2),PHAGE_Entero_HK022_NC_002166(2),PHAGE_Entero_HK446_NC_019714(2),PHAGE_Burkho_Bcep176_NC_007497(1),PHAGE_Pseudo_D3_NC_002484(1),PHAGE_Paenib_Harrison_NC_028746(1),PHAGE_Bacill_WBeta_NC_007734(1),PHAGE_Pseudo_PPpW_3_NC_023006(1),PHAGE_Synech…	3	0.1764	0.6035
	3	25.5Kb	Intact (150)	Tail, plate	NODE_5_length_470846_cov_156.760921:18572-44097	28	27	1	1	0	no	19	PHAGE_Pseudo_YMC11/02/R656_NC_028657(8),PHAGE_Entero_Arya_NC_031048(5),PHAGE_Pseudo_Dobby_NC_048109(5),PHAGE_Pseudo_phiCTX_NC_003278(5),PHAGE_Pseudo_D3_NC_002484(4),PHAGE_Entero_HK022_NC_002166(4),PHAGE_Escher_vB_EcoM_ep3_NC_025430(4),PHAGE_Pseudo_PMG1_NC_016765(4),PHAGE_Escher_vB_EcoM_ECOO78_NC_041926(4),PHAGE_Escher_vB_EcoM_ECO1230_10_NC_027995(4),PHAGE_Entero_mEp235_NC_019708(3),PHAGE_Pseudo_p…	5	0.2857	0.6445
	4	48.5Kb	Intact (150)	Tail, head, portal, terminase, lysis, integrase	NODE_8_length_396421_cov_125.116371:189979-238495	66	49	17	1	0	yes	27	PHAGE_Pseudo_F10_NC_007805(19),PHAGE_Pseudo_YMC11/02/R656_NC_028657(7),PHAGE_Pseudo_PMG1_NC_016765(5),PHAGE_Pseudo_MD8_NC_031091(5),PHAGE_Burkho_phi1026b_NC_005284(4),PHAGE_Entero_HK022_NC_002166(4),PHAGE_Burkho_phiE12_2_NC_009236(3),PHAGE_Burkho_phi6442_NC_009235(3),PHAGE_Pseudo_D3_NC_002484(3),PHAGE_Entero_YYZ_2008_NC_011356(3),PHAGE_Entero_mEp235_NC_019708(3),PHAGE_Burkho_phiE125_NC_003309(3),…	19	0.2878	0.6179
	5	8.9Kb	Questionable (70)	Protease, tail, plate, transposase	NODE_23_length_56212_cov_194.828663:41472-50417	12	10	2	1	0	no	5	PHAGE_Haemop_SuMu_NC_019455(6),PHAGE_Mannhe_vB_MhM_3927AP2_NC_028766(5),PHAGE_Entero_Mu_NC_000929(3),PHAGE_Entero_SfMu_NC_027382(3),PHAGE_Escher_D108_NC_013594(3),PHAGE_Shigel_SfII_NC_021857(3),PHAGE_Entero_SfV_NC_003444(2),PHAGE_Entero_SfI_NC_027339(2),PHAGE_Shigel_SfIV_NC_022749(2),PHAGE_Escher_pro483_NC_028943(1),PHAGE_Salmon_118970_sal3_NC_031940(1),PHAGE_Escher_503458_NC_049341(1),PHAGE_Ente…	6	0.5	0.6301
PA08	1	7.7Kb	Questionable (85)	Integrase	NODE_1_length_687086_cov_150.392561:119831-127587	11	9	2	1	0	yes	2	PHAGE_Pseudo_Pf1_NC_001331(8),PHAGE_Vibrio_VCY_phi_NC_016162(1),PHAGE_Vibrio_VfO3K6_NC_002362(1),PHAGE_Vibrio_CTX_NC_015209(1),PHAGE_Erwini_EtG_NC_047833(1),PHAGE_Aeromo_phiO18P_NC_009542(1),PHAGE_Vibrio_VfO4K68_NC_002363(1),PHAGE_Entero_186_NC_001317(1),PHAGE_Klebsi_ST13_OXA48phi12.1_NC_049453(1)	8	0.7272	0.613
	2	32.3Kb	Intact (150)	Tail, plate	NODE_6_length_428809_cov_154.399289:16510-48869	39	34	5	1	0	no	24	PHAGE_Pseudo_YMC11/02/R656_NC_028657(7),PHAGE_Escher_vB_EcoM_ECOO78_NC_041926(5),PHAGE_Escher_vB_EcoM_ECO1230_10_NC_027995(5),PHAGE_Entero_Arya_NC_031048(5),PHAGE_Pseudo_phiCTX_NC_003278(5),PHAGE_Pseudo_Dobby_NC_048109(5),PHAGE_Pseudo_D3_NC_002484(4),PHAGE_Escher_vB_EcoM_ep3_NC_025430(4),PHAGE_Pseudo_PMG1_NC_016765(4),PHAGE_Vibrio_VP58.5_NC_027981(3),PHAGE_Entero_HK022_NC_002166(3),PHAGE_Entero_m…	5	0.1794	0.6396
	3	7.7Kb	Intact (107)	Coat, integrase	NODE_13_length_183559_cov_133.349909:62652-70353	12	11	1	1	0	yes	2	PHAGE_Pseudo_Pf1_NC_001331(10),PHAGE_Vibrio_KSF_1phi_NC_006294(1),PHAGE_Klebsi_ST13_OXA48phi12.1_NC_049453(1),PHAGE_Vibrio_VfO4K68_NC_002363(1),PHAGE_Klebsi_4LV2017_NC_047818(1),PHAGE_Entero_186_NC_001317(1),PHAGE_Erwini_EtG_NC_047833(1),PHAGE_Vibrio_CTX_NC_015209(1),PHAGE_Vibrio_VfO3K6_NC_002362(1),PHAGE_Vibrio_VCY_phi_NC_016162(1)	10	0.8333	0.6236
PA09	1	33.6Kb	Intact (150)	Portal, terminase, capsid, lysis, tail, plate, integrase	NODE_1_length_830357_cov_110.070475:173240-206922	40	38	2	1	0	yes	2	PHAGE_Pseudo_Dobby_NC_048109(36),PHAGE_Pseudo_phiCTX_NC_003278(35),PHAGE_Burkho_KS14_NC_015273(12),PHAGE_Stenot_Smp131_NC_023588(7),PHAGE_Burkho_AP3_NC_047752(5),PHAGE_Burkho_KL3_NC_015266(5),PHAGE_Ralsto_RSY1_NC_025115(5),PHAGE_Burkho_KS5_NC_015265(4),PHAGE_Burkho_phiE12_2_NC_009236(4),PHAGE_Burkho_phi52237_NC_007145(3),PHAGE_Ralsto_RSA1_NC_009382(3),PHAGE_Burkho_phiE202_NC_009234(3),PHAGE_Pseud…	36	0.9	0.6208
	2	10.7Kb	Questionable (85)	Integrase	NODE_2_length_782952_cov_159.972213:655246-665951	11	9	2	1	0	yes	2	PHAGE_Pseudo_Pf1_NC_001331(8),PHAGE_Vibrio_VfO3K6_NC_002362(1),PHAGE_Vibrio_VfO4K68_NC_002363(1),PHAGE_Klebsi_ST13_OXA48phi12.1_NC_049453(1),PHAGE_Aeromo_phiO18P_NC_009542(1),PHAGE_Erwini_EtG_NC_047833(1),PHAGE_Vibrio_CTX_NC_015209(1),PHAGE_Entero_186_NC_001317(1),PHAGE_Vibrio_VCY_phi_NC_016162(1)	8	0.7272	0.5659
	3	14Kb	Incomplete (10)	NA	NODE_7_length_436518_cov_165.815061:357831-371853	10	8	2	1	0	yes	5	PHAGE_Klebsi_ST13_OXA48phi12.1_NC_049453(4),PHAGE_Klebsi_ST147_VIM1phi7.1_NC_049451(4),PHAGE_Bacill_G_NC_023719(2),PHAGE_Leptos_LE4_NC_048679(1),PHAGE_Erwini_pEp_SNUABM_01_NC_048807(1),PHAGE_Bacill_vB_BanS_Tsamsa_NC_023007(1),PHAGE_Klebsi_vB_KpnM_KB57_NC_028659(1),PHAGE_Ralsto_RS_PII_1_NC_047804(1),PHAGE_Burkho_Bp_AMP1_NC_047743(1),PHAGE_Bacill_SP_15_NC_031245(1),PHAGE_Synech_S_CBS1_NC_016164(1),…	4	0.4	0.6535
	4	17.4Kb	Questionable (90)	Plate, tail	NODE_7_length_436518_cov_165.815061:401483-418902	24	20	4	1	0	no	12	PHAGE_Escher_vB_EcoM_ECOO78_NC_041926(5),PHAGE_Entero_Arya_NC_031048(5),PHAGE_Pseudo_Dobby_NC_048109(5),PHAGE_Escher_vB_EcoM_ECO1230_10_NC_027995(5),PHAGE_Pseudo_phiCTX_NC_003278(5),PHAGE_Escher_vB_EcoM_ep3_NC_025430(4),PHAGE_Vibrio_VP58.5_NC_027981(3),PHAGE_Pseudo_PPpW_3_NC_023006(3),PHAGE_Pseudo_JBD44_NC_030929(3),PHAGE_Vibrio_vB_VpaM_MAR_NC_019722(2),PHAGE_Klebsi_ST15_OXA48phi14.1_NC_049454(2)…	5	0.2083	0.6498
PA10	1	46.9Kb	Intact (130)	Tail, portal, capsid, head, terminase, recombinase	NODE_1_length_2076890_cov_129.920131:138964-185885	52	43	9	1	0	yes	17	PHAGE_Pseudo_phi297_NC_016762(19),PHAGE_Pseudo_YMC11/07/P54_PAE_BP_NC_030909(17),PHAGE_Pseudo_phiPSA1_NC_024365(11),PHAGE_Pseudo_H66_NC_042342(8),PHAGE_Pseudo_F116_NC_006552(8),PHAGE_Pseudo_PMG1_NC_016765(5),PHAGE_Pseudo_D3_NC_002484(5),PHAGE_Pseudo_PAJU2_NC_011373(4),PHAGE_Rhizob_RHEph06_NC_027296(4),PHAGE_Rhizob_RHEph04_NC_041908(4),PHAGE_Acinet_YMC11/11/R3177_NC_041866(3),PHAGE_Acinet_Bphi_B12…	20	0.3653	0.64
	2	41.9Kb	Intact (100)	Tail, head, portal, terminase, lysin	NODE_1_length_2076890_cov_129.920131:1416054-1457971	56	48	8	1	0	yes	18	PHAGE_Pseudo_phi2_NC_030931(28),PHAGE_Pseudo_MD8_NC_031091(24),PHAGE_Pseudo_F10_NC_007805(14),PHAGE_Pseudo_F116_NC_006552(5),PHAGE_Pseudo_phi297_NC_016762(4),PHAGE_Entero_phiP27_NC_003356(4),PHAGE_Salmon_ST64B_NC_004313(4),PHAGE_Salmon_118970_sal3_NC_031940(3),PHAGE_Pseudo_vB_PaeP_Tr60_Ab31_NC_023575(3),PHAGE_Shigel_SfII_NC_021857(3),PHAGE_Burkho_phi1026b_NC_005284(2),PHAGE_Entero_SfI_NC_027339(2…	20	0.5	0.6188
	3	7.8Kb	Questionable (75)	Coat, integrase	NODE_2_length_902781_cov_127.085603:62355-70171	10	9	1	1	0	yes	3	PHAGE_Pseudo_Pf1_NC_001331(7),PHAGE_Vibrio_VCY_phi_NC_016162(2),PHAGE_Vibrio_VfO4K68_NC_002363(1),PHAGE_Vibrio_VfO3K6_NC_002362(1),PHAGE_Cyanop_NATL2A_133_NC_016659(1),PHAGE_Prochl_P_SSP7_NC_006882(1),PHAGE_Entero_186_NC_001317(1),PHAGE_Klebsi_ST13_OXA48phi12.1_NC_049453(1),PHAGE_Pseudo_PA11_NC_007808(1),PHAGE_Vibrio_KSF_1phi_NC_006294(1),PHAGE_Cyanop_9515_10a_NC_016657(1),PHAGE_Burkho_Bcep1_NC_0…	7	0.7	0.6216
	4	15.5Kb	Intact (117)	Coat, integrase	NODE_4_length_439343_cov_142.453349:18469-34028	14	13	1	1	0	yes	3	PHAGE_Pseudo_Pf1_NC_001331(11),PHAGE_Vibrio_VCY_phi_NC_016162(2),PHAGE_Burkho_Bcep1_NC_005263(1),PHAGE_Pseudo_phi3_NC_030940(1),PHAGE_Cyanop_9515_10a_NC_016657(1),PHAGE_Vibrio_KSF_1phi_NC_006294(1),PHAGE_Erwini_ENT90_NC_019932(1),PHAGE_Erwini_EtG_NC_047833(1),PHAGE_Vibrio_CTX_NC_015209(1),PHAGE_Entero_186_NC_001317(1),PHAGE_Prochl_P_SSP7_NC_006882(1),PHAGE_Vibrio_VfO4K68_NC_002363(1),PHAGE_Vibrio…	11	0.7857	0.5425
	5	16.4Kb	Incomplete (60)	Tail	NODE_6_length_407941_cov_154.662454:372624-389119	20	16	4	1	0	no	12	PHAGE_Pseudo_YMC11/02/R656_NC_028657(7),PHAGE_Entero_HK022_NC_002166(4),PHAGE_Pseudo_PMG1_NC_016765(4),PHAGE_Pseudo_MD8_NC_031091(4),PHAGE_Pseudo_D3_NC_002484(4),PHAGE_Pseudo_phiR18_NC_041964(3),PHAGE_Entero_mEp235_NC_019708(3),PHAGE_Pseudo_KPP25_NC_024123(3),PHAGE_Pseudo_JBD44_NC_030929(3),PHAGE_Burkho_phiE125_NC_003309(2),PHAGE_Burkho_KS9_NC_013055(2),PHAGE_Burkho_phi6442_NC_009235(2),PHAGE_Kle…	4	0.35	0.6405
PA11	1	29.2Kb	Incomplete (50)	Tail, recombinase, portal	NODE_1_length_683273_cov_103.965304:652572-681841	24	23	1	1	0	yes	7	PHAGE_Pseudo_YMC11/07/P54_PAE_BP_NC_030909(13),PHAGE_Pseudo_phi297_NC_016762(13),PHAGE_Pseudo_H66_NC_042342(8),PHAGE_Pseudo_F116_NC_006552(8),PHAGE_Pseudo_F10_NC_007805(2),PHAGE_Ralsto_RsoM1USA_NC_049432(2),PHAGE_Mannhe_vB_MhS_587AP2_NC_028743(2),PHAGE_Pseudo_MD8_NC_031091(2),PHAGE_Pseudo_PA8P1_NC_048806(1),PHAGE_Mycoba_Baka_NC_042316(1),PHAGE_Gordon_BENtherdunthat_NC_047891(1),PHAGE_Erwini_vB_Ea…	14	0.5416	0.6568
	2	22.7Kb	Incomplete (30)	Lysin, tail	NODE_4_length_533355_cov_137.616847:510615-533355	14	11	3	1	0	yes	4	PHAGE_Pseudo_MD8_NC_031091(8),PHAGE_Pseudo_phi2_NC_030931(7),PHAGE_Pseudo_vB_PaeM_PAO1_Ab03_NC_026587(2),PHAGE_Pseudo_JBD44_NC_030929(2),PHAGE_Pseudo_PMG1_NC_016765(2),PHAGE_Pseudo_phi297_NC_016762(2),PHAGE_Pseudo_D3_NC_002484(2),PHAGE_Entero_HK106_NC_019768(1),PHAGE_Entero_lambda_NC_001416(1),PHAGE_Pseudo_JBD24_NC_020203(1),PHAGE_Pseudo_F10_NC_007805(1),PHAGE_Entero_HK97_NC_002167(1),PHAGE_Pseud…	6	0.5714	0.6539
	3	66.7Kb	Intact (130)	Integrase, tail, capsid, lysin	NODE_5_length_490192_cov_90.430568:300617-367389	65	52	13	1	0	yes	9	PHAGE_Pseudo_H66_NC_042342(43),PHAGE_Pseudo_F116_NC_006552(40),PHAGE_Pseudo_phi297_NC_016762(5),PHAGE_Pseudo_YMC11/07/P54_PAE_BP_NC_030909(5),PHAGE_Pseudo_KPP25_NC_024123(3),PHAGE_Pseudo_phiR18_NC_041964(3),PHAGE_Thalas_BA3_NC_009990(3),PHAGE_Pseudo_YMC11/02/R656_NC_028657(2),PHAGE_Ralsto_RSK1_NC_022915(2),PHAGE_Pseudo_vB_PaeP_Tr60_Ab31_NC_023575(2),PHAGE_Pseudo_JBD44_NC_030929(2),PHAGE_Stx2_c_St…	41	0.6615	0.6239
	4	12.7Kb	Incomplete (10)	NA	NODE_13_length_157456_cov_129.394621:1-12726	16	12	4	1	0	yes	6	PHAGE_Pseudo_phi2_NC_030931(7),PHAGE_Pseudo_MD8_NC_031091(7),PHAGE_Pseudo_phi297_NC_016762(4),PHAGE_Pseudo_JBD44_NC_030929(3),PHAGE_Vibrio_vB_VchM_138_NC_019518(1),PHAGE_Pseudo_PMG1_NC_016765(1),PHAGE_Pseudo_F10_NC_007805(1),PHAGE_Salmon_SJ46_NC_031129(1),PHAGE_Pseudo_PS_1_NC_029066(1),PHAGE_Plankt_PaV_LD_NC_016564(1),PHAGE_Vibrio_CP_T1_NC_019457(1),PHAGE_Pseudo_PPpW_3_NC_023006(1),PHAGE_Mannhe_v…	6	0.4375	0.6228
	5	18.5Kb	Intact (130)	Capsid, terminase, tail, plate	NODE_20_length_102381_cov_127.261016:1-18561	25	23	2	1	0	no	1	PHAGE_Pseudo_phiCTX_NC_003278(23),PHAGE_Pseudo_Dobby_NC_048109(23),PHAGE_Burkho_KS14_NC_015273(10),PHAGE_Burkho_AP3_NC_047752(5),PHAGE_Burkho_KS5_NC_015265(4),PHAGE_Burkho_KL3_NC_015266(4),PHAGE_Stenot_Smp131_NC_023588(4),PHAGE_Salmon_RE_2010_NC_019488(3),PHAGE_Burkho_phiE202_NC_009234(3),PHAGE_Burkho_phiE12_2_NC_009236(3),PHAGE_Ralsto_RsoM1USA_NC_049432(3),PHAGE_Erwini_ENT90_NC_019932(3),PHAGE_R…	23	0.92	0.6576
	6	30.8Kb	Intact (96)	Tail, integrase, coat	NODE_20_length_102381_cov_127.261016:13608-44465	26	22	4	1	0	yes	9	PHAGE_Pseudo_Pf1_NC_001331(9),PHAGE_Pseudo_Dobby_NC_048109(8),PHAGE_Pseudo_phiCTX_NC_003278(6),PHAGE_Pseudo_phi3_NC_030940(3),PHAGE_Rhizob_RR1_A_NC_021560(2),PHAGE_Serrat_Parlo_NC_048758(2),PHAGE_Vibrio_VCY_phi_NC_016162(2),PHAGE_Pseudo_H66_NC_042342(2),PHAGE_Ralsto_RSY1_NC_025115(2),PHAGE_Erwini_EtG_NC_047833(1),PHAGE_Vibrio_CTX_NC_015209(1),PHAGE_Vibrio_VfO3K6_NC_002362(1),PHAGE_Burkho_KS5_NC_0…	9	0.3461	0.6074
	7	50Kb	Intact (150)	Tail, capsid, protease, head, terminase, portal, integrase	NODE_22_length_92286_cov_90.803306:19836-69896	69	46	23	1	0	yes	16	PHAGE_Pseudo_vB_PaeP_Tr60_Ab31_NC_023575(20),PHAGE_Pseudo_JBD44_NC_030929(15),PHAGE_Pseudo_PAJU2_NC_011373(9),PHAGE_Pseudo_D3_NC_002484(8),PHAGE_Pseudo_YMC11/02/R656_NC_028657(8),PHAGE_Pseudo_PMG1_NC_016765(7),PHAGE_Pseudo_AF_NC_019923(6),PHAGE_Pseudo_MD8_NC_031091(5),PHAGE_Salmon_epsilon15_NC_004775(4),PHAGE_Pseudo_vB_PaeM_PAO1_Ab03_NC_026587(4),PHAGE_Escher_TL_2011b_NC_019445(4),PHAGE_Entero_Ty…	20	0.2898	0.5881
	8	25.7Kb	Incomplete (60)	Terminase, portal, head, tail	NODE_27_length_62226_cov_128.763102:3-25791	33	28	5	1	0	no	7	PHAGE_Pseudo_phi2_NC_030931(21),PHAGE_Pseudo_F10_NC_007805(13),PHAGE_Pseudo_MD8_NC_031091(12),PHAGE_Salmon_ST64B_NC_004313(4),PHAGE_Entero_phiP27_NC_003356(3),PHAGE_Shigel_SfII_NC_021857(3),PHAGE_Salmon_118970_sal3_NC_031940(3),PHAGE_Pseudo_YMC11/02/R656_NC_028657(2),PHAGE_Shigel_SfIV_NC_022749(2),PHAGE_Bacill_PfEFR_4_NC_048641(2),PHAGE_Burkho_phiE125_NC_003309(2),PHAGE_Burkho_phi6442_NC_009235(2…	19	0.6363	0.6382
	9	29.7Kb	Intact (150)	Tail, plate	NODE_30_length_44139_cov_159.421293:465-30254	36	32	4	1	0	no	23	PHAGE_Pseudo_YMC11/02/R656_NC_028657(7),PHAGE_Pseudo_phiCTX_NC_003278(6),PHAGE_Pseudo_Dobby_NC_048109(6),PHAGE_Entero_Arya_NC_031048(5),PHAGE_Pseudo_PMG1_NC_016765(4),PHAGE_Escher_vB_EcoM_ECOO78_NC_041926(4),PHAGE_Escher_vB_EcoM_ep3_NC_025430(4),PHAGE_Pseudo_D3_NC_002484(4),PHAGE_Escher_vB_EcoM_ECO1230_10_NC_027995(4),PHAGE_Pseudo_PPpW_3_NC_023006(3),PHAGE_Entero_mEp235_NC_019708(3),PHAGE_Pseudo_…	6	0.1944	0.6419
	10	30.5Kb	Intact (97)	Integrase	NODE_32_length_31054_cov_173.681215:465-31054	35	33	2	1	0	no	3	PHAGE_Pseudo_Dobby_NC_048109(32),PHAGE_Pseudo_phiCTX_NC_003278(28),PHAGE_Burkho_KS14_NC_015273(8),PHAGE_Stenot_Smp131_NC_023588(6),PHAGE_Burkho_AP3_NC_047752(4),PHAGE_Burkho_KL3_NC_015266(4),PHAGE_Ralsto_RSY1_NC_025115(3),PHAGE_Pseudo_phi3_NC_030940(3),PHAGE_Burkho_KS5_NC_015265(3),PHAGE_Escher_pro483_NC_028943(2),PHAGE_Escher_P2_NC_041848(2),PHAGE_Klebsi_ST437_OXA245phi4.1_NC_049448(2),PHAGE_Sal…	31	0.9142	0.6333
	11	27Kb	Incomplete (50)	Tail, capsid	NODE_34_length_30430_cov_102.492110:3225-30258	35	32	3	1	0	no	10	PHAGE_Pseudo_YMC11/02/R656_NC_028657(18),PHAGE_Pseudo_phi297_NC_016762(10),PHAGE_Pseudo_YMC11/07/P54_PAE_BP_NC_030909(9),PHAGE_Cronob_phiES15_NC_018454(7),PHAGE_Escher_HK639_NC_016158(6),PHAGE_Pseudo_PMG1_NC_016765(6),PHAGE_Pseudo_D3_NC_002484(5),PHAGE_Pseudo_PS_1_NC_029066(5),PHAGE_Pseudo_phiPMW_NC_041880(5),PHAGE_Mannhe_vB_MhS_1152AP2_NC_028956(5),PHAGE_Edward_eiAU_183_NC_023555(2),PHAGE_Pseudo…	18	0.5142	0.6251
	12	22.8Kb	Incomplete (40)	Lysis, terminase, portal	NODE_35_length_25701_cov_173.478224:2411-25281	38	29	9	1	0	yes	12	PHAGE_Pseudo_F10_NC_007805(18),PHAGE_Pseudo_MD8_NC_031091(5),PHAGE_Pseudo_PMG1_NC_016765(4),PHAGE_Pseudo_D3_NC_002484(3),PHAGE_Pseudo_phi2_NC_030931(3),PHAGE_Entero_YYZ_2008_NC_011356(3),PHAGE_Stx2_c_1717_NC_011357(2),PHAGE_Entero_BP_4795_NC_004813(2),PHAGE_Pseudo_H66_NC_042342(2),PHAGE_Entero_phiP27_NC_003356(2),PHAGE_Pseudo_F116_NC_006552(2),PHAGE_Burkho_Bcep176_NC_007497(2),PHAGE_Xantho_phiL7_…	18	0.4736	0.6159
PA13	1	61.5Kb	Intact (150)	Integrase, recombinase, terminase, portal, head, capsid, tail	NODE_3_length_638398_cov_112.680979:523699-585269	67	60	7	1	0	yes	22	PHAGE_Pseudo_phi297_NC_016762(25),PHAGE_Pseudo_YMC11/07/P54_PAE_BP_NC_030909(21),PHAGE_Pseudo_YMC11/02/R656_NC_028657(21),PHAGE_Pseudo_H66_NC_042342(11),PHAGE_Pseudo_PMG1_NC_016765(9),PHAGE_Pseudo_F116_NC_006552(8),PHAGE_Pseudo_D3_NC_002484(7),PHAGE_Cronob_phiES15_NC_018454(7),PHAGE_Escher_HK639_NC_016158(7),PHAGE_Pseudo_PS_1_NC_029066(6),PHAGE_Pseudo_phiPMW_NC_041880(5),PHAGE_Mannhe_vB_MhS_1152A…	27	0.3731	0.6194
	2	50.1Kb	Intact (109)	Tail, lysin	NODE_5_length_411973_cov_136.895350:325418-375519	67	58	9	1	0	yes	15	PHAGE_Pseudo_phi2_NC_030931(38),PHAGE_Pseudo_MD8_NC_031091(29),PHAGE_Pseudo_F10_NC_007805(14),PHAGE_Pseudo_JBD44_NC_030929(5),PHAGE_Entero_mEp235_NC_019708(5),PHAGE_Pseudo_PMG1_NC_016765(5),PHAGE_Pseudo_phi297_NC_016762(3),PHAGE_Psychr_Psymv2_NC_023734(3),PHAGE_Pseudo_YMC11/02/R656_NC_028657(2),PHAGE_Bordet_vB_BbrM_PHB04_NC_047861(2),PHAGE_Pseudo_D3_NC_002484(2),PHAGE_Mannhe_vB_MhS_587AP2_NC_0287…	29	0.5671	0.6212
	3	17.8Kb	Intact (96)	Coat, integrase	NODE_7_length_362598_cov_126.910309:53272-71150	12	11	1	1	0	yes	3	PHAGE_Pseudo_Pf1_NC_001331(9),PHAGE_Vibrio_VCY_phi_NC_016162(2),PHAGE_Erwini_EtG_NC_047833(1),PHAGE_Klebsi_4LV2017_NC_047818(1),PHAGE_Cyanop_9515_10a_NC_016657(1),PHAGE_Burkho_Bcep1_NC_005263(1),PHAGE_Vibrio_CTX_NC_015209(1),PHAGE_Vibrio_KSF_1phi_NC_006294(1),PHAGE_Cyanop_NATL2A_133_NC_016659(1),PHAGE_Prochl_P_SSP7_NC_006882(1),PHAGE_Entero_186_NC_001317(1),PHAGE_Vibrio_VfO4K68_NC_002363(1),PHAGE…	9	0.75	0.586
	4	18.4Kb	Questionable (80)	Tail, plate	NODE_9_length_284242_cov_158.855594:16712-35187	26	22	4	1	0	no	14	PHAGE_Pseudo_Dobby_NC_048109(6),PHAGE_Pseudo_phiCTX_NC_003278(6),PHAGE_Entero_Arya_NC_031048(5),PHAGE_Escher_vB_EcoM_ep3_NC_025430(4),PHAGE_Escher_vB_EcoM_ECO1230_10_NC_027995(4),PHAGE_Escher_vB_EcoM_ECOO78_NC_041926(4),PHAGE_Pseudo_JBD44_NC_030929(3),PHAGE_Vibrio_VP58.5_NC_027981(3),PHAGE_Pseudo_PPpW_3_NC_023006(3),PHAGE_Pseudo_MD8_NC_031091(2),PHAGE_Pseudo_YMC11/02/R656_NC_028657(2),PHAGE_Pseud…	6	0.2307	0.6535
	5	4.5Kb	Incomplete (40)	Plate, transposase, tail	NODE_16_length_132930_cov_160.223751:9008-13524	8	7	1	1	0	no	4	PHAGE_Escher_RCS47_NC_042128(2),PHAGE_Ralsto_RsoM1USA_NC_049432(2),PHAGE_Pseudo_MD8_NC_031091(2),PHAGE_Bacill_BMBtpLA_NC_028748(1),PHAGE_Klebsi_ST437_OXA245phi4.1_NC_049448(1),PHAGE_Burkho_phi1026b_NC_005284(1)	4	0.25	0.5628
	6	16.9Kb	Incomplete (60)	Tail, terminase	NODE_18_length_84207_cov_93.910294:67227-84207	26	21	5	1	0	yes	11	PHAGE_Pseudo_JBD44_NC_030929(10),PHAGE_Pseudo_D3_NC_002484(9),PHAGE_Pseudo_PMG1_NC_016765(5),PHAGE_Pseudo_PAJU2_NC_011373(5),PHAGE_Pseudo_MD8_NC_031091(3),PHAGE_Pseudo_vB_PaeM_PAO1_Ab03_NC_026587(2),PHAGE_Pseudo_AF_NC_019923(2),PHAGE_Pseudo_PAK_P5_NC_022966(2),PHAGE_Pseudo_vB_PaeP_Tr60_Ab31_NC_023575(2),PHAGE_Acidov_ACP17_NC_041997(1),PHAGE_Pseudo_ZC08_NC_048639(1),PHAGE_Pseudo_Alpheus_NC_047957(…	10	0.3846	0.5989
	7	34.3Kb	Incomplete (60)	Head, portal, terminase	NODE_20_length_59565_cov_105.242721:22525-56842	43	40	3	1	0	no	10	PHAGE_Pseudo_PAJU2_NC_011373(27),PHAGE_Pseudo_PMG1_NC_016765(13),PHAGE_Pseudo_D3_NC_002484(12),PHAGE_Pseudo_YMC11/07/P54_PAE_BP_NC_030909(6),PHAGE_Pseudo_JBD44_NC_030929(6),PHAGE_Entero_BP_4795_NC_004813(5),PHAGE_Pseudo_YMC11/02/R656_NC_028657(5),PHAGE_Entero_YYZ_2008_NC_011356(4),PHAGE_Pseudo_PS_1_NC_029066(3),PHAGE_Stx2_c_1717_NC_011357(3),PHAGE_Pseudo_vB_PaeP_Tr60_Ab31_NC_023575(3),PHAGE_Enter…	27	0.6279	0.5503
	8	36.7Kb	Questionable (70)	Lysin, tail	NODE_22_length_36978_cov_326.951925:170-36891	50	48	2	1	0	no	8	PHAGE_Pseudo_JBD93_NC_030918(23),PHAGE_Pseudo_JBD69_NC_030908(17),PHAGE_Pseudo_FHA0480_NC_041851(17),PHAGE_Pseudo_JBD24_NC_020203(17),PHAGE_Pseudo_vB_PaeS_PAO1_Ab30_NC_026601(16),PHAGE_Pseudo_JBD30_NC_020198(16),PHAGE_Pseudo_JD024_NC_024330(14),PHAGE_Pseudo_JBD88a_NC_020200(11),PHAGE_Pseudo_MP38_NC_011611(10),PHAGE_Pseudo_LPB1_NC_027298(9),PHAGE_Pseudo_MP29_NC_011613(7),PHAGE_Pseudo_D3112_NC_0051…	15	0.46	0.6442
PA14	1	61.5Kb	Intact (150)	Integrase, recombinase, terminase, portal, head, capsid, tail	NODE_3_length_638398_cov_112.680979:523699-585269	67	60	7	1	0	yes	22	PHAGE_Pseudo_phi297_NC_016762(25),PHAGE_Pseudo_YMC11/02/R656_NC_028657(21),PHAGE_Pseudo_YMC11/07/P54_PAE_BP_NC_030909(21),PHAGE_Pseudo_H66_NC_042342(11),PHAGE_Pseudo_PMG1_NC_016765(9),PHAGE_Pseudo_F116_NC_006552(8),PHAGE_Pseudo_D3_NC_002484(7),PHAGE_Cronob_phiES15_NC_018454(7),PHAGE_Escher_HK639_NC_016158(7),PHAGE_Pseudo_PS_1_NC_029066(6),PHAGE_Mannhe_vB_MhS_1152AP2_NC_028956(5),PHAGE_Pseudo_phiP…	27	0.3731	0.6194
	2	50.1Kb	Intact (109)	Tail, lysin	NODE_5_length_411973_cov_136.895350:325418-375519	67	58	9	1	0	yes	15	PHAGE_Pseudo_phi2_NC_030931(38),PHAGE_Pseudo_MD8_NC_031091(29),PHAGE_Pseudo_F10_NC_007805(14),PHAGE_Entero_mEp235_NC_019708(5),PHAGE_Pseudo_PMG1_NC_016765(5),PHAGE_Pseudo_JBD44_NC_030929(5),PHAGE_Pseudo_phi297_NC_016762(3),PHAGE_Psychr_Psymv2_NC_023734(3),PHAGE_Pseudo_vB_PaeP_Tr60_Ab31_NC_023575(2),PHAGE_Bordet_vB_BbrM_PHB04_NC_047861(2),PHAGE_Pseudo_F116_NC_006552(2),PHAGE_Mannhe_vB_MhS_535AP2_N…	29	0.5671	0.6212
	3	17.8Kb	Intact (96)	Coat, integrase	NODE_7_length_362598_cov_126.910309:53272-71150	12	11	1	1	0	yes	3	PHAGE_Pseudo_Pf1_NC_001331(9),PHAGE_Vibrio_VCY_phi_NC_016162(2),PHAGE_Burkho_Bcep1_NC_005263(1),PHAGE_Vibrio_VfO3K6_NC_002362(1),PHAGE_Erwini_EtG_NC_047833(1),PHAGE_Klebsi_4LV2017_NC_047818(1),PHAGE_Entero_186_NC_001317(1),PHAGE_Vibrio_CTX_NC_015209(1),PHAGE_Cyanop_NATL2A_133_NC_016659(1),PHAGE_Vibrio_KSF_1phi_NC_006294(1),PHAGE_Prochl_P_SSP7_NC_006882(1),PHAGE_Cyanop_9515_10a_NC_016657(1),PHAGE_…	9	0.75	0.586
	4	18.4Kb	Questionable (80)	Tail, plate	NODE_9_length_284242_cov_158.855594:16712-35187	26	22	4	1	0	no	14	PHAGE_Pseudo_phiCTX_NC_003278(6),PHAGE_Pseudo_Dobby_NC_048109(6),PHAGE_Entero_Arya_NC_031048(5),PHAGE_Escher_vB_EcoM_ECOO78_NC_041926(4),PHAGE_Escher_vB_EcoM_ep3_NC_025430(4),PHAGE_Escher_vB_EcoM_ECO1230_10_NC_027995(4),PHAGE_Pseudo_PPpW_3_NC_023006(3),PHAGE_Pseudo_JBD44_NC_030929(3),PHAGE_Vibrio_VP58.5_NC_027981(3),PHAGE_Vibrio_vB_VpaM_MAR_NC_019722(2),PHAGE_Pseudo_YMC11/02/R656_NC_028657(2),PHA…	6	0.2307	0.6535
	5	4.5Kb	Incomplete (40)	Plate, transposase, tail	NODE_16_length_132930_cov_160.223751:9008-13524	8	7	1	1	0	no	4	PHAGE_Ralsto_RsoM1USA_NC_049432(2),PHAGE_Pseudo_MD8_NC_031091(2),PHAGE_Escher_RCS47_NC_042128(2),PHAGE_Klebsi_ST437_OXA245phi4.1_NC_049448(1),PHAGE_Bacill_BMBtpLA_NC_028748(1),PHAGE_Burkho_phi1026b_NC_005284(1)	4	0.25	0.5628
	6	16.9Kb	Incomplete (60)	Tail, terminase	NODE_18_length_84207_cov_93.910294:67227-84207	26	21	5	1	0	yes	11	PHAGE_Pseudo_JBD44_NC_030929(10),PHAGE_Pseudo_D3_NC_002484(9),PHAGE_Pseudo_PMG1_NC_016765(5),PHAGE_Pseudo_PAJU2_NC_011373(5),PHAGE_Pseudo_MD8_NC_031091(3),PHAGE_Pseudo_vB_PaeP_Tr60_Ab31_NC_023575(2),PHAGE_Pseudo_AF_NC_019923(2),PHAGE_Pseudo_PAK_P5_NC_022966(2),PHAGE_Pseudo_vB_PaeM_PAO1_Ab03_NC_026587(2),PHAGE_Mycoba_PattyP_NC_021297(1),PHAGE_Pseudo_K5_NC_030910(1),PHAGE_Pseudo_vB_PaeM_G1_NC_04196…	10	0.3846	0.5989
	7	34.3Kb	Incomplete (60)	Head, portal, terminase	NODE_20_length_59565_cov_105.242721:22525-56842	43	40	3	1	0	no	10	PHAGE_Pseudo_PAJU2_NC_011373(27),PHAGE_Pseudo_PMG1_NC_016765(13),PHAGE_Pseudo_D3_NC_002484(12),PHAGE_Pseudo_YMC11/07/P54_PAE_BP_NC_030909(6),PHAGE_Pseudo_JBD44_NC_030929(6),PHAGE_Entero_BP_4795_NC_004813(5),PHAGE_Pseudo_YMC11/02/R656_NC_028657(5),PHAGE_Entero_YYZ_2008_NC_011356(4),PHAGE_Pseudo_vB_PaeP_Tr60_Ab31_NC_023575(3),PHAGE_Entero_HK022_NC_002166(3),PHAGE_Pseudo_PS_1_NC_029066(3),PHAGE_Stx2…	27	0.6279	0.5503
	8	36.7Kb	Questionable (70)	Lysin, tail	NODE_22_length_36978_cov_326.951925:170-36891	50	48	2	1	0	no	8	PHAGE_Pseudo_JBD93_NC_030918(23),PHAGE_Pseudo_FHA0480_NC_041851(17),PHAGE_Pseudo_JBD24_NC_020203(17),PHAGE_Pseudo_JBD69_NC_030908(17),PHAGE_Pseudo_vB_PaeS_PAO1_Ab30_NC_026601(16),PHAGE_Pseudo_JBD30_NC_020198(16),PHAGE_Pseudo_JD024_NC_024330(14),PHAGE_Pseudo_JBD88a_NC_020200(11),PHAGE_Pseudo_MP38_NC_011611(10),PHAGE_Pseudo_LPB1_NC_027298(9),PHAGE_Pseudo_D3112_NC_005178(7),PHAGE_Pseudo_MP29_NC_0116…	15	0.46	0.6442
Criteria for scoring prophage regions (as intact, questionable, or incomplete):
Method 1:
1. If the number of certain phage organism in this table is more than or equal to 100% of the total number of CDS of the region,
the region is marked with total score 150. If less than 100%, method 2 and 3 will be used.
Method 2:
1. If the number of certain phage organism in this table is more than 50% of the total number of CDS of the region, that phage
organism is considered as the major potential phage for that region; the percentage of the total number
of that phage organism in this table in the total number of proteins of the region is calculated and
then multipled by 100; the percentage of the length of that phage organism in this table in the length
of the region is calculated and then multipled by 50 (phage head's encapsulation capability is considered).
Method 3:
1. If any of the specific phage-related keywords (such as 'capsid', 'head', 'integrase', 'plate', 'tail', 'fiber',
'coat', 'transposase', 'portal', 'terminase', 'protease' or 'lysin') are present, the score will be increased
by 10 for each keyword found.
2. If the size of the region is greater than 30 Kb, the score will be increased by 10.
3. If there are at least 40 proteins in the region, the score will be increased by 10.
4. If all of the phage-related proteins and hypothetical proteins constitute more than 70% of
the total number of proteins in the region, the score will be increased by 10.
Compared the total score of method 2 with the total score of method 3, the bigger one is chosen as the total score of the region.
If the region's total score is less than 70, it is marked as incomplete; if between 70 to 90, it is marked as questionable; if greater than 90, it is marked as intact.
Totally 0 intact prophage regions have been identified.
NA: not available

## Sheet: Table S8
Table S8. Metadata of previously published genomes from the NCBI database.
Isolate Code	BioProject No.	BioSample No.	Accession No.	Country
FAHZU13	PRJNA672835	SAMN16578772	GCA_019909585.1	China
FAHZU16	PRJNA672835	SAMN16578773	GCA_019909605.1	China
FAHZU2	PRJNA672835	SAMN16578771	GCA_019909645.1	China
FAHZU22	PRJNA672835	SAMN16578774	GCA_019909565.1	China
FAHZU28	PRJNA672835	SAMN16578775	GCA_019909535.1	China
FAHZU31	PRJNA672835	SAMN19950563	GCA_019857645.1	China
FAHZU31_2	PRJNA672835	SAMN16578776	GCA_019909525.1	China
FAHZU33	PRJNA672835	SAMN16578777	GCA_019909505.1	China
FAHZU39	PRJNA672835	SAMN16578778	GCA_019909435.1	China
FAHZU40	PRJNA672835	SAMN19950564	GCA_019857625.1	China
FAHZU40_1	PRJNA672835	SAMN16578779	GCA_019909425.1	China
FAHZU50	PRJNA672835	SAMN16578780	GCA_019909485.1	China
FAHZU57	PRJNA672835	SAMN16578781	GCA_019909455.1	China
FAHZU67	PRJNA672835	SAMN16578782	GCA_019909355.1	China
FAHZU70	PRJNA672835	SAMN16578783	GCA_019909405.1	China
FAHZU71	PRJNA672835	SAMN16578784	GCA_019909345.1	China
NDTH10366	PRJNA672835	SAMN16578650	GCA_019913405.1	China
NDTH10366_18	PRJNA672835	SAMN16656073	GCA_019857345.1	China
NDTH7329	PRJNA672835	SAMN19950565	GCA_019857605.1	China
NDTH7329_17	PRJNA672835	SAMN16578652	GCA_019913345.1	China
NDTH9304	PRJNA672835	SAMN16578648	GCA_019913445.1	China
NDTH9434	PRJNA672835	SAMN16578651	GCA_019913385.1	China
NDTH9845	PRJNA672835	SAMN16578649	GCA_019913425.1	China
QZPH10	PRJNA672835	SAMN16578656	GCA_019913285.1	China
QZPH11	PRJNA672835	SAMN16578657	GCA_019913265.1	China
QZPH12	PRJNA672835	SAMN16578658	GCA_019913245.1	China
QZPH13	PRJNA672835	SAMN16578659	GCA_019913185.1	China
QZPH16	PRJNA672835	SAMN19950566	GCA_019857585.1	China
QZPH16_16	PRJNA672835	SAMN16578660	GCA_019913225.1	China
QZPH21	PRJNA672835	SAMN19950567	GCA_019857565.1	China
QZPH21_15	PRJNA672835	SAMN16578661	GCA_019913205.1	China
QZPH22	PRJNA672835	SAMN16578662	GCA_019913165.1	China
QZPH32	PRJNA672835	SAMN16578663	GCA_019913145.1	China
QZPH37	PRJNA672835	SAMN16578664	GCA_019913085.1	China
QZPH38	PRJNA672835	SAMN16578665	GCA_019911745.1	China
QZPH39	PRJNA672835	SAMN16578666	GCA_019911725.1	China
QZPH40	PRJNA672835	SAMN16578667	GCA_019911665.1	China
QZPH41	PRJNA672835	SAMN16578668	GCA_019911705.1	China
QZPH41_14	PRJNA672835	SAMN16656074	GCA_019857325.1	China
QZPH44	PRJNA672835	SAMN16578669	GCA_019911675.1	China
QZPH47	PRJNA672835	SAMN16578670	GCA_019911645.1	China
QZPH50	PRJNA672835	SAMN16578671	GCA_019911625.1	China
QZPH6	PRJNA672835	SAMN16578653	GCA_019913365.1	China
QZPH7	PRJNA672835	SAMN16578654	GCA_019913305.1	China
QZPH8	PRJNA672835	SAMN16578655	GCA_019913325.1	China
SRRSH1002	PRJNA672835	SAMN16578727	GCA_019910495.1	China
SRRSH1002_7	PRJNA672835	SAMN16656075	GCA_019857285.1	China
SRRSH1013	PRJNA672835	SAMN16578728	GCA_019910465.1	China
SRRSH1034	PRJNA672835	SAMN16578729	GCA_019910485.1	China
SRRSH104	PRJNA672835	SAMN16578708	GCA_019910885.1	China
SRRSH1073	PRJNA672835	SAMN16578730	GCA_019910445.1	China
SRRSH1101	PRJNA672835	SAMN16656077	GCA_019857265.1	China
SRRSH1120	PRJNA672835	SAMN19950568	GCA_019857545.1	China
SRRSH1120_6	PRJNA672835	SAMN16578731	GCA_019910415.1	China
SRRSH1133	PRJNA672835	SAMN16578732	GCA_019910385.1	China
SRRSH1171	PRJNA672835	SAMN16578733	GCA_019910405.1	China
SRRSH1299	PRJNA672835	SAMN16578734	GCA_019910365.1	China
SRRSH1331	PRJNA672835	SAMN16578735	GCA_019910335.1	China
SRRSH1408	PRJNA672835	SAMN16578736	GCA_019910305.1	China
SRRSH1408_5	PRJNA672835	SAMN16656076	GCA_019857305.1	China
SRRSH143	PRJNA672835	SAMN16578709	GCA_019910925.1	China
SRRSH1449	PRJNA672835	SAMN16578737	GCA_019910285.1	China
SRRSH1454	PRJNA672835	SAMN16578738	GCA_019910265.1	China
SRRSH1458	PRJNA672835	SAMN16578739	GCA_019910245.1	China
SRRSH1470	PRJNA672835	SAMN16578740	GCA_019910225.1	China
SRRSH1485	PRJNA672835	SAMN16578741	GCA_019910325.1	China
SRRSH15	PRJNA672835	SAMN16578707	GCA_019910865.1	China
SRRSH15_8	PRJNA672835	SAMN19950569	GCA_019857525.1	China
SRRSH1521	PRJNA672835	SAMN16578742	GCA_019910205.1	China
SRRSH1521_4	PRJNA672835	SAMN16656078	GCA_019857245.1	China
SRRSH1616	PRJNA672835	SAMN16578743	GCA_019910185.1	China
SRRSH1737	PRJNA672835	SAMN16578744	GCA_019910165.1	China
SRRSH1874	PRJNA672835	SAMN16578745	GCA_019910135.1	China
SRRSH1876	PRJNA672835	SAMN16578746	GCA_019910105.1	China
SRRSH1923	PRJNA672835	SAMN16578747	GCA_019910125.1	China
SRRSH193	PRJNA672835	SAMN16578710	GCA_019910845.1	China
SRRSH1933	PRJNA672835	SAMN16578748	GCA_019910085.1	China
SRRSH2009	PRJNA672835	SAMN16578749	GCA_019910045.1	China
SRRSH2043	PRJNA672835	SAMN16578750	GCA_019910005.1	China
SRRSH2065	PRJNA672835	SAMN16578751	GCA_019910065.1	China
SRRSH2094	PRJNA672835	SAMN16578752	GCA_019910015.1	China
SRRSH2125	PRJNA672835	SAMN16578753	GCA_019909985.1	China
SRRSH2334	PRJNA672835	SAMN16578754	GCA_019909965.1	China
SRRSH2348	PRJNA672835	SAMN16578755	GCA_019909925.1	China
SRRSH2414	PRJNA672835	SAMN16578756	GCA_019909945.1	China
SRRSH275	PRJNA672835	SAMN16578711	GCA_019910825.1	China
SRRSH2783	PRJNA672835	SAMN16578757	GCA_019909895.1	China
SRRSH2784	PRJNA672835	SAMN16578758	GCA_019909865.1	China
SRRSH2785	PRJNA672835	SAMN16578759	GCA_019909835.1	China
SRRSH2787	PRJNA672835	SAMN16578760	GCA_019909805.1	China
SRRSH2790	PRJNA672835	SAMN16578761	GCA_019909885.1	China
SRRSH2790_3	PRJNA672835	SAMN19950570	GCA_019857505.1	China
SRRSH2793	PRJNA672835	SAMN16578762	GCA_019909815.1	China
SRRSH2795	PRJNA672835	SAMN16578763	GCA_019909785.1	China
SRRSH2796	PRJNA672835	SAMN16578764	GCA_019909725.1	China
SRRSH2799	PRJNA672835	SAMN16578765	GCA_019909745.1	China
SRRSH2800	PRJNA672835	SAMN16578766	GCA_019909735.1	China
SRRSH2801	PRJNA672835	SAMN16578767	GCA_019909705.1	China
SRRSH2804	PRJNA672835	SAMN16578768	GCA_019909685.1	China
SRRSH2806	PRJNA672835	SAMN16578769	GCA_019909625.1	China
SRRSH2809	PRJNA672835	SAMN16578770	GCA_019909635.1	China
SRRSH337	PRJNA672835	SAMN16578712	GCA_019910795.1	China
SRRSH354	PRJNA672835	SAMN16578713	GCA_019910785.1	China
SRRSH631	PRJNA672835	SAMN16578714	GCA_019910765.1	China
SRRSH650	PRJNA672835	SAMN16578715	GCA_019910745.1	China
SRRSH703	PRJNA672835	SAMN16578716	GCA_019910725.1	China
SRRSH712	PRJNA672835	SAMN16578717	GCA_019910685.1	China
SRRSH761	PRJNA672835	SAMN16578718	GCA_019910705.1	China
SRRSH779	PRJNA672835	SAMN16578719	GCA_019910665.1	China
SRRSH782	PRJNA672835	SAMN16578720	GCA_019910645.1	China
SRRSH827	PRJNA672835	SAMN16578721	GCA_019910625.1	China
SRRSH858	PRJNA672835	SAMN16578722	GCA_019910575.1	China
SRRSH863	PRJNA672835	SAMN16578723	GCA_019910565.1	China
SRRSH910	PRJNA672835	SAMN16578724	GCA_019910535.1	China
SRRSH953	PRJNA672835	SAMN16578725	GCA_019910525.1	China
SRRSH961	PRJNA672835	SAMN16578726	GCA_019910585.1	China
WTJH1	PRJNA672835	SAMN16578635	GCA_019913665.1	China
WTJH12	PRJNA672835	SAMN16578634	GCA_019913745.1	China
WTJH12_19	PRJNA672835	SAMN16656072	GCA_019857365.1	China
WTJH14	PRJNA672835	SAMN16578636	GCA_019913695.1	China
WTJH18	PRJNA672835	SAMN16578637	GCA_019913625.1	China
WTJH27	PRJNA672835	SAMN16578638	GCA_019913685.1	China
WTJH31	PRJNA672835	SAMN16578639	GCA_019913635.1	China
WTJH33	PRJNA672835	SAMN16578640	GCA_019913595.1	China
WTJH38	PRJNA672835	SAMN16578641	GCA_019913545.1	China
WTJH40	PRJNA672835	SAMN16578642	GCA_019913555.1	China
WTJH41	PRJNA672835	SAMN16578643	GCA_019913585.1	China
WTJH44	PRJNA672835	SAMN16578644	GCA_019913525.1	China
WTJH45	PRJNA672835	SAMN16578645	GCA_019913505.1	China
WTJH46	PRJNA672835	SAMN16578646	GCA_019913485.1	China
WTJH49	PRJNA672835	SAMN16578647	GCA_019913455.1	China
ZPPH1	PRJNA672835	SAMN16578681	GCA_019911415.1	China
ZPPH1_13	PRJNA672835	SAMN16578682	GCA_019911405.1	China
ZPPH10	PRJNA672835	SAMN16578672	GCA_019911605.1	China
ZPPH11	PRJNA672835	SAMN16578683	GCA_019911385.1	China
ZPPH14	PRJNA672835	SAMN19950573	GCA_019857445.1	China
ZPPH14_11	PRJNA672835	SAMN16578684	GCA_019911365.1	China
ZPPH15	PRJNA672835	SAMN16578685	GCA_019911345.1	China
ZPPH17	PRJNA672835	SAMN16578686	GCA_019911325.1	China
ZPPH18	PRJNA672835	SAMN16578687	GCA_019911305.1	China
ZPPH19	PRJNA672835	SAMN19950571	GCA_019857485.1	China
ZPPH2	PRJNA672835	SAMN16578688	GCA_019911265.1	China
ZPPH2_12	PRJNA672835	SAMN16578689	GCA_019911285.1	China
ZPPH20	PRJNA672835	SAMN16578673	GCA_019911585.1	China
ZPPH21	PRJNA672835	SAMN16578690	GCA_019911225.1	China
ZPPH22	PRJNA672835	SAMN16578691	GCA_019911215.1	China
ZPPH23	PRJNA672835	SAMN16578692	GCA_019911205.1	China
ZPPH24	PRJNA672835	SAMN16578693	GCA_019911185.1	China
ZPPH25	PRJNA672835	SAMN16578694	GCA_019911165.1	China
ZPPH26	PRJNA672835	SAMN16578695	GCA_019911145.1	China
ZPPH27	PRJNA672835	SAMN16578696	GCA_019911125.1	China
ZPPH28	PRJNA672835	SAMN16578697	GCA_019911085.1	China
ZPPH29	PRJNA672835	SAMN19950572	GCA_019857465.1	China
ZPPH29_10	PRJNA672835	SAMN19950574	GCA_019857425.1	China
ZPPH3	PRJNA672835	SAMN16578698	GCA_019911105.1	China
ZPPH30	PRJNA672835	SAMN16578699	GCA_019911065.1	China
ZPPH31	PRJNA672835	SAMN16578674	GCA_019911545.1	China
ZPPH32	PRJNA672835	SAMN16578700	GCA_019911045.1	China
ZPPH33	PRJNA672835	SAMN16578701	GCA_019911025.1	China
ZPPH33_9	PRJNA672835	SAMN19950575	GCA_019857405.1	China
ZPPH34	PRJNA672835	SAMN16578702	GCA_019911005.1	China
ZPPH35	PRJNA672835	SAMN16578703	GCA_019910965.1	China
ZPPH36	PRJNA672835	SAMN16578704	GCA_019910985.1	China
ZPPH37	PRJNA672835	SAMN16578705	GCA_019910935.1	China
ZPPH38	PRJNA672835	SAMN16578706	GCA_019910905.1	China
ZPPH4	PRJNA672835	SAMN16578675	GCA_019911555.1	China
ZPPH5	PRJNA672835	SAMN16578676	GCA_019911505.1	China
ZPPH6	PRJNA672835	SAMN16578677	GCA_019911525.1	China
ZPPH7	PRJNA672835	SAMN16578678	GCA_019911485.1	China
ZPPH8	PRJNA672835	SAMN16578679	GCA_019911445.1	China
ZPPH9	PRJNA672835	SAMN16578680	GCA_019911465.1	China
A-I-1	PRJNA656414	SAMN15783927	GCA_015697665.1	French
B-I-1	PRJNA656414	SAMN15783928	GCA_015697645.1	French
C-I-1	PRJNA656414	SAMN15783929	GCA_015697605.1	French
D-I-1	PRJNA656414	SAMN15784063	GCA_015732105.1	French
E-I-1	PRJNA656414	SAMN15784064	GCA_015732095.1	French
F-I-1	PRJNA656414	SAMN15784065	GCA_015732085.1	French
G-I-1	PRJNA656414	SAMN15783930	GCA_015697465.1	French
H02	PRJNA810040	SAMN26226212	GCA_022570475.1	Germany
H03	PRJNA810040	SAMN26226213	GCA_022570455.1	Germany
H04	PRJNA810040	SAMN26226214	GCA_022570435.1	Germany
H05	PRJNA810040	SAMN26226215	GCA_022570415.1	Germany
H06	PRJNA810040	SAMN26226216	GCA_022570395.1	Germany
H07	PRJNA810040	SAMN26226217	GCA_022570235.1	Germany
H08	PRJNA810040	SAMN26226218	GCA_022570115.1	Germany
H09	PRJNA810040	SAMN26226219	GCA_022569995.1	Germany
H10	PRJNA810040	SAMN26226220	GCA_022569975.1	Germany
H11	PRJNA810040	SAMN26226221	GCA_022569955.1	Germany
H13	PRJNA810040	SAMN26226222	GCA_022488025.1	Germany
H14	PRJNA810040	SAMN26226223	GCA_022487965.1	Germany
H15	PRJNA810040	SAMN26226224	GCA_022569935.1	Germany
H16	PRJNA810040	SAMN26226225	GCA_022569915.1	Germany
H17	PRJNA810040	SAMN26226226	GCA_022569895.1	Germany
H18	PRJNA810040	SAMN26226227	GCA_022487975.1	Germany
H19	PRJNA810040	SAMN26226228	GCA_022569875.1	Germany
H20	PRJNA810040	SAMN26226229	GCA_022569855.1	Germany
Ocean-100	PRJNA394047	SAMN07347487	GCA_002263645.1	Japan
Ocean-1155	PRJNA394047	SAMN07347483	GCA_002237405.1	Japan
Ocean-1170	PRJNA394047	SAMN07347484	GCA_002263545.1	Japan
Ocean-1175	PRJNA394047	SAMN07347485	GCA_002237425.1	Japan
Ocean-1187	PRJNA394047	SAMN07347489	GCA_002263585.1	Japan
Ocean-1206	PRJNA394047	SAMN07347490	GCA_002263615.1	Japan
Ocean-222	PRJNA394047	SAMN07347488	GCA_002263575.1	Japan
Ocean-238	PRJNA394047	SAMN07347486	GCA_002263685.1	Japan
Pa1207	PRJNA389181	SAMN05020325	GCA_002208645.1	Mexico
Pa124	PRJNA389181	SAMN05020323	GCA_002192475.1	Mexico
Pa1242	PRJNA389181	SAMN05020326	GCA_002205375.1	Mexico
Pa127	PRJNA389181	SAMN05020324	GCA_002205355.1	Mexico
Pa58	PRJNA389181	SAMN05020321	GCA_002192495.1	Mexico
Pa84	PRJNA389181	SAMN05020322	GCA_002205335.1	Mexico
2810	PRJNA325248	SAMN10478492	GCA_003975185.1	Thailand
3141	PRJNA325248	SAMN10478488	GCA_003976075.1	Thailand
A1_A2448	PRJNA325248	SAMN07424171	GCA_003835445.1	Thailand
A3_H638	PRJNA325248	SAMN07424173	GCA_003835405.1	Thailand
B1_P2356	PRJNA325248	SAMN07424169	GCA_003934215.1	Thailand
B3_T2101	PRJNA325248	SAMN07424172	GCA_003834685.1	Thailand
B9_T2436	PRJNA325248	SAMN07424174	GCA_003834665.1	Thailand
C7_T3583	PRJNA325248	SAMN07424170	GCA_003835455.1	Thailand
C8_T3532	PRJNA325248	SAMN07424176	GCA_003835385.1	Thailand
C9_P1814	PRJNA325248	SAMN07424177	GCA_003934225.1	Thailand
D9_3362	PRJNA325248	SAMN07424188	GCA_003834465.1	Thailand
E1_T4189	PRJNA325248	SAMN07424175	GCA_003834235.1	Thailand
E2758	PRJNA325248	SAMN10478494	GCA_003975105.1	Thailand
E9_4068	PRJNA325248	SAMN07424178	GCA_003834825.1	Thailand
P1885	PRJNA325248	SAMN10478501	GCA_003975085.1	Thailand
P2404	PRJNA325248	SAMN10478491	GCA_003975215.1	Thailand
P2733	PRJNA325248	SAMN10478490	GCA_003976035.1	Thailand
T2584	PRJNA325248	SAMN10478495	GCA_003976005.1	Thailand
T3044	PRJNA325248	SAMN10478500	GCA_003975935.1	Thailand
T3354	PRJNA325248	SAMN10478498	GCA_003975965.1	Thailand
T3382	PRJNA325248	SAMN10478496	GCA_003975095.1	Thailand
T3677	PRJNA325248	SAMN10478499	GCA_003975955.1	Thailand
T3979	PRJNA325248	SAMN10478489	GCA_003976025.1	Thailand
T4242	PRJNA325248	SAMN10478497	GCA_003975125.1	Thailand
U2816	PRJNA325248	SAMN10478493	GCA_003975135.1	Thailand
Microbial	PRJNA514245	SAMN28105043	GCA_023774795.1	Thailand
Microbial_1	PRJNA514245	SAMN28592662	GCA_023782145.1	Thailand
Microbial_10	PRJNA514245	SAMN28095647	GCA_023787075.1	Thailand
Microbial_11	PRJNA514245	SAMN28613858	GCA_023824855.1	Thailand
Microbial_12	PRJNA514245	SAMN28105353	GCA_023824935.1	Thailand
Microbial_13	PRJNA514245	SAMN28613878	GCA_023825515.1	Thailand
Microbial_14	PRJNA514245	SAMN28613855	GCA_023825675.1	Thailand
Microbial_15	PRJNA514245	SAMN28613797	GCA_023825695.1	Thailand
Microbial_16	PRJNA514245	SAMN28592048	GCA_023825735.1	Thailand
Microbial_17	PRJNA514245	SAMN27684231	GCA_023826915.1	Thailand
Microbial_18	PRJNA514245	SAMN28105387	GCA_023829535.1	Thailand
Microbial_2	PRJNA514245	SAMN28045337	GCA_023775315.1	Thailand
Microbial_3	PRJNA514245	SAMN28105393	GCA_023775735.1	Thailand
Microbial_4	PRJNA514245	SAMN28105696	GCA_023777875.1	Thailand
Microbial_5	PRJNA514245	SAMN28613940	GCA_023778565.1	Thailand
Microbial_6	PRJNA514245	SAMN28592065	GCA_023779105.1	Thailand
Microbial_7	PRJNA514245	SAMN28613877	GCA_023779145.1	Thailand
Microbial_8	PRJNA514245	SAMN28613770	GCA_023781265.1	Thailand
Microbial_9	PRJNA514245	SAMN28613933	GCA_023782125.1	Thailand
4068	PRJNA540594	SAMN07424178	GCA_009725015.1	Thailand
T2101	PRJNA540594	SAMN07424172	GCA_009720425.1	Thailand
T2436	PRJNA540594	SAMN07424174	GCA_009720405.1	Thailand
PA99	PRJNA560136	SAMN12569252	GCA_009498355.1	Thailand
ER10.2	PRJNA748228	SAMN20309924	GCA_021533095.1	Thailand
ER5.2	PRJNA748228	SAMN20309923	GCA_021533015.1	Thailand
O1.1	PRJNA748228	SAMN20309921	GCA_021533055.1	Thailand
O6.2	PRJNA748228	SAMN20309926	GCA_021532995.1	Thailand
S11	PRJNA748228	SAMN20309929	GCA_021532875.1	Thailand
W1.3	PRJNA748228	SAMN20309928	GCA_021532935.1	Thailand
WA1.1	PRJNA748228	SAMN20309920	GCA_021533075.1	Thailand
WA1.2	PRJNA748228	SAMN20309922	GCA_021533035.1	Thailand
WA1.3	PRJNA748228	SAMN20309927	GCA_021532885.1	Thailand
WA10.2	PRJNA748228	SAMN20309925	GCA_021532975.1	Thailand
CUS01	PRJNA826224	SAMN27553637	GCA_023074215.1	Thailand
CUS16	PRJNA826224	SAMN27553638	GCA_023074255.1	Thailand
DVT401	PRJNA610040	SAMN14271758	GCA_013343575.1	USA
DVT402	PRJNA610040	SAMN14271759	GCA_013240515.1	USA
DVT410	PRJNA610040	SAMN14271760	GCA_013343555.1	USA
DVT411	PRJNA610040	SAMN14271761	GCA_013240475.1	USA
DVT412	PRJNA610040	SAMN14271762	GCA_013343535.1	USA
DVT413	PRJNA610040	SAMN14271763	GCA_013343515.1	USA
DVT414	PRJNA610040	SAMN14271764	GCA_013343495.1	USA
DVT415	PRJNA610040	SAMN14271765	GCA_013240425.1	USA
DVT417	PRJNA610040	SAMN14271767	GCA_013343455.1	USA
DVT418	PRJNA610040	SAMN14271768	GCA_013240435.1	USA
DVT419	PRJNA610040	SAMN14271769	GCA_013343435.1	USA
DVT421	PRJNA610040	SAMN14271770	GCA_013343415.1	USA
DVT422	PRJNA610040	SAMN14271771	GCA_013240415.1	USA
DVT423	PRJNA610040	SAMN14271772	GCA_013343395.1	USA
DVT425	PRJNA610040	SAMN14271773	GCA_013343375.1	USA
DVT426	PRJNA610040	SAMN14271774	GCA_013240385.1	USA
DVT427	PRJNA610040	SAMN14271775	GCA_013343355.1	USA
DVT428	PRJNA610040	SAMN14271776	GCA_013240375.1	USA
DVT429	PRJNA610040	SAMN14271777	GCA_013343335.1	USA
DVT466	PRJNA610040	SAMN14271778	GCA_013240315.1	USA
DVT639	PRJNA610040	SAMN14271779	GCA_013240325.1	USA
DVT729	PRJNA610040	SAMN14271780	GCA_013343315.1	USA
DVT779	PRJNA610040	SAMN14271766	GCA_013343475.1	USA
PAC1	PRJNA633788	SAMN14970706	GCA_013201115.1	USA
PAC6	PRJNA633788	SAMN14970707	GCA_013201095.1	USA
S10	PRJNA633788	SAMN14970708	GCA_013177145.1	USA
S11.3	PRJNA633788	SAMN14970709	GCA_013177095.1	USA
S12	PRJNA633788	SAMN14970710	GCA_013177135.1	USA
S13	PRJNA633788	SAMN14970711	GCA_013177105.1	USA
S14	PRJNA633788	SAMN14970712	GCA_013177035.1	USA
S15	PRJNA633788	SAMN14970713	GCA_013177055.1	USA
S16	PRJNA633788	SAMN14970714	GCA_013177065.1	USA
S17	PRJNA633788	SAMN14970715	GCA_013176995.1	USA
S2	PRJNA633788	SAMN14970716	GCA_013176985.1	USA
S3	PRJNA633788	SAMN14970717	GCA_013176945.1	USA
S4	PRJNA633788	SAMN14970718	GCA_013176975.1	USA
S5	PRJNA633788	SAMN14970719	GCA_013176935.1	USA
S7	PRJNA633788	SAMN14970720	GCA_013177195.1	USA
S8	PRJNA633788	SAMN14970721	GCA_013177205.1	USA
S9	PRJNA633788	SAMN14970722	GCA_013177155.1	USA
ZBX-P1	PRJNA663432	SAMN16132398	GCA_017693715.1	USA
ZBX-P10	PRJNA663432	SAMN16132399	GCA_018279305.1	USA
ZBX-P11	PRJNA663432	SAMN16132400	GCA_018279285.1	USA
ZBX-P12	PRJNA663432	SAMN16132401	GCA_018279265.1	USA
ZBX-P13	PRJNA663432	SAMN16132402	GCA_017693755.1	USA
ZBX-P14	PRJNA663432	SAMN16132403	GCA_017693765.1	USA
ZBX-P15	PRJNA663432	SAMN16132404	GCA_017693695.1	USA
ZBX-P16	PRJNA663432	SAMN16132405	GCA_017693665.1	USA
ZBX-P17	PRJNA663432	SAMN16132389	GCA_017694055.1	USA
ZBX-P18	PRJNA663432	SAMN16132406	GCA_017693625.1	USA
ZBX-P19	PRJNA663432	SAMN16132407	GCA_017693635.1	USA
ZBX-P2	PRJNA663432	SAMN16132408	GCA_017693615.1	USA
ZBX-P20	PRJNA663432	SAMN16132409	GCA_017693575.1	USA
ZBX-P21	PRJNA663432	SAMN16132410	GCA_017693485.1	USA
ZBX-P22	PRJNA663432	SAMN16132411	GCA_018279245.1	USA
ZBX-P23	PRJNA663432	SAMN16132412	GCA_017693465.1	USA
ZBX-P24	PRJNA663432	SAMN16132413	GCA_017693455.1	USA
ZBX-P25	PRJNA663432	SAMN16132390	GCA_017694015.1	USA
ZBX-P3	PRJNA663432	SAMN16132391	GCA_017693985.1	USA
ZBX-P4	PRJNA663432	SAMN16132392	GCA_017693975.1	USA
ZBX-P5	PRJNA663432	SAMN16132393	GCA_017693895.1	USA
ZBX-P6	PRJNA663432	SAMN16132394	GCA_017693925.1	USA
ZBX-P7	PRJNA663432	SAMN16132395	GCA_017693875.1	USA
ZBX-P8	PRJNA663432	SAMN16132396	GCA_017693735.1	USA
ZBX-P9	PRJNA663432	SAMN16132397	GCA_017693745.1	USA
B30-a	PRJNA837561	SAMN28206130	GCA_023699825.1	USA
B32-a	PRJNA837561	SAMN28206131	GCA_023699785.1	USA
B32-b	PRJNA837561	SAMN28206132	GCA_023699805.1	USA
B33-a	PRJNA837561	SAMN28206133	GCA_023699755.1	USA
B33-b	PRJNA837561	SAMN28206134	GCA_023699745.1	USA
L00-a	PRJNA837561	SAMN28206123	GCA_023520735.1	USA
L02-a	PRJNA837561	SAMN28206124	GCA_023699945.1	USA
L30-a	PRJNA837561	SAMN28206125	GCA_023699885.1	USA
L30-b	PRJNA837561	SAMN28206126	GCA_023699925.1	USA
L30-d	PRJNA837561	SAMN28206127	GCA_023699895.1	USA
L30-e	PRJNA837561	SAMN28206128	GCA_023699865.1	USA
L30-f	PRJNA837561	SAMN28206129	GCA_023699845.1	USA
L35-a	PRJNA837561	SAMN28206135	GCA_023699725.1	USA
L37-a	PRJNA837561	SAMN28206136	GCA_023699665.1	USA
L37-b	PRJNA837561	SAMN28206137	GCA_023699695.1	USA
L43-a	PRJNA837561	SAMN28206138	GCA_023699685.1	USA
L43-b	PRJNA837561	SAMN28206139	GCA_023699645.1	USA
L46-a	PRJNA837561	SAMN28206140	GCA_023699605.1	USA
L46-b	PRJNA837561	SAMN28206141	GCA_023699565.1	USA
L55-a	PRJNA837561	SAMN28206142	GCA_023699585.1	USA
L55-b	PRJNA837561	SAMN28206143	GCA_023699595.1	USA
L55-c	PRJNA837561	SAMN28206144	GCA_023699545.1	USA

## Sheet: Table S9
Table S9. Pan-genome profiles of our genomes (n = 13) and previously published genomes (n = 357).
Gene	Non-unique Gene name	Annotation	No. isolates	No. sequences	Avg sequences per isolate	Genome Fragment	Order within Fragment	Accessory Fragment	Accessory Order with Fragment	QC	Min group size nuc	Max group size nuc	Avg group size nuc	2810	3141	4068	A-I-1	A1_A2448	A3_H638	B-I-1	B1_P2356	B30-a	B32-a	B32-b	B33-a	B33-b	B3_T2101	B9_T2436	C-I-1	C7_T3583	C8_T3532	C9_P1814	CUS01	CUS16	D-I-1	D9_3362	DVT401	DVT402	DVT410	DVT411	DVT412	DVT413	DVT414	DVT415	DVT417	DVT418	DVT419	DVT421	DVT422
yjiK_2		putative protein YjiK	370	370	1	1	22270				929	965	932	KPLJNGKJ_04506	NMGDBHEM_03353	EAIKGHFG_03052	LJIOFKJA_00406	LCAPGCKE_00079	JGKDJMLB_06147	GJJOMOEH_00779	BHCEAKDH_04852	FPAHKCNF_02299	EACPGJJO_03412	LEKCGMDF_02920	MPGLDLPP_02335	KPJDMDHD_02427	GHDOMGIB_02898	BNIBDDLI_06144	JDCCEBOI_05478	GIEPEGPL_04838	FLHNBHIE_04221	PJJBBCBM_04795	BHHKDANE_04264	PDPFHIBO_04970	NEBPILJC_02865	HJJLPKDE_02386	JDENELGM_00328	KHNOHDME_02295	BIIPAFGE_00330	KFOCIMMI_00329	OMBHAEJC_00340	KLCILLII_00386	BGEAKIKM_00328	ENLJKLLI_02116	NAEEEGCJ_00332	AAJFFOJO_00361	IHOJCDDA_00330	IJGNIBGJ_00330	EHJPMPCJ_00339
rhaS_2		HTH-type transcriptional activator RhaS	370	370	1	1	27035				1031	1034	1031	KPLJNGKJ_03995	NMGDBHEM_02461	EAIKGHFG_04792	LJIOFKJA_02198	LCAPGCKE_06021	JGKDJMLB_04183	GJJOMOEH_02392	BHCEAKDH_05212	FPAHKCNF_04200	EACPGJJO_03959	LEKCGMDF_04295	MPGLDLPP_00492	KPJDMDHD_03758	GHDOMGIB_00344	BNIBDDLI_04683	JDCCEBOI_03883	GIEPEGPL_04162	FLHNBHIE_05790	PJJBBCBM_05137	BHHKDANE_02655	PDPFHIBO_00625	NEBPILJC_01064	HJJLPKDE_00373	JDENELGM_01985	KHNOHDME_00660	BIIPAFGE_01891	KFOCIMMI_01877	OMBHAEJC_03248	KLCILLII_02067	BGEAKIKM_01929	ENLJKLLI_00265	NAEEEGCJ_01939	AAJFFOJO_04692	IHOJCDDA_03436	IJGNIBGJ_03433	EHJPMPCJ_02014
group_10166		hypothetical protein	370	370	1	1	17923			Hypothetical protein with no hits to refseq/uniprot/clusters/cdd/tigrfams/pfam overlapping another protein with hits	575	1121	959	KPLJNGKJ_03052	NMGDBHEM_04600	EAIKGHFG_00695	LJIOFKJA_04777	LCAPGCKE_02246	JGKDJMLB_01191	GJJOMOEH_04140	BHCEAKDH_02402	FPAHKCNF_02336	EACPGJJO_03652	LEKCGMDF_00966	MPGLDLPP_03529	KPJDMDHD_01766	GHDOMGIB_02335	BNIBDDLI_01202	JDCCEBOI_01532	GIEPEGPL_02478	FLHNBHIE_02533	PJJBBCBM_01736	BHHKDANE_00163	PDPFHIBO_02961	NEBPILJC_04983	HJJLPKDE_00560	JDENELGM_04323	KHNOHDME_03690	BIIPAFGE_04180	KFOCIMMI_04162	OMBHAEJC_00841	KLCILLII_04793	BGEAKIKM_04497	ENLJKLLI_05376	NAEEEGCJ_04280	AAJFFOJO_02187	IHOJCDDA_01420	IJGNIBGJ_01275	EHJPMPCJ_04378
bepF_3		Efflux pump periplasmic linker BepF	370	370	1	1	22992				1112	1391	1113	KPLJNGKJ_01390	NMGDBHEM_02686	EAIKGHFG_03519	LJIOFKJA_00824	LCAPGCKE_03034	JGKDJMLB_00903	GJJOMOEH_01193	BHCEAKDH_00785	FPAHKCNF_01096	EACPGJJO_06167	LEKCGMDF_03399	MPGLDLPP_01121	KPJDMDHD_01631	GHDOMGIB_03153	BNIBDDLI_03409	JDCCEBOI_05067	GIEPEGPL_03594	FLHNBHIE_00706	PJJBBCBM_00785	BHHKDANE_03848	PDPFHIBO_01871	NEBPILJC_02354	HJJLPKDE_03303	JDENELGM_00742	KHNOHDME_01864	BIIPAFGE_00744	KFOCIMMI_00750	OMBHAEJC_04461	KLCILLII_00809	BGEAKIKM_00743	ENLJKLLI_01504	NAEEEGCJ_00746	AAJFFOJO_05928	IHOJCDDA_04655	IJGNIBGJ_04633	EHJPMPCJ_00752
rcsC_1		Sensor histidine kinase RcsC	370	370	1	1	27287				1028	2366	2298	KPLJNGKJ_03788	NMGDBHEM_02253	EAIKGHFG_04993	LJIOFKJA_02406	LCAPGCKE_01543	JGKDJMLB_04391	GJJOMOEH_02600	BHCEAKDH_05421	FPAHKCNF_01513	EACPGJJO_05188	LEKCGMDF_03755	MPGLDLPP_01569	KPJDMDHD_02241	GHDOMGIB_00128	BNIBDDLI_04891	JDCCEBOI_03675	GIEPEGPL_03946	FLHNBHIE_05198	PJJBBCBM_05346	BHHKDANE_02448	PDPFHIBO_00418	NEBPILJC_00856	HJJLPKDE_00164	JDENELGM_02192	KHNOHDME_00453	BIIPAFGE_02097	KFOCIMMI_02085	OMBHAEJC_03041	KLCILLII_02276	BGEAKIKM_02136	ENLJKLLI_00057	NAEEEGCJ_02145	AAJFFOJO_04485	IHOJCDDA_03229	IJGNIBGJ_03227	EHJPMPCJ_02220
group_10472		hypothetical protein	370	370	1	1	12691				953	959	956	KPLJNGKJ_03612	NMGDBHEM_05067	EAIKGHFG_01657	LJIOFKJA_05624	LCAPGCKE_01956	JGKDJMLB_01480	GJJOMOEH_04798	BHCEAKDH_03293	FPAHKCNF_02631	EACPGJJO_02389	LEKCGMDF_03020	MPGLDLPP_02491	KPJDMDHD_02538	GHDOMGIB_01184	BNIBDDLI_03672	JDCCEBOI_00958	GIEPEGPL_01522	FLHNBHIE_03831	PJJBBCBM_03324	BHHKDANE_05578	PDPFHIBO_05342	NEBPILJC_04200	HJJLPKDE_04091	JDENELGM_05097	KHNOHDME_05735	BIIPAFGE_04750	KFOCIMMI_04701	OMBHAEJC_04937	KLCILLII_05512	BGEAKIKM_05083	ENLJKLLI_03294	NAEEEGCJ_04863	AAJFFOJO_01512	IHOJCDDA_00712	IJGNIBGJ_00705	EHJPMPCJ_04978
group_10518		hypothetical protein	370	370	1	1	12285				1154	1166	1155	KPLJNGKJ_02292	NMGDBHEM_03883	EAIKGHFG_01880	LJIOFKJA_05874	LCAPGCKE_00475	JGKDJMLB_02774	GJJOMOEH_05002	BHCEAKDH_03817	FPAHKCNF_00082	EACPGJJO_04410	LEKCGMDF_00777	MPGLDLPP_04586	KPJDMDHD_00881	GHDOMGIB_01280	BNIBDDLI_00160	JDCCEBOI_00764	GIEPEGPL_00455	FLHNBHIE_02992	PJJBBCBM_02729	BHHKDANE_05363	PDPFHIBO_03945	NEBPILJC_04006	HJJLPKDE_00818	JDENELGM_05305	KHNOHDME_03380	BIIPAFGE_04959	KFOCIMMI_04913	OMBHAEJC_05131	KLCILLII_05706	BGEAKIKM_05278	ENLJKLLI_03083	NAEEEGCJ_05058	AAJFFOJO_01252	IHOJCDDA_04893	IJGNIBGJ_04871	EHJPMPCJ_05173
glmM_2		Phosphoglucosamine mutase	370	370	1	1	11079				1718	2612	2596	KPLJNGKJ_01873	NMGDBHEM_01629	EAIKGHFG_02436	LJIOFKJA_06381	LCAPGCKE_03495	JGKDJMLB_02567	GJJOMOEH_05622	BHCEAKDH_02134	FPAHKCNF_02760	EACPGJJO_01062	LEKCGMDF_06433	MPGLDLPP_02923	KPJDMDHD_05184	GHDOMGIB_02408	BNIBDDLI_03196	JDCCEBOI_00241	GIEPEGPL_02551	FLHNBHIE_05583	PJJBBCBM_02401	BHHKDANE_04864	PDPFHIBO_03449	NEBPILJC_03456	HJJLPKDE_02118	JDENELGM_05801	KHNOHDME_02885	BIIPAFGE_05460	KFOCIMMI_05606	OMBHAEJC_05627	KLCILLII_06203	BGEAKIKM_05774	ENLJKLLI_02506	NAEEEGCJ_05557	AAJFFOJO_00751	IHOJCDDA_05390	IJGNIBGJ_05375	EHJPMPCJ_05671
dmlR_4		HTH-type transcriptional regulator DmlR	370	370	1	1	21891				335	935	929	KPLJNGKJ_00645	NMGDBHEM_01125	EAIKGHFG_02884	LJIOFKJA_00212	LCAPGCKE_06280	JGKDJMLB_01751	GJJOMOEH_06071	BHCEAKDH_00864	FPAHKCNF_03709	EACPGJJO_03229	LEKCGMDF_05899	MPGLDLPP_06232	KPJDMDHD_00153	GHDOMGIB_00844	BNIBDDLI_01420	JDCCEBOI_05622	GIEPEGPL_01181	FLHNBHIE_01792	PJJBBCBM_01375	BHHKDANE_04417	PDPFHIBO_04827	NEBPILJC_03011	HJJLPKDE_01639	JDENELGM_00183	KHNOHDME_02444	BIIPAFGE_00186	KFOCIMMI_00184	OMBHAEJC_00183	KLCILLII_00186	BGEAKIKM_00185	ENLJKLLI_01974	NAEEEGCJ_00189	AAJFFOJO_00183	IHOJCDDA_00186	IJGNIBGJ_00186	EHJPMPCJ_00187
group_10695		hypothetical protein	370	370	1	1	18012				374	380	374	KPLJNGKJ_02981	NMGDBHEM_04528	EAIKGHFG_00624	LJIOFKJA_04706	LCAPGCKE_02175	JGKDJMLB_01262	GJJOMOEH_04069	BHCEAKDH_02473	FPAHKCNF_04949	EACPGJJO_01153	LEKCGMDF_01408	MPGLDLPP_04570	KPJDMDHD_02789	GHDOMGIB_02264	BNIBDDLI_01273	JDCCEBOI_01603	GIEPEGPL_02407	FLHNBHIE_02604	PJJBBCBM_01948	BHHKDANE_00234	PDPFHIBO_02889	NEBPILJC_05054	HJJLPKDE_03137	JDENELGM_04252	KHNOHDME_03761	BIIPAFGE_04109	KFOCIMMI_04091	OMBHAEJC_00912	KLCILLII_04722	BGEAKIKM_04426	ENLJKLLI_05305	NAEEEGCJ_04209	AAJFFOJO_02259	IHOJCDDA_01491	IJGNIBGJ_01346	EHJPMPCJ_04307
rnfE		Ion-translocating oxidoreductase complex subunit E	370	370	1	1	26190				716	722	716	KPLJNGKJ_00029	NMGDBHEM_00211	EAIKGHFG_04303	LJIOFKJA_01651	LCAPGCKE_05228	JGKDJMLB_00207	GJJOMOEH_01888	BHCEAKDH_00009	FPAHKCNF_04470	EACPGJJO_01461	LEKCGMDF_00447	MPGLDLPP_01092	KPJDMDHD_02203	GHDOMGIB_06510	BNIBDDLI_02190	JDCCEBOI_04365	GIEPEGPL_05972	FLHNBHIE_00009	PJJBBCBM_00009	BHHKDANE_03133	PDPFHIBO_01102	NEBPILJC_01550	HJJLPKDE_04530	JDENELGM_01508	KHNOHDME_01144	BIIPAFGE_01456	KFOCIMMI_01413	OMBHAEJC_03732	KLCILLII_01525	BGEAKIKM_01452	ENLJKLLI_00749	NAEEEGCJ_01459	AAJFFOJO_05173	IHOJCDDA_03910	IJGNIBGJ_03917	EHJPMPCJ_01530
group_10751		hypothetical protein	370	370	1	1	12423				2576	3272	3263	KPLJNGKJ_02185	NMGDBHEM_03992	EAIKGHFG_01773	LJIOFKJA_05767	LCAPGCKE_00583	JGKDJMLB_02666	GJJOMOEH_04894	BHCEAKDH_03709	FPAHKCNF_04336	EACPGJJO_03080	LEKCGMDF_00289	MPGLDLPP_01457	KPJDMDHD_06432	GHDOMGIB_01388	BNIBDDLI_00051	JDCCEBOI_00872	GIEPEGPL_00563	FLHNBHIE_02884	PJJBBCBM_02621	BHHKDANE_05485	PDPFHIBO_04053	NEBPILJC_04114	HJJLPKDE_00928	JDENELGM_05197	KHNOHDME_03488	BIIPAFGE_04837	KFOCIMMI_04790	OMBHAEJC_05024	KLCILLII_05598	BGEAKIKM_05170	ENLJKLLI_03191	NAEEEGCJ_04950	AAJFFOJO_01360	IHOJCDDA_04785	IJGNIBGJ_04763	EHJPMPCJ_05064
bchI		Magnesium-chelatase 38 kDa subunit	370	370	1	1	27143				983	1022	1015	KPLJNGKJ_03908	NMGDBHEM_02373	EAIKGHFG_04880	LJIOFKJA_02285	LCAPGCKE_05934	JGKDJMLB_04271	GJJOMOEH_02480	BHCEAKDH_05300	FPAHKCNF_01696	EACPGJJO_01367	LEKCGMDF_01777	MPGLDLPP_06072	KPJDMDHD_03670	GHDOMGIB_00251	BNIBDDLI_04771	JDCCEBOI_03795	GIEPEGPL_04069	FLHNBHIE_05319	PJJBBCBM_05225	BHHKDANE_02568	PDPFHIBO_00538	NEBPILJC_00976	HJJLPKDE_00285	JDENELGM_02072	KHNOHDME_00573	BIIPAFGE_01978	KFOCIMMI_01964	OMBHAEJC_03161	KLCILLII_02155	BGEAKIKM_02016	ENLJKLLI_00177	NAEEEGCJ_02026	AAJFFOJO_04605	IHOJCDDA_03349	IJGNIBGJ_03346	EHJPMPCJ_02101
group_10775		hypothetical protein	370	370	1	1	19551				911	1484	1473	KPLJNGKJ_04895	NMGDBHEM_05367	EAIKGHFG_06442	LJIOFKJA_03900	LCAPGCKE_04915	JGKDJMLB_02289	GJJOMOEH_06350	BHCEAKDH_01320	FPAHKCNF_03121	EACPGJJO_05185	LEKCGMDF_00122	MPGLDLPP_06277	KPJDMDHD_00225	GHDOMGIB_05021	BNIBDDLI_01957	JDCCEBOI_02363	GIEPEGPL_02966	FLHNBHIE_06398	PJJBBCBM_06128	BHHKDANE_01090	PDPFHIBO_02137	NEBPILJC_05882	HJJLPKDE_06214	JDENELGM_03480	KHNOHDME_04527	BIIPAFGE_03361	KFOCIMMI_03331	OMBHAEJC_01663	KLCILLII_03802	BGEAKIKM_03565	ENLJKLLI_03680	NAEEEGCJ_03471	AAJFFOJO_03038	IHOJCDDA_02252	IJGNIBGJ_02096	EHJPMPCJ_03540
sucB		Dihydrolipoyllysine-residue succinyltransferase component of 2-oxoglutarate dehydrogenase complex	370	370	1	1	19451				812	1265	1222	KPLJNGKJ_04969	NMGDBHEM_05440	EAIKGHFG_06515	LJIOFKJA_03974	LCAPGCKE_01256	JGKDJMLB_01912	GJJOMOEH_06271	BHCEAKDH_01654	FPAHKCNF_00250	EACPGJJO_02077	LEKCGMDF_05295	MPGLDLPP_05035	KPJDMDHD_05140	GHDOMGIB_05094	BNIBDDLI_01581	JDCCEBOI_02290	GIEPEGPL_03039	FLHNBHIE_05453	PJJBBCBM_02249	BHHKDANE_01017	PDPFHIBO_02210	NEBPILJC_05804	HJJLPKDE_01957	JDENELGM_03553	KHNOHDME_04454	BIIPAFGE_03434	KFOCIMMI_03404	OMBHAEJC_01590	KLCILLII_03880	BGEAKIKM_03638	ENLJKLLI_03607	NAEEEGCJ_03544	AAJFFOJO_02965	IHOJCDDA_02179	IJGNIBGJ_02021	EHJPMPCJ_03618
group_10835		hypothetical protein	370	370	1	1	22752				428	1067	1058	KPLJNGKJ_04209	NMGDBHEM_03075	EAIKGHFG_03370	LJIOFKJA_00687	LCAPGCKE_00357	JGKDJMLB_03667	GJJOMOEH_01056	BHCEAKDH_03132	FPAHKCNF_00959	EACPGJJO_02015	LEKCGMDF_03874	MPGLDLPP_01249	KPJDMDHD_02111	GHDOMGIB_02584	BNIBDDLI_03548	JDCCEBOI_05202	GIEPEGPL_04524	FLHNBHIE_04496	PJJBBCBM_03235	BHHKDANE_03984	PDPFHIBO_05249	NEBPILJC_02550	HJJLPKDE_02666	JDENELGM_00605	KHNOHDME_02016	BIIPAFGE_00607	KFOCIMMI_00611	OMBHAEJC_00619	KLCILLII_00672	BGEAKIKM_00605	ENLJKLLI_02398	NAEEEGCJ_00610	AAJFFOJO_00643	IHOJCDDA_00606	IJGNIBGJ_00611	EHJPMPCJ_00615
recC		RecBCD enzyme subunit RecC	370	370	1	1	16813				1976	3521	3510	KPLJNGKJ_03224	NMGDBHEM_04680	EAIKGHFG_01109	LJIOFKJA_05043	LCAPGCKE_04534	JGKDJMLB_04560	GJJOMOEH_04409	BHCEAKDH_04541	FPAHKCNF_05372	EACPGJJO_04936	LEKCGMDF_04919	MPGLDLPP_05807	KPJDMDHD_05013	GHDOMGIB_04165	BNIBDDLI_03424	JDCCEBOI_01345	GIEPEGPL_03786	FLHNBHIE_04608	PJJBBCBM_04895	BHHKDANE_05964	PDPFHIBO_05838	NEBPILJC_04690	HJJLPKDE_04461	JDENELGM_04576	KHNOHDME_05646	BIIPAFGE_04362	KFOCIMMI_04311	OMBHAEJC_04549	KLCILLII_05021	BGEAKIKM_04687	ENLJKLLI_05609	NAEEEGCJ_04477	AAJFFOJO_01996	IHOJCDDA_01213	IJGNIBGJ_01099	EHJPMPCJ_04573
group_10892		hypothetical protein	370	370	1	1	21721				371	440	436	KPLJNGKJ_00764	NMGDBHEM_02719	EAIKGHFG_02764	LJIOFKJA_00093	LCAPGCKE_06400	JGKDJMLB_03725	GJJOMOEH_05950	BHCEAKDH_00985	FPAHKCNF_06356	EACPGJJO_04662	LEKCGMDF_04744	MPGLDLPP_00735	KPJDMDHD_02893	GHDOMGIB_00963	BNIBDDLI_04108	JDCCEBOI_05741	GIEPEGPL_01300	FLHNBHIE_01913	PJJBBCBM_01496	BHHKDANE_04536	PDPFHIBO_04708	NEBPILJC_03134	HJJLPKDE_04231	JDENELGM_00064	KHNOHDME_02563	BIIPAFGE_00067	KFOCIMMI_00065	OMBHAEJC_00064	KLCILLII_00065	BGEAKIKM_00065	ENLJKLLI_01855	NAEEEGCJ_00069	AAJFFOJO_00064	IHOJCDDA_00067	IJGNIBGJ_00065	EHJPMPCJ_00067
group_10916		hypothetical protein	370	370	1	1	11291				353	488	481	KPLJNGKJ_01771	NMGDBHEM_03489	EAIKGHFG_02305	LJIOFKJA_06267	LCAPGCKE_02664	JGKDJMLB_03227	GJJOMOEH_05470	BHCEAKDH_03001	FPAHKCNF_06173	EACPGJJO_06191	LEKCGMDF_03224	MPGLDLPP_02801	KPJDMDHD_01997	GHDOMGIB_04061	BNIBDDLI_03094	JDCCEBOI_00343	GIEPEGPL_00048	FLHNBHIE_03693	PJJBBCBM_02496	BHHKDANE_04966	PDPFHIBO_03551	NEBPILJC_03558	HJJLPKDE_04005	JDENELGM_05698	KHNOHDME_02987	BIIPAFGE_05359	KFOCIMMI_05315	OMBHAEJC_05525	KLCILLII_06100	BGEAKIKM_05672	ENLJKLLI_02684	NAEEEGCJ_05455	AAJFFOJO_00853	IHOJCDDA_05287	IJGNIBGJ_05271	EHJPMPCJ_05569
group_10925		hypothetical protein	370	370	1	1	18793				245	791	786	KPLJNGKJ_05596	NMGDBHEM_04280	EAIKGHFG_00349	LJIOFKJA_04436	LCAPGCKE_02127	JGKDJMLB_05517	GJJOMOEH_03734	BHCEAKDH_06644	FPAHKCNF_05926	EACPGJJO_00134	LEKCGMDF_05520	MPGLDLPP_00055	KPJDMDHD_00378	GHDOMGIB_05312	BNIBDDLI_05865	JDCCEBOI_01864	GIEPEGPL_05532	FLHNBHIE_01495	PJJBBCBM_01068	BHHKDANE_00615	PDPFHIBO_02629	NEBPILJC_05319	HJJLPKDE_04332	JDENELGM_03982	KHNOHDME_04027	BIIPAFGE_03843	KFOCIMMI_03832	OMBHAEJC_01170	KLCILLII_04352	BGEAKIKM_04066	ENLJKLLI_05026	NAEEEGCJ_03948	AAJFFOJO_02546	IHOJCDDA_01757	IJGNIBGJ_01602	EHJPMPCJ_04045
group_10936		hypothetical protein	370	370	1	1	16517				3116	3833	3828	KPLJNGKJ_03419	NMGDBHEM_04875	EAIKGHFG_01349	LJIOFKJA_05339	LCAPGCKE_06604	JGKDJMLB_05716	GJJOMOEH_04604	BHCEAKDH_06089	FPAHKCNF_05952	EACPGJJO_00522	LEKCGMDF_02673	MPGLDLPP_00213	KPJDMDHD_00800	GHDOMGIB_00678	BNIBDDLI_03960	JDCCEBOI_01150	GIEPEGPL_00779	FLHNBHIE_00883	PJJBBCBM_01254	BHHKDANE_05769	PDPFHIBO_05646	NEBPILJC_04495	HJJLPKDE_01261	JDENELGM_04771	KHNOHDME_05451	BIIPAFGE_04557	KFOCIMMI_04507	OMBHAEJC_04744	KLCILLII_05216	BGEAKIKM_04882	ENLJKLLI_05804	NAEEEGCJ_04670	AAJFFOJO_01801	IHOJCDDA_01014	IJGNIBGJ_00903	EHJPMPCJ_04768
ftsK		DNA translocase FtsK	370	370	1	1	32874				1547	2435	2418	KPLJNGKJ_01677	NMGDBHEM_05589	EAIKGHFG_05325	LJIOFKJA_02643	LCAPGCKE_02815	JGKDJMLB_03436	GJJOMOEH_03030	BHCEAKDH_05651	FPAHKCNF_00575	EACPGJJO_04858	LEKCGMDF_05348	MPGLDLPP_01364	KPJDMDHD_00855	GHDOMGIB_01548	BNIBDDLI_02961	JDCCEBOI_03372	GIEPEGPL_01890	FLHNBHIE_05958	PJJBBCBM_05594	BHHKDANE_02163	PDPFHIBO_00178	NEBPILJC_00588	HJJLPKDE_05285	JDENELGM_02433	KHNOHDME_00223	BIIPAFGE_02342	KFOCIMMI_02315	OMBHAEJC_02796	KLCILLII_02637	BGEAKIKM_02511	ENLJKLLI_04740	NAEEEGCJ_02397	AAJFFOJO_04213	IHOJCDDA_02986	IJGNIBGJ_02955	EHJPMPCJ_02532
ousX		Glycine betaine-binding periplasmic protein OusX	370	370	1	1	11884				449	1031	1020	KPLJNGKJ_02560	NMGDBHEM_03614	EAIKGHFG_02149	LJIOFKJA_06143	LCAPGCKE_02525	JGKDJMLB_03102	GJJOMOEH_05276	BHCEAKDH_04088	FPAHKCNF_03511	EACPGJJO_01614	LEKCGMDF_03588	MPGLDLPP_04283	KPJDMDHD_01038	GHDOMGIB_03922	BNIBDDLI_00488	JDCCEBOI_00468	GIEPEGPL_00187	FLHNBHIE_03262	PJJBBCBM_03000	BHHKDANE_05091	PDPFHIBO_03676	NEBPILJC_03736	HJJLPKDE_03880	JDENELGM_05574	KHNOHDME_03111	BIIPAFGE_05231	KFOCIMMI_05181	OMBHAEJC_05400	KLCILLII_05976	BGEAKIKM_05547	ENLJKLLI_02814	NAEEEGCJ_05328	AAJFFOJO_00983	IHOJCDDA_05162	IJGNIBGJ_05146	EHJPMPCJ_05442
zraR_2		Transcriptional regulatory protein ZraR	370	370	1	1	19558				1460	1520	1510	KPLJNGKJ_04890	NMGDBHEM_05362	EAIKGHFG_06432	LJIOFKJA_03895	LCAPGCKE_04910	JGKDJMLB_02284	GJJOMOEH_06355	BHCEAKDH_01315	FPAHKCNF_03116	EACPGJJO_05180	LEKCGMDF_00117	MPGLDLPP_06272	KPJDMDHD_00220	GHDOMGIB_05016	BNIBDDLI_01952	JDCCEBOI_02368	GIEPEGPL_02961	FLHNBHIE_06393	PJJBBCBM_06123	BHHKDANE_01095	PDPFHIBO_02132	NEBPILJC_05887	HJJLPKDE_06209	JDENELGM_03475	KHNOHDME_04532	BIIPAFGE_03356	KFOCIMMI_03326	OMBHAEJC_01668	KLCILLII_03797	BGEAKIKM_03560	ENLJKLLI_03685	NAEEEGCJ_03466	AAJFFOJO_03043	IHOJCDDA_02257	IJGNIBGJ_02101	EHJPMPCJ_03535
group_11156		hypothetical protein	370	370	1	1	21805				449	797	793	KPLJNGKJ_00715	NMGDBHEM_01055	EAIKGHFG_02814	LJIOFKJA_00142	LCAPGCKE_06350	JGKDJMLB_01822	GJJOMOEH_06000	BHCEAKDH_00935	FPAHKCNF_06408	EACPGJJO_04610	LEKCGMDF_04692	MPGLDLPP_04179	KPJDMDHD_05301	GHDOMGIB_00914	BNIBDDLI_01491	JDCCEBOI_05692	GIEPEGPL_01251	FLHNBHIE_01863	PJJBBCBM_01446	BHHKDANE_04487	PDPFHIBO_04757	NEBPILJC_03082	HJJLPKDE_01710	JDENELGM_00113	KHNOHDME_02514	BIIPAFGE_00116	KFOCIMMI_00114	OMBHAEJC_00113	KLCILLII_00115	BGEAKIKM_00115	ENLJKLLI_01904	NAEEEGCJ_00119	AAJFFOJO_00113	IHOJCDDA_00116	IJGNIBGJ_00115	EHJPMPCJ_00116
malT_1		HTH-type transcriptional regulator MalT	370	370	1	1	22530				1490	1772	1490	KPLJNGKJ_04295	NMGDBHEM_03144	EAIKGHFG_03262	LJIOFKJA_00617	LCAPGCKE_00290	JGKDJMLB_05938	GJJOMOEH_00988	BHCEAKDH_04643	FPAHKCNF_01602	EACPGJJO_01941	LEKCGMDF_01598	MPGLDLPP_04980	KPJDMDHD_02185	GHDOMGIB_02688	BNIBDDLI_05935	JDCCEBOI_05267	GIEPEGPL_04628	FLHNBHIE_04430	PJJBBCBM_04586	BHHKDANE_04052	PDPFHIBO_05180	NEBPILJC_02656	HJJLPKDE_02594	JDENELGM_00539	KHNOHDME_02084	BIIPAFGE_00542	KFOCIMMI_00539	OMBHAEJC_00550	KLCILLII_00596	BGEAKIKM_00540	ENLJKLLI_02327	NAEEEGCJ_00545	AAJFFOJO_00572	IHOJCDDA_00540	IJGNIBGJ_00543	EHJPMPCJ_00549
fepB		Ferrienterobactin-binding periplasmic protein	370	370	1	1	23069				767	944	904	KPLJNGKJ_01343	NMGDBHEM_02639	EAIKGHFG_03566	LJIOFKJA_00871	LCAPGCKE_02981	JGKDJMLB_00861	GJJOMOEH_01234	BHCEAKDH_00744	FPAHKCNF_00477	EACPGJJO_00622	LEKCGMDF_05829	MPGLDLPP_00696	KPJDMDHD_05820	GHDOMGIB_03106	BNIBDDLI_03367	JDCCEBOI_05019	GIEPEGPL_03547	FLHNBHIE_00665	PJJBBCBM_00744	BHHKDANE_03801	PDPFHIBO_01824	NEBPILJC_02312	HJJLPKDE_03255	JDENELGM_00789	KHNOHDME_01817	BIIPAFGE_00791	KFOCIMMI_00797	OMBHAEJC_04414	KLCILLII_00850	BGEAKIKM_00790	ENLJKLLI_01457	NAEEEGCJ_00793	AAJFFOJO_05881	IHOJCDDA_04602	IJGNIBGJ_04583	EHJPMPCJ_00805
group_11161		hypothetical protein	370	370	1	1	24994				1694	1712	1705	KPLJNGKJ_00255	NMGDBHEM_00435	EAIKGHFG_04083	LJIOFKJA_01446	LCAPGCKE_05434	JGKDJMLB_00412	GJJOMOEH_01683	BHCEAKDH_00214	FPAHKCNF_05411	EACPGJJO_04548	LEKCGMDF_04599	MPGLDLPP_05308	KPJDMDHD_04190	GHDOMGIB_06305	BNIBDDLI_02395	JDCCEBOI_04570	GIEPEGPL_05767	FLHNBHIE_00215	PJJBBCBM_00214	BHHKDANE_03338	PDPFHIBO_01328	NEBPILJC_01774	HJJLPKDE_04736	JDENELGM_01302	KHNOHDME_01367	BIIPAFGE_01249	KFOCIMMI_01253	OMBHAEJC_03957	KLCILLII_01319	BGEAKIKM_01246	ENLJKLLI_00955	NAEEEGCJ_01253	AAJFFOJO_05380	IHOJCDDA_04134	IJGNIBGJ_04125	EHJPMPCJ_01320
norR2		Nitric oxide reductase transcription regulator NorR2	370	370	1	1	32810				1427	1562	1552	KPLJNGKJ_01625	NMGDBHEM_05538	EAIKGHFG_05268	LJIOFKJA_02591	LCAPGCKE_02764	JGKDJMLB_03487	GJJOMOEH_02979	BHCEAKDH_05600	FPAHKCNF_00522	EACPGJJO_00732	LEKCGMDF_02525	MPGLDLPP_00793	KPJDMDHD_03136	GHDOMGIB_01497	BNIBDDLI_03012	JDCCEBOI_03424	GIEPEGPL_01839	FLHNBHIE_06009	PJJBBCBM_05543	BHHKDANE_02214	PDPFHIBO_00228	NEBPILJC_00639	HJJLPKDE_05336	JDENELGM_02382	KHNOHDME_00274	BIIPAFGE_02290	KFOCIMMI_02264	OMBHAEJC_02847	KLCILLII_02586	BGEAKIKM_02460	ENLJKLLI_04792	NAEEEGCJ_02346	AAJFFOJO_04265	IHOJCDDA_03038	IJGNIBGJ_03007	EHJPMPCJ_02480
group_11223		putative trans-3-hydroxy-L-proline dehydratase	370	370	1	1	18981				491	1037	1032	KPLJNGKJ_05510	NMGDBHEM_04190	EAIKGHFG_00259	LJIOFKJA_04350	LCAPGCKE_02032	JGKDJMLB_05427	GJJOMOEH_03640	BHCEAKDH_06550	FPAHKCNF_01054	EACPGJJO_01291	LEKCGMDF_01050	MPGLDLPP_04831	KPJDMDHD_01488	GHDOMGIB_05225	BNIBDDLI_05775	JDCCEBOI_01958	GIEPEGPL_05445	FLHNBHIE_01401	PJJBBCBM_00974	BHHKDANE_00701	PDPFHIBO_02540	NEBPILJC_05413	HJJLPKDE_05778	JDENELGM_03895	KHNOHDME_04117	BIIPAFGE_03757	KFOCIMMI_03728	OMBHAEJC_01256	KLCILLII_04259	BGEAKIKM_03980	ENLJKLLI_04922	NAEEEGCJ_03862	AAJFFOJO_02650	IHOJCDDA_01843	IJGNIBGJ_01702	EHJPMPCJ_03959
parC		DNA topoisomerase 4 subunit A	370	370	1	1	12122				2036	2270	2263	KPLJNGKJ_02421	NMGDBHEM_03754	EAIKGHFG_02011	LJIOFKJA_06003	LCAPGCKE_02386	JGKDJMLB_02961	GJJOMOEH_05133	BHCEAKDH_03948	FPAHKCNF_04862	EACPGJJO_04294	LEKCGMDF_04232	MPGLDLPP_04702	KPJDMDHD_04543	GHDOMGIB_03782	BNIBDDLI_00347	JDCCEBOI_00608	GIEPEGPL_00327	FLHNBHIE_03123	PJJBBCBM_02860	BHHKDANE_05234	PDPFHIBO_03816	NEBPILJC_03875	HJJLPKDE_03739	JDENELGM_05434	KHNOHDME_03251	BIIPAFGE_05089	KFOCIMMI_05043	OMBHAEJC_05260	KLCILLII_05837	BGEAKIKM_05407	ENLJKLLI_02954	NAEEEGCJ_05188	AAJFFOJO_01123	IHOJCDDA_05022	IJGNIBGJ_05002	EHJPMPCJ_05303
group_11385		hypothetical protein	370	370	1	1	26206				800	800	800	KPLJNGKJ_00021	NMGDBHEM_00199	EAIKGHFG_04311	LJIOFKJA_01659	LCAPGCKE_00823	JGKDJMLB_00196	GJJOMOEH_01899	BHCEAKDH_01974	FPAHKCNF_00911	EACPGJJO_00447	LEKCGMDF_00931	MPGLDLPP_06133	KPJDMDHD_01373	GHDOMGIB_06518	BNIBDDLI_00811	JDCCEBOI_04357	GIEPEGPL_05980	FLHNBHIE_03561	PJJBBCBM_03826	BHHKDANE_03125	PDPFHIBO_01094	NEBPILJC_01539	HJJLPKDE_02956	JDENELGM_01516	KHNOHDME_01133	BIIPAFGE_01464	KFOCIMMI_01424	OMBHAEJC_03724	KLCILLII_01536	BGEAKIKM_01460	ENLJKLLI_00741	NAEEEGCJ_01467	AAJFFOJO_05165	IHOJCDDA_03902	IJGNIBGJ_03909	EHJPMPCJ_01541
rnfG		Ion-translocating oxidoreductase complex subunit G	370	370	1	1	26191				641	644	643	KPLJNGKJ_00028	NMGDBHEM_00210	EAIKGHFG_04304	LJIOFKJA_01652	LCAPGCKE_05227	JGKDJMLB_00206	GJJOMOEH_01889	BHCEAKDH_00008	FPAHKCNF_04469	EACPGJJO_01460	LEKCGMDF_00446	MPGLDLPP_01091	KPJDMDHD_02202	GHDOMGIB_06511	BNIBDDLI_02189	JDCCEBOI_04364	GIEPEGPL_05973	FLHNBHIE_00008	PJJBBCBM_00008	BHHKDANE_03132	PDPFHIBO_01101	NEBPILJC_01549	HJJLPKDE_04529	JDENELGM_01509	KHNOHDME_01143	BIIPAFGE_01457	KFOCIMMI_01414	OMBHAEJC_03731	KLCILLII_01526	BGEAKIKM_01453	ENLJKLLI_00748	NAEEEGCJ_01460	AAJFFOJO_05172	IHOJCDDA_03909	IJGNIBGJ_03916	EHJPMPCJ_01531
ydcV_1		Inner membrane ABC transporter permease protein YdcV	370	370	1	1	25181				770	848	770	KPLJNGKJ_00148	NMGDBHEM_00328	EAIKGHFG_04205	LJIOFKJA_01553	LCAPGCKE_05327	JGKDJMLB_00305	GJJOMOEH_01790	BHCEAKDH_00107	FPAHKCNF_06030	EACPGJJO_05582	LEKCGMDF_00593	MPGLDLPP_05201	KPJDMDHD_04297	GHDOMGIB_06412	BNIBDDLI_02288	JDCCEBOI_04463	GIEPEGPL_05874	FLHNBHIE_00108	PJJBBCBM_00107	BHHKDANE_03231	PDPFHIBO_01221	NEBPILJC_01667	HJJLPKDE_04629	JDENELGM_01409	KHNOHDME_01260	BIIPAFGE_01357	KFOCIMMI_01360	OMBHAEJC_03850	KLCILLII_01426	BGEAKIKM_01353	ENLJKLLI_00848	NAEEEGCJ_01360	AAJFFOJO_05273	IHOJCDDA_04027	IJGNIBGJ_04016	EHJPMPCJ_01427
group_11421		hypothetical protein	370	370	1	1	25178				221	230	221	KPLJNGKJ_00151	NMGDBHEM_00331	EAIKGHFG_04202	LJIOFKJA_01550	LCAPGCKE_05330	JGKDJMLB_00308	GJJOMOEH_01787	BHCEAKDH_00110	FPAHKCNF_06027	EACPGJJO_05579	LEKCGMDF_00590	MPGLDLPP_05204	KPJDMDHD_04294	GHDOMGIB_06409	BNIBDDLI_02291	JDCCEBOI_04466	GIEPEGPL_05871	FLHNBHIE_00111	PJJBBCBM_00110	BHHKDANE_03234	PDPFHIBO_01224	NEBPILJC_01670	HJJLPKDE_04632	JDENELGM_01406	KHNOHDME_01263	BIIPAFGE_01354	KFOCIMMI_01357	OMBHAEJC_03853	KLCILLII_01423	BGEAKIKM_01350	ENLJKLLI_00851	NAEEEGCJ_01357	AAJFFOJO_05276	IHOJCDDA_04030	IJGNIBGJ_04019	EHJPMPCJ_01424
recX		Regulatory protein RecX	370	370	1	1	25174				461	461	461	KPLJNGKJ_00155	NMGDBHEM_00335	EAIKGHFG_04198	LJIOFKJA_01546	LCAPGCKE_05334	JGKDJMLB_00312	GJJOMOEH_01783	BHCEAKDH_00114	FPAHKCNF_06023	EACPGJJO_05575	LEKCGMDF_00586	MPGLDLPP_05208	KPJDMDHD_04290	GHDOMGIB_06405	BNIBDDLI_02295	JDCCEBOI_04470	GIEPEGPL_05867	FLHNBHIE_00115	PJJBBCBM_00114	BHHKDANE_03238	PDPFHIBO_01228	NEBPILJC_01674	HJJLPKDE_04636	JDENELGM_01402	KHNOHDME_01267	BIIPAFGE_01350	KFOCIMMI_01353	OMBHAEJC_03857	KLCILLII_01419	BGEAKIKM_01346	ENLJKLLI_00855	NAEEEGCJ_01353	AAJFFOJO_05280	IHOJCDDA_04034	IJGNIBGJ_04024	EHJPMPCJ_01420
pncC_1		Nicotinamide-nucleotide amidohydrolase PncC	370	370	1	1	25172				341	506	505	KPLJNGKJ_00157	NMGDBHEM_00337	EAIKGHFG_04196	LJIOFKJA_01544	LCAPGCKE_05336	JGKDJMLB_00314	GJJOMOEH_01781	BHCEAKDH_00116	FPAHKCNF_06021	EACPGJJO_05573	LEKCGMDF_00584	MPGLDLPP_05210	KPJDMDHD_04288	GHDOMGIB_06403	BNIBDDLI_02297	JDCCEBOI_04472	GIEPEGPL_05865	FLHNBHIE_00117	PJJBBCBM_00116	BHHKDANE_03240	PDPFHIBO_01230	NEBPILJC_01676	HJJLPKDE_04638	JDENELGM_01400	KHNOHDME_01269	BIIPAFGE_01348	KFOCIMMI_01351	OMBHAEJC_03859	KLCILLII_01417	BGEAKIKM_01344	ENLJKLLI_00857	NAEEEGCJ_01351	AAJFFOJO_05282	IHOJCDDA_04036	IJGNIBGJ_04026	EHJPMPCJ_01418
frmA		S-(hydroxymethyl)glutathione dehydrogenase	370	370	1	1	25149				1046	1112	1111	KPLJNGKJ_00168	NMGDBHEM_00348	EAIKGHFG_04185	LJIOFKJA_01533	LCAPGCKE_05347	JGKDJMLB_00325	GJJOMOEH_01770	BHCEAKDH_00127	FPAHKCNF_06010	EACPGJJO_05562	LEKCGMDF_00573	MPGLDLPP_05221	KPJDMDHD_04277	GHDOMGIB_06392	BNIBDDLI_02308	JDCCEBOI_04483	GIEPEGPL_05854	FLHNBHIE_00128	PJJBBCBM_00127	BHHKDANE_03251	PDPFHIBO_01241	NEBPILJC_01687	HJJLPKDE_04649	JDENELGM_01389	KHNOHDME_01280	BIIPAFGE_01336	KFOCIMMI_01340	OMBHAEJC_03870	KLCILLII_01406	BGEAKIKM_01333	ENLJKLLI_00868	NAEEEGCJ_01340	AAJFFOJO_05293	IHOJCDDA_04047	IJGNIBGJ_04037	EHJPMPCJ_01407
dnaE		DNA polymerase III subunit alpha	370	370	1	1	25137				3023	3521	3519	KPLJNGKJ_00179	NMGDBHEM_00359	EAIKGHFG_04174	LJIOFKJA_01522	LCAPGCKE_05358	JGKDJMLB_00336	GJJOMOEH_01759	BHCEAKDH_00138	FPAHKCNF_05999	EACPGJJO_05551	LEKCGMDF_00562	MPGLDLPP_05232	KPJDMDHD_04266	GHDOMGIB_06381	BNIBDDLI_02319	JDCCEBOI_04494	GIEPEGPL_05843	FLHNBHIE_00139	PJJBBCBM_00138	BHHKDANE_03262	PDPFHIBO_01252	NEBPILJC_01698	HJJLPKDE_04660	JDENELGM_01378	KHNOHDME_01291	BIIPAFGE_01325	KFOCIMMI_01329	OMBHAEJC_03881	KLCILLII_01395	BGEAKIKM_01322	ENLJKLLI_00879	NAEEEGCJ_01329	AAJFFOJO_05304	IHOJCDDA_04058	IJGNIBGJ_04048	EHJPMPCJ_01396
lpxA		Acyl-[acyl-carrier-protein]--UDP-N-acetylglucosamine O-acyltransferase	370	370	1	1	25133				704	776	775	KPLJNGKJ_00183	NMGDBHEM_00363	EAIKGHFG_04170	LJIOFKJA_01518	LCAPGCKE_05362	JGKDJMLB_00340	GJJOMOEH_01755	BHCEAKDH_00142	FPAHKCNF_05995	EACPGJJO_05547	LEKCGMDF_00558	MPGLDLPP_05236	KPJDMDHD_04262	GHDOMGIB_06377	BNIBDDLI_02323	JDCCEBOI_04498	GIEPEGPL_05839	FLHNBHIE_00143	PJJBBCBM_00142	BHHKDANE_03266	PDPFHIBO_01256	NEBPILJC_01702	HJJLPKDE_04664	JDENELGM_01374	KHNOHDME_01295	BIIPAFGE_01321	KFOCIMMI_01325	OMBHAEJC_03885	KLCILLII_01391	BGEAKIKM_01318	ENLJKLLI_00883	NAEEEGCJ_01325	AAJFFOJO_05308	IHOJCDDA_04062	IJGNIBGJ_04052	EHJPMPCJ_01392
bamA_1		Outer membrane protein assembly factor BamA	370	370	1	1	25129				1559	2393	2374	KPLJNGKJ_00187	NMGDBHEM_00367	EAIKGHFG_04166	LJIOFKJA_01514	LCAPGCKE_05366	JGKDJMLB_00344	GJJOMOEH_01751	BHCEAKDH_00146	FPAHKCNF_05991	EACPGJJO_05543	LEKCGMDF_00554	MPGLDLPP_05240	KPJDMDHD_04258	GHDOMGIB_06373	BNIBDDLI_02327	JDCCEBOI_04502	GIEPEGPL_05835	FLHNBHIE_00147	PJJBBCBM_00146	BHHKDANE_03270	PDPFHIBO_01260	NEBPILJC_01706	HJJLPKDE_04668	JDENELGM_01370	KHNOHDME_01299	BIIPAFGE_01317	KFOCIMMI_01321	OMBHAEJC_03889	KLCILLII_01387	BGEAKIKM_01314	ENLJKLLI_00887	NAEEEGCJ_01321	AAJFFOJO_05312	IHOJCDDA_04066	IJGNIBGJ_04056	EHJPMPCJ_01388
glnD		Bifunctional uridylyltransferase/uridylyl-removing enzyme	370	370	1	1	25118				2693	2702	2701	KPLJNGKJ_00197	NMGDBHEM_00377	EAIKGHFG_04156	LJIOFKJA_01504	LCAPGCKE_05376	JGKDJMLB_00354	GJJOMOEH_01741	BHCEAKDH_00156	FPAHKCNF_05981	EACPGJJO_05533	LEKCGMDF_00544	MPGLDLPP_05250	KPJDMDHD_04248	GHDOMGIB_06363	BNIBDDLI_02337	JDCCEBOI_04512	GIEPEGPL_05825	FLHNBHIE_00157	PJJBBCBM_00156	BHHKDANE_03280	PDPFHIBO_01270	NEBPILJC_01716	HJJLPKDE_04678	JDENELGM_01360	KHNOHDME_01309	BIIPAFGE_01307	KFOCIMMI_01311	OMBHAEJC_03899	KLCILLII_01377	BGEAKIKM_01304	ENLJKLLI_00897	NAEEEGCJ_01311	AAJFFOJO_05322	IHOJCDDA_04076	IJGNIBGJ_04066	EHJPMPCJ_01378
yffB		Protein YffB	370	370	1	1	25064				341	347	346	KPLJNGKJ_00203	NMGDBHEM_00383	EAIKGHFG_04150	LJIOFKJA_01498	LCAPGCKE_05382	JGKDJMLB_00360	GJJOMOEH_01735	BHCEAKDH_00162	FPAHKCNF_05975	EACPGJJO_05527	LEKCGMDF_00538	MPGLDLPP_05256	KPJDMDHD_04242	GHDOMGIB_06357	BNIBDDLI_02343	JDCCEBOI_04518	GIEPEGPL_05819	FLHNBHIE_00163	PJJBBCBM_00162	BHHKDANE_03286	PDPFHIBO_01276	NEBPILJC_01722	HJJLPKDE_04684	JDENELGM_01354	KHNOHDME_01315	BIIPAFGE_01301	KFOCIMMI_01305	OMBHAEJC_03905	KLCILLII_01371	BGEAKIKM_01298	ENLJKLLI_00903	NAEEEGCJ_01305	AAJFFOJO_05328	IHOJCDDA_04082	IJGNIBGJ_04072	EHJPMPCJ_01372
group_11431		hypothetical protein	370	370	1	1	25054				398	398	398	KPLJNGKJ_00213	NMGDBHEM_00393	EAIKGHFG_04140	LJIOFKJA_01488	LCAPGCKE_05392	JGKDJMLB_00370	GJJOMOEH_01725	BHCEAKDH_00172	FPAHKCNF_05965	EACPGJJO_05517	LEKCGMDF_00528	MPGLDLPP_05266	KPJDMDHD_04232	GHDOMGIB_06347	BNIBDDLI_02353	JDCCEBOI_04528	GIEPEGPL_05809	FLHNBHIE_00173	PJJBBCBM_00172	BHHKDANE_03296	PDPFHIBO_01286	NEBPILJC_01732	HJJLPKDE_04694	JDENELGM_01344	KHNOHDME_01325	BIIPAFGE_01291	KFOCIMMI_01295	OMBHAEJC_03915	KLCILLII_01361	BGEAKIKM_01288	ENLJKLLI_00913	NAEEEGCJ_01295	AAJFFOJO_05338	IHOJCDDA_04092	IJGNIBGJ_04083	EHJPMPCJ_01362
group_11432		hypothetical protein	370	370	1	1	25043				821	866	865	KPLJNGKJ_00222	NMGDBHEM_00402	EAIKGHFG_04131	LJIOFKJA_01479	LCAPGCKE_05401	JGKDJMLB_00379	GJJOMOEH_01716	BHCEAKDH_00181	FPAHKCNF_05956	EACPGJJO_05508	LEKCGMDF_00519	MPGLDLPP_05275	KPJDMDHD_04223	GHDOMGIB_06338	BNIBDDLI_02362	JDCCEBOI_04537	GIEPEGPL_05800	FLHNBHIE_00182	PJJBBCBM_00181	BHHKDANE_03305	PDPFHIBO_01295	NEBPILJC_01741	HJJLPKDE_04703	JDENELGM_01335	KHNOHDME_01334	BIIPAFGE_01282	KFOCIMMI_01286	OMBHAEJC_03924	KLCILLII_01352	BGEAKIKM_01279	ENLJKLLI_00922	NAEEEGCJ_01286	AAJFFOJO_05347	IHOJCDDA_04101	IJGNIBGJ_04092	EHJPMPCJ_01353
tsaB		tRNA threonylcarbamoyladenosine biosynthesis protein TsaB	370	370	1	1	25040				680	680	680	KPLJNGKJ_00224	NMGDBHEM_00404	EAIKGHFG_04129	LJIOFKJA_01477	LCAPGCKE_05403	JGKDJMLB_00381	GJJOMOEH_01714	BHCEAKDH_00183	FPAHKCNF_05954	EACPGJJO_05506	LEKCGMDF_00517	MPGLDLPP_05277	KPJDMDHD_04221	GHDOMGIB_06336	BNIBDDLI_02364	JDCCEBOI_04539	GIEPEGPL_05798	FLHNBHIE_00184	PJJBBCBM_00183	BHHKDANE_03307	PDPFHIBO_01297	NEBPILJC_01743	HJJLPKDE_04705	JDENELGM_01333	KHNOHDME_01336	BIIPAFGE_01280	KFOCIMMI_01284	OMBHAEJC_03926	KLCILLII_01350	BGEAKIKM_01277	ENLJKLLI_00924	NAEEEGCJ_01284	AAJFFOJO_05349	IHOJCDDA_04103	IJGNIBGJ_04094	EHJPMPCJ_01351
group_11435		hypothetical protein	370	370	1	1	25029				752	905	904	KPLJNGKJ_00234	NMGDBHEM_00414	EAIKGHFG_04119	LJIOFKJA_01467	LCAPGCKE_05413	JGKDJMLB_00391	GJJOMOEH_01704	BHCEAKDH_00193	FPAHKCNF_05729	EACPGJJO_04569	LEKCGMDF_04620	MPGLDLPP_05287	KPJDMDHD_04211	GHDOMGIB_06326	BNIBDDLI_02374	JDCCEBOI_04549	GIEPEGPL_05788	FLHNBHIE_00194	PJJBBCBM_00193	BHHKDANE_03317	PDPFHIBO_01307	NEBPILJC_01753	HJJLPKDE_04715	JDENELGM_01323	KHNOHDME_01346	BIIPAFGE_01270	KFOCIMMI_01274	OMBHAEJC_03936	KLCILLII_01340	BGEAKIKM_01267	ENLJKLLI_00934	NAEEEGCJ_01274	AAJFFOJO_05359	IHOJCDDA_04113	IJGNIBGJ_04104	EHJPMPCJ_01341
group_11437		hypothetical protein	370	370	1	1	25012				671	695	694	KPLJNGKJ_00251	NMGDBHEM_00431	EAIKGHFG_04102	LJIOFKJA_01450	LCAPGCKE_05430	JGKDJMLB_00408	GJJOMOEH_01687	BHCEAKDH_00210	FPAHKCNF_05712	EACPGJJO_04552	LEKCGMDF_04603	MPGLDLPP_05304	KPJDMDHD_04194	GHDOMGIB_06309	BNIBDDLI_02391	JDCCEBOI_04566	GIEPEGPL_05771	FLHNBHIE_00211	PJJBBCBM_00210	BHHKDANE_03334	PDPFHIBO_01324	NEBPILJC_01770	HJJLPKDE_04732	JDENELGM_01306	KHNOHDME_01363	BIIPAFGE_01253	KFOCIMMI_01257	OMBHAEJC_03953	KLCILLII_01323	BGEAKIKM_01250	ENLJKLLI_00951	NAEEEGCJ_01257	AAJFFOJO_05376	IHOJCDDA_04130	IJGNIBGJ_04121	EHJPMPCJ_01324
group_11438		hypothetical protein	370	370	1	1	25011				1697	1862	1861	KPLJNGKJ_00252	NMGDBHEM_00432	EAIKGHFG_04101	LJIOFKJA_01449	LCAPGCKE_05431	JGKDJMLB_00409	GJJOMOEH_01686	BHCEAKDH_00211	FPAHKCNF_05711	EACPGJJO_04551	LEKCGMDF_04602	MPGLDLPP_05305	KPJDMDHD_04193	GHDOMGIB_06308	BNIBDDLI_02392	JDCCEBOI_04567	GIEPEGPL_05770	FLHNBHIE_00212	PJJBBCBM_00211	BHHKDANE_03335	PDPFHIBO_01325	NEBPILJC_01771	HJJLPKDE_04733	JDENELGM_01305	KHNOHDME_01364	BIIPAFGE_01252	KFOCIMMI_01256	OMBHAEJC_03954	KLCILLII_01322	BGEAKIKM_01249	ENLJKLLI_00952	NAEEEGCJ_01256	AAJFFOJO_05377	IHOJCDDA_04131	IJGNIBGJ_04122	EHJPMPCJ_01323
fbp_2		FK506-binding protein	370	370	1	1	24976				341	341	341	KPLJNGKJ_00256	NMGDBHEM_00436	EAIKGHFG_04082	LJIOFKJA_01445	LCAPGCKE_05435	JGKDJMLB_00413	GJJOMOEH_01682	BHCEAKDH_00215	FPAHKCNF_05410	EACPGJJO_04547	LEKCGMDF_04598	MPGLDLPP_05309	KPJDMDHD_04189	GHDOMGIB_06304	BNIBDDLI_02396	JDCCEBOI_04571	GIEPEGPL_05766	FLHNBHIE_00216	PJJBBCBM_00215	BHHKDANE_03339	PDPFHIBO_01329	NEBPILJC_01775	HJJLPKDE_04737	JDENELGM_01301	KHNOHDME_01368	BIIPAFGE_01248	KFOCIMMI_01252	OMBHAEJC_03958	KLCILLII_01318	BGEAKIKM_01245	ENLJKLLI_00956	NAEEEGCJ_01252	AAJFFOJO_05381	IHOJCDDA_04135	IJGNIBGJ_04126	EHJPMPCJ_01319
group_11440		hypothetical protein	370	370	1	1	24973				425	425	425	KPLJNGKJ_00258	NMGDBHEM_00438	EAIKGHFG_04080	LJIOFKJA_01443	LCAPGCKE_05437	JGKDJMLB_00415	GJJOMOEH_01680	BHCEAKDH_00217	FPAHKCNF_05408	EACPGJJO_04545	LEKCGMDF_04596	MPGLDLPP_05311	KPJDMDHD_04187	GHDOMGIB_06302	BNIBDDLI_02398	JDCCEBOI_04573	GIEPEGPL_05764	FLHNBHIE_00218	PJJBBCBM_00217	BHHKDANE_03341	PDPFHIBO_01331	NEBPILJC_01777	HJJLPKDE_04739	JDENELGM_01299	KHNOHDME_01370	BIIPAFGE_01246	KFOCIMMI_01250	OMBHAEJC_03960	KLCILLII_01316	BGEAKIKM_01243	ENLJKLLI_00958	NAEEEGCJ_01250	AAJFFOJO_05383	IHOJCDDA_04137	IJGNIBGJ_04128	EHJPMPCJ_01317
yaeQ		putative protein YaeQ	370	370	1	1	24966				539	539	539	KPLJNGKJ_00264	NMGDBHEM_00444	EAIKGHFG_04074	LJIOFKJA_01437	LCAPGCKE_05443	JGKDJMLB_00421	GJJOMOEH_01674	BHCEAKDH_00223	FPAHKCNF_00845	EACPGJJO_06066	LEKCGMDF_05672	MPGLDLPP_05442	KPJDMDHD_04819	GHDOMGIB_06296	BNIBDDLI_02404	JDCCEBOI_04579	GIEPEGPL_05758	FLHNBHIE_00224	PJJBBCBM_00223	BHHKDANE_03347	PDPFHIBO_01337	NEBPILJC_01783	HJJLPKDE_04745	JDENELGM_01293	KHNOHDME_01376	BIIPAFGE_01240	KFOCIMMI_01244	OMBHAEJC_03966	KLCILLII_01310	BGEAKIKM_01237	ENLJKLLI_00964	NAEEEGCJ_01244	AAJFFOJO_05389	IHOJCDDA_04143	IJGNIBGJ_04134	EHJPMPCJ_01311
group_11442		hypothetical protein	370	370	1	1	24964				5237	5414	5240	KPLJNGKJ_00266	NMGDBHEM_00446	EAIKGHFG_04072	LJIOFKJA_01435	LCAPGCKE_05445	JGKDJMLB_00423	GJJOMOEH_01672	BHCEAKDH_00225	FPAHKCNF_00843	EACPGJJO_06064	LEKCGMDF_05670	MPGLDLPP_05444	KPJDMDHD_04817	GHDOMGIB_06294	BNIBDDLI_02406	JDCCEBOI_04581	GIEPEGPL_05756	FLHNBHIE_00226	PJJBBCBM_00225	BHHKDANE_03349	PDPFHIBO_01339	NEBPILJC_01785	HJJLPKDE_04747	JDENELGM_01291	KHNOHDME_01378	BIIPAFGE_01238	KFOCIMMI_01242	OMBHAEJC_03968	KLCILLII_01308	BGEAKIKM_01235	ENLJKLLI_00966	NAEEEGCJ_01242	AAJFFOJO_05391	IHOJCDDA_04145	IJGNIBGJ_04136	EHJPMPCJ_01309
thrC		Threonine synthase	370	370	1	1	24955				923	1409	1407	KPLJNGKJ_00274	NMGDBHEM_00454	EAIKGHFG_04064	LJIOFKJA_01427	LCAPGCKE_05453	JGKDJMLB_00431	GJJOMOEH_01664	BHCEAKDH_00233	FPAHKCNF_00835	EACPGJJO_06056	LEKCGMDF_05662	MPGLDLPP_05452	KPJDMDHD_04809	GHDOMGIB_06286	BNIBDDLI_02414	JDCCEBOI_04589	GIEPEGPL_05748	FLHNBHIE_00234	PJJBBCBM_00233	BHHKDANE_03357	PDPFHIBO_01347	NEBPILJC_01793	HJJLPKDE_04755	JDENELGM_01283	KHNOHDME_01386	BIIPAFGE_01230	KFOCIMMI_01234	OMBHAEJC_03976	KLCILLII_01300	BGEAKIKM_01227	ENLJKLLI_00974	NAEEEGCJ_01234	AAJFFOJO_05399	IHOJCDDA_04153	IJGNIBGJ_04144	EHJPMPCJ_01301
dsbC		Thiol:disulfide interchange protein DsbC	370	370	1	1	24951				728	920	728	KPLJNGKJ_00277	NMGDBHEM_00457	EAIKGHFG_04061	LJIOFKJA_01424	LCAPGCKE_05456	JGKDJMLB_00434	GJJOMOEH_01661	BHCEAKDH_00236	FPAHKCNF_00833	EACPGJJO_06053	LEKCGMDF_05660	MPGLDLPP_05454	KPJDMDHD_04807	GHDOMGIB_06283	BNIBDDLI_02417	JDCCEBOI_04592	GIEPEGPL_05745	FLHNBHIE_00237	PJJBBCBM_00236	BHHKDANE_03359	PDPFHIBO_01349	NEBPILJC_01795	HJJLPKDE_04757	JDENELGM_01281	KHNOHDME_01388	BIIPAFGE_01228	KFOCIMMI_01231	OMBHAEJC_03978	KLCILLII_01298	BGEAKIKM_01225	ENLJKLLI_00977	NAEEEGCJ_01232	AAJFFOJO_05402	IHOJCDDA_04155	IJGNIBGJ_04146	EHJPMPCJ_01299
agaA		N-acetylgalactosamine-6-phosphate deacetylase	370	370	1	1	24925				914	1091	1090	KPLJNGKJ_00298	NMGDBHEM_00478	EAIKGHFG_04040	LJIOFKJA_01403	LCAPGCKE_05477	JGKDJMLB_00455	GJJOMOEH_01640	BHCEAKDH_00257	FPAHKCNF_00812	EACPGJJO_06032	LEKCGMDF_05639	MPGLDLPP_01722	KPJDMDHD_04786	GHDOMGIB_04299	BNIBDDLI_02438	JDCCEBOI_04613	GIEPEGPL_04344	FLHNBHIE_00258	PJJBBCBM_00257	BHHKDANE_03380	PDPFHIBO_01370	NEBPILJC_01816	HJJLPKDE_04778	JDENELGM_01260	KHNOHDME_01409	BIIPAFGE_01207	KFOCIMMI_01210	OMBHAEJC_03999	KLCILLII_01277	BGEAKIKM_01204	ENLJKLLI_00998	NAEEEGCJ_01211	AAJFFOJO_05423	IHOJCDDA_04176	IJGNIBGJ_04167	EHJPMPCJ_01278
group_11448		GTP cyclohydrolase 1 type 2	370	370	1	1	24918				116	317	316	KPLJNGKJ_00303	NMGDBHEM_00482	EAIKGHFG_04036	LJIOFKJA_01399	LCAPGCKE_05481	JGKDJMLB_00459	GJJOMOEH_01636	BHCEAKDH_00261	FPAHKCNF_00808	EACPGJJO_06028	LEKCGMDF_05635	MPGLDLPP_01726	KPJDMDHD_04782	GHDOMGIB_04303	BNIBDDLI_02442	JDCCEBOI_04617	GIEPEGPL_04348	FLHNBHIE_00262	PJJBBCBM_00261	BHHKDANE_03384	PDPFHIBO_01374	NEBPILJC_01820	HJJLPKDE_04782	JDENELGM_01256	KHNOHDME_01413	BIIPAFGE_01203	KFOCIMMI_01206	OMBHAEJC_04003	KLCILLII_01273	BGEAKIKM_01200	ENLJKLLI_01002	NAEEEGCJ_01207	AAJFFOJO_05427	IHOJCDDA_04180	IJGNIBGJ_04171	EHJPMPCJ_01274
purL		Phosphoribosylformylglycinamidine synthase	370	370	1	1	24916				3896	4127	3896	KPLJNGKJ_00304	NMGDBHEM_00483	EAIKGHFG_04035	LJIOFKJA_01397	LCAPGCKE_05483	JGKDJMLB_00460	GJJOMOEH_01635	BHCEAKDH_00263	FPAHKCNF_00807	EACPGJJO_06027	LEKCGMDF_05634	MPGLDLPP_01727	KPJDMDHD_04781	GHDOMGIB_04305	BNIBDDLI_02443	JDCCEBOI_04619	GIEPEGPL_04350	FLHNBHIE_00263	PJJBBCBM_00263	BHHKDANE_03385	PDPFHIBO_01375	NEBPILJC_01821	HJJLPKDE_04783	JDENELGM_01254	KHNOHDME_01414	BIIPAFGE_01202	KFOCIMMI_01204	OMBHAEJC_04004	KLCILLII_01272	BGEAKIKM_01198	ENLJKLLI_01004	NAEEEGCJ_01205	AAJFFOJO_05429	IHOJCDDA_04182	IJGNIBGJ_04173	EHJPMPCJ_01273
guaA		GMP synthase [glutamine-hydrolyzing]	370	370	1	1	24851				854	1577	1575	KPLJNGKJ_00310	NMGDBHEM_00489	EAIKGHFG_04029	LJIOFKJA_01333	LCAPGCKE_04227	JGKDJMLB_00466	GJJOMOEH_01629	BHCEAKDH_00269	FPAHKCNF_00801	EACPGJJO_06021	LEKCGMDF_05628	MPGLDLPP_01733	KPJDMDHD_04775	GHDOMGIB_04326	BNIBDDLI_02449	JDCCEBOI_04626	GIEPEGPL_04356	FLHNBHIE_00269	PJJBBCBM_00269	BHHKDANE_03409	PDPFHIBO_01386	NEBPILJC_01839	HJJLPKDE_04822	JDENELGM_01243	KHNOHDME_01420	BIIPAFGE_01190	KFOCIMMI_01198	OMBHAEJC_04011	KLCILLII_01245	BGEAKIKM_01187	ENLJKLLI_01067	NAEEEGCJ_01194	AAJFFOJO_05492	IHOJCDDA_04196	IJGNIBGJ_04184	EHJPMPCJ_01254
siaM		Sialic acid TRAP transporter large permease protein SiaM	370	370	1	1	24747				335	1280	1277	KPLJNGKJ_00322	NMGDBHEM_00501	EAIKGHFG_04017	LJIOFKJA_01321	LCAPGCKE_04239	JGKDJMLB_00478	GJJOMOEH_01617	BHCEAKDH_00281	FPAHKCNF_00789	EACPGJJO_06009	LEKCGMDF_05616	MPGLDLPP_01745	KPJDMDHD_04763	GHDOMGIB_04338	BNIBDDLI_02461	JDCCEBOI_04638	GIEPEGPL_06516	FLHNBHIE_00281	PJJBBCBM_00281	BHHKDANE_03421	PDPFHIBO_01398	NEBPILJC_01851	HJJLPKDE_04834	JDENELGM_01231	KHNOHDME_01432	BIIPAFGE_01178	KFOCIMMI_01186	OMBHAEJC_04023	KLCILLII_01233	BGEAKIKM_01175	ENLJKLLI_01079	NAEEEGCJ_01182	AAJFFOJO_05504	IHOJCDDA_04208	IJGNIBGJ_04196	EHJPMPCJ_01241
ddpX		D-alanyl-D-alanine dipeptidase	370	370	1	1	24746				518	761	760	KPLJNGKJ_00323	NMGDBHEM_00502	EAIKGHFG_04016	LJIOFKJA_01320	LCAPGCKE_04240	JGKDJMLB_00479	GJJOMOEH_01616	BHCEAKDH_00282	FPAHKCNF_00788	EACPGJJO_06008	LEKCGMDF_05615	MPGLDLPP_01746	KPJDMDHD_04762	GHDOMGIB_04339	BNIBDDLI_02462	JDCCEBOI_04639	GIEPEGPL_06515	FLHNBHIE_00282	PJJBBCBM_00282	BHHKDANE_03422	PDPFHIBO_01399	NEBPILJC_01852	HJJLPKDE_04835	JDENELGM_01230	KHNOHDME_01433	BIIPAFGE_01177	KFOCIMMI_01185	OMBHAEJC_04024	KLCILLII_01232	BGEAKIKM_01174	ENLJKLLI_01080	NAEEEGCJ_01181	AAJFFOJO_05505	IHOJCDDA_04209	IJGNIBGJ_04197	EHJPMPCJ_01240
cdhR_2		HTH-type transcriptional regulator CdhR	370	370	1	1	24745				635	953	952	KPLJNGKJ_00324	NMGDBHEM_00503	EAIKGHFG_04015	LJIOFKJA_01319	LCAPGCKE_04241	JGKDJMLB_00480	GJJOMOEH_01615	BHCEAKDH_00283	FPAHKCNF_00787	EACPGJJO_06007	LEKCGMDF_05614	MPGLDLPP_01747	KPJDMDHD_04761	GHDOMGIB_04340	BNIBDDLI_02463	JDCCEBOI_04640	GIEPEGPL_06514	FLHNBHIE_00283	PJJBBCBM_00283	BHHKDANE_03423	PDPFHIBO_01400	NEBPILJC_01853	HJJLPKDE_04836	JDENELGM_01229	KHNOHDME_01434	BIIPAFGE_01176	KFOCIMMI_01184	OMBHAEJC_04025	KLCILLII_01231	BGEAKIKM_01173	ENLJKLLI_01081	NAEEEGCJ_01180	AAJFFOJO_05506	IHOJCDDA_04210	IJGNIBGJ_04198	EHJPMPCJ_01239
iscR		HTH-type transcriptional regulator IscR	370	370	1	1	24708				314	491	490	KPLJNGKJ_00357	NMGDBHEM_00536	EAIKGHFG_03982	LJIOFKJA_01286	LCAPGCKE_04274	JGKDJMLB_00513	GJJOMOEH_01582	BHCEAKDH_00316	FPAHKCNF_00754	EACPGJJO_05974	LEKCGMDF_05581	MPGLDLPP_01780	KPJDMDHD_04728	GHDOMGIB_04373	BNIBDDLI_02496	JDCCEBOI_04673	GIEPEGPL_06481	FLHNBHIE_00316	PJJBBCBM_00316	BHHKDANE_03456	PDPFHIBO_01433	NEBPILJC_01886	HJJLPKDE_04869	JDENELGM_01196	KHNOHDME_01467	BIIPAFGE_01143	KFOCIMMI_01151	OMBHAEJC_04058	KLCILLII_01198	BGEAKIKM_01140	ENLJKLLI_01114	NAEEEGCJ_01146	AAJFFOJO_05539	IHOJCDDA_04243	IJGNIBGJ_04231	EHJPMPCJ_01206
group_11459		hypothetical protein	370	370	1	1	24419				497	497	497	KPLJNGKJ_00369	NMGDBHEM_00548	EAIKGHFG_03970	LJIOFKJA_01274	LCAPGCKE_00828	JGKDJMLB_00525	GJJOMOEH_01570	BHCEAKDH_00328	FPAHKCNF_04582	EACPGJJO_04808	LEKCGMDF_05101	MPGLDLPP_01134	KPJDMDHD_04855	GHDOMGIB_04385	BNIBDDLI_02508	JDCCEBOI_04685	GIEPEGPL_06469	FLHNBHIE_00328	PJJBBCBM_00328	BHHKDANE_03468	PDPFHIBO_01482	NEBPILJC_01898	HJJLPKDE_04881	JDENELGM_01179	KHNOHDME_01479	BIIPAFGE_01129	KFOCIMMI_01133	OMBHAEJC_04075	KLCILLII_01186	BGEAKIKM_01126	ENLJKLLI_01126	NAEEEGCJ_01132	AAJFFOJO_05551	IHOJCDDA_04257	IJGNIBGJ_04243	EHJPMPCJ_01138
aidA		Quorum-quenching protein AidA	370	370	1	1	24369				923	923	923	KPLJNGKJ_00372	NMGDBHEM_00551	EAIKGHFG_03967	LJIOFKJA_01271	LCAPGCKE_00831	JGKDJMLB_00528	GJJOMOEH_01567	BHCEAKDH_00331	FPAHKCNF_04585	EACPGJJO_04811	LEKCGMDF_05098	MPGLDLPP_01131	KPJDMDHD_04858	GHDOMGIB_04388	BNIBDDLI_02511	JDCCEBOI_04688	GIEPEGPL_06466	FLHNBHIE_00331	PJJBBCBM_00331	BHHKDANE_03471	PDPFHIBO_01485	NEBPILJC_01901	HJJLPKDE_04884	JDENELGM_01176	KHNOHDME_01482	BIIPAFGE_01126	KFOCIMMI_01130	OMBHAEJC_04078	KLCILLII_01183	BGEAKIKM_01123	ENLJKLLI_01129	NAEEEGCJ_01129	AAJFFOJO_05554	IHOJCDDA_04260	IJGNIBGJ_04246	EHJPMPCJ_01135
group_11461		hypothetical protein	370	370	1	1	24334				542	542	542	KPLJNGKJ_00389	NMGDBHEM_00568	EAIKGHFG_03938	LJIOFKJA_01253	LCAPGCKE_00848	JGKDJMLB_00547	GJJOMOEH_01549	BHCEAKDH_00349	FPAHKCNF_03336	EACPGJJO_05663	LEKCGMDF_05076	MPGLDLPP_05337	KPJDMDHD_01154	GHDOMGIB_04405	BNIBDDLI_02530	JDCCEBOI_04705	GIEPEGPL_06449	FLHNBHIE_00349	PJJBBCBM_00349	BHHKDANE_03488	PDPFHIBO_01502	NEBPILJC_01921	HJJLPKDE_04903	JDENELGM_01158	KHNOHDME_01499	BIIPAFGE_01107	KFOCIMMI_01113	OMBHAEJC_04095	KLCILLII_01165	BGEAKIKM_01105	ENLJKLLI_01146	NAEEEGCJ_01111	AAJFFOJO_05571	IHOJCDDA_04278	IJGNIBGJ_04264	EHJPMPCJ_01118
group_11462		hypothetical protein	370	370	1	1	24333				470	470	470	KPLJNGKJ_00390	NMGDBHEM_00569	EAIKGHFG_03937	LJIOFKJA_01252	LCAPGCKE_00849	JGKDJMLB_00548	GJJOMOEH_01548	BHCEAKDH_00350	FPAHKCNF_03335	EACPGJJO_05664	LEKCGMDF_05075	MPGLDLPP_05336	KPJDMDHD_01155	GHDOMGIB_04406	BNIBDDLI_02531	JDCCEBOI_04706	GIEPEGPL_06448	FLHNBHIE_00350	PJJBBCBM_00350	BHHKDANE_03489	PDPFHIBO_01503	NEBPILJC_01922	HJJLPKDE_04904	JDENELGM_01157	KHNOHDME_01500	BIIPAFGE_01106	KFOCIMMI_01112	OMBHAEJC_04096	KLCILLII_01164	BGEAKIKM_01104	ENLJKLLI_01147	NAEEEGCJ_01110	AAJFFOJO_05572	IHOJCDDA_04279	IJGNIBGJ_04265	EHJPMPCJ_01117
group_11463		hypothetical protein	370	370	1	1	24329				752	752	752	KPLJNGKJ_00394	NMGDBHEM_00573	EAIKGHFG_03933	LJIOFKJA_01248	LCAPGCKE_00853	JGKDJMLB_00552	GJJOMOEH_01544	BHCEAKDH_00354	FPAHKCNF_03331	EACPGJJO_05668	LEKCGMDF_00699	MPGLDLPP_05332	KPJDMDHD_06150	GHDOMGIB_04410	BNIBDDLI_02535	JDCCEBOI_04710	GIEPEGPL_06444	FLHNBHIE_00354	PJJBBCBM_00354	BHHKDANE_03493	PDPFHIBO_01507	NEBPILJC_01926	HJJLPKDE_05010	JDENELGM_01153	KHNOHDME_01504	BIIPAFGE_01102	KFOCIMMI_01108	OMBHAEJC_04100	KLCILLII_01160	BGEAKIKM_01100	ENLJKLLI_01151	NAEEEGCJ_01106	AAJFFOJO_05576	IHOJCDDA_04283	IJGNIBGJ_04269	EHJPMPCJ_01113
dauR		Transcriptional regulator DauR	370	370	1	1	24315				632	668	632	KPLJNGKJ_00407	NMGDBHEM_00586	EAIKGHFG_03920	LJIOFKJA_01235	LCAPGCKE_00866	JGKDJMLB_00565	GJJOMOEH_01531	BHCEAKDH_00367	FPAHKCNF_03318	EACPGJJO_05681	LEKCGMDF_00712	MPGLDLPP_05319	KPJDMDHD_06163	GHDOMGIB_04423	BNIBDDLI_02548	JDCCEBOI_04723	GIEPEGPL_06431	FLHNBHIE_00367	PJJBBCBM_00367	BHHKDANE_03506	PDPFHIBO_01520	NEBPILJC_01939	HJJLPKDE_04997	JDENELGM_01140	KHNOHDME_01517	BIIPAFGE_01089	KFOCIMMI_01095	OMBHAEJC_04113	KLCILLII_01147	BGEAKIKM_01087	ENLJKLLI_01164	NAEEEGCJ_01093	AAJFFOJO_05589	IHOJCDDA_04296	IJGNIBGJ_04282	EHJPMPCJ_01100
argT_2		Lysine/arginine/ornithine-binding periplasmic protein	370	370	1	1	24314				791	842	791	KPLJNGKJ_00408	NMGDBHEM_00587	EAIKGHFG_03919	LJIOFKJA_01234	LCAPGCKE_00867	JGKDJMLB_00566	GJJOMOEH_01530	BHCEAKDH_00368	FPAHKCNF_03317	EACPGJJO_05682	LEKCGMDF_00713	MPGLDLPP_05318	KPJDMDHD_06164	GHDOMGIB_04424	BNIBDDLI_02549	JDCCEBOI_04724	GIEPEGPL_06430	FLHNBHIE_00368	PJJBBCBM_00368	BHHKDANE_03507	PDPFHIBO_01521	NEBPILJC_01940	HJJLPKDE_04996	JDENELGM_01139	KHNOHDME_01518	BIIPAFGE_01088	KFOCIMMI_01094	OMBHAEJC_04114	KLCILLII_01146	BGEAKIKM_01086	ENLJKLLI_01165	NAEEEGCJ_01092	AAJFFOJO_05590	IHOJCDDA_04297	IJGNIBGJ_04283	EHJPMPCJ_01099
surA_3		Chaperone SurA	370	370	1	1	24311				815	818	817	KPLJNGKJ_00410	NMGDBHEM_00593	EAIKGHFG_03917	LJIOFKJA_01232	LCAPGCKE_00869	JGKDJMLB_00570	GJJOMOEH_01526	BHCEAKDH_00372	FPAHKCNF_03313	EACPGJJO_05686	LEKCGMDF_01832	MPGLDLPP_05314	KPJDMDHD_06168	GHDOMGIB_04426	BNIBDDLI_02553	JDCCEBOI_04726	GIEPEGPL_06428	FLHNBHIE_00372	PJJBBCBM_00372	BHHKDANE_03509	PDPFHIBO_01523	NEBPILJC_01944	HJJLPKDE_00979	JDENELGM_01137	KHNOHDME_01524	BIIPAFGE_01086	KFOCIMMI_01092	OMBHAEJC_04116	KLCILLII_01142	BGEAKIKM_01084	ENLJKLLI_01167	NAEEEGCJ_01090	AAJFFOJO_05592	IHOJCDDA_04299	IJGNIBGJ_04285	EHJPMPCJ_01097
group_11478		hypothetical protein	370	370	1	1	24254			Hypothetical protein with no hits to refseq/uniprot/clusters/cdd/tigrfams/pfam overlapping another protein with hits	1271	1391	1385	KPLJNGKJ_00461	NMGDBHEM_00644	EAIKGHFG_03866	LJIOFKJA_01181	LCAPGCKE_00920	JGKDJMLB_00623	GJJOMOEH_01472	BHCEAKDH_00426	FPAHKCNF_02930	EACPGJJO_04014	LEKCGMDF_04003	MPGLDLPP_04064	KPJDMDHD_04969	GHDOMGIB_04477	BNIBDDLI_02606	JDCCEBOI_04777	GIEPEGPL_06376	FLHNBHIE_00426	PJJBBCBM_00426	BHHKDANE_03560	PDPFHIBO_01574	NEBPILJC_01997	HJJLPKDE_01033	JDENELGM_01030	KHNOHDME_01575	BIIPAFGE_01034	KFOCIMMI_01040	OMBHAEJC_04167	KLCILLII_01087	BGEAKIKM_01033	ENLJKLLI_01218	NAEEEGCJ_01039	AAJFFOJO_05643	IHOJCDDA_04350	IJGNIBGJ_04336	EHJPMPCJ_01046
group_11479	rssB_1	Regulator of RpoS	370	370	1	1	24217				1178	1178	1178	KPLJNGKJ_00489	NMGDBHEM_00672	EAIKGHFG_03838	LJIOFKJA_01153	LCAPGCKE_00948	JGKDJMLB_00651	GJJOMOEH_01444	BHCEAKDH_00454	FPAHKCNF_06073	EACPGJJO_06111	LEKCGMDF_05850	MPGLDLPP_05744	KPJDMDHD_05853	GHDOMGIB_04505	BNIBDDLI_02634	JDCCEBOI_04805	GIEPEGPL_06348	FLHNBHIE_00454	PJJBBCBM_00454	BHHKDANE_03588	PDPFHIBO_01602	NEBPILJC_02025	HJJLPKDE_01061	JDENELGM_01002	KHNOHDME_01603	BIIPAFGE_01006	KFOCIMMI_01012	OMBHAEJC_04195	KLCILLII_01059	BGEAKIKM_01005	ENLJKLLI_01246	NAEEEGCJ_01010	AAJFFOJO_05671	IHOJCDDA_04380	IJGNIBGJ_04364	EHJPMPCJ_01018
group_1148		Cardiolipin synthase	370	370	1	1	11949				524	2237	2152	KPLJNGKJ_02546	NMGDBHEM_03628	EAIKGHFG_02136	LJIOFKJA_06129	LCAPGCKE_02511	JGKDJMLB_03088	GJJOMOEH_05262	BHCEAKDH_04074	FPAHKCNF_03497	EACPGJJO_01628	LEKCGMDF_03574	MPGLDLPP_04269	KPJDMDHD_01024	GHDOMGIB_03908	BNIBDDLI_00474	JDCCEBOI_00482	GIEPEGPL_00201	FLHNBHIE_03248	PJJBBCBM_02986	BHHKDANE_05105	PDPFHIBO_03690	NEBPILJC_03750	HJJLPKDE_03866	JDENELGM_05560	KHNOHDME_03125	BIIPAFGE_05217	KFOCIMMI_05167	OMBHAEJC_05386	KLCILLII_05962	BGEAKIKM_05533	ENLJKLLI_02828	NAEEEGCJ_05314	AAJFFOJO_00997	IHOJCDDA_05148	IJGNIBGJ_05132	EHJPMPCJ_05428
bvgA_2		Virulence factors putative positive transcription regulator BvgA	370	370	1	1	24214				629	629	629	KPLJNGKJ_00490	NMGDBHEM_00673	EAIKGHFG_03837	LJIOFKJA_01152	LCAPGCKE_00949	JGKDJMLB_00652	GJJOMOEH_01443	BHCEAKDH_00455	FPAHKCNF_06072	EACPGJJO_06112	LEKCGMDF_05849	MPGLDLPP_05743	KPJDMDHD_05854	GHDOMGIB_04506	BNIBDDLI_02635	JDCCEBOI_04806	GIEPEGPL_06347	FLHNBHIE_00455	PJJBBCBM_00455	BHHKDANE_03589	PDPFHIBO_01603	NEBPILJC_02026	HJJLPKDE_01062	JDENELGM_01001	KHNOHDME_01604	BIIPAFGE_01005	KFOCIMMI_01011	OMBHAEJC_04196	KLCILLII_01058	BGEAKIKM_01004	ENLJKLLI_01247	NAEEEGCJ_01009	AAJFFOJO_05672	IHOJCDDA_04381	IJGNIBGJ_04365	EHJPMPCJ_01017
rhlE_2		ATP-dependent RNA helicase RhlE	370	370	1	1	24211				365	1349	1346	KPLJNGKJ_00492	NMGDBHEM_00675	EAIKGHFG_03835	LJIOFKJA_01150	LCAPGCKE_00951	JGKDJMLB_00654	GJJOMOEH_01441	BHCEAKDH_00457	FPAHKCNF_06070	EACPGJJO_06114	LEKCGMDF_05847	MPGLDLPP_05741	KPJDMDHD_05856	GHDOMGIB_04508	BNIBDDLI_02637	JDCCEBOI_04808	GIEPEGPL_06345	FLHNBHIE_00457	PJJBBCBM_00457	BHHKDANE_03591	PDPFHIBO_01605	NEBPILJC_02028	HJJLPKDE_01064	JDENELGM_00999	KHNOHDME_01606	BIIPAFGE_01003	KFOCIMMI_01009	OMBHAEJC_04198	KLCILLII_01056	BGEAKIKM_01002	ENLJKLLI_01249	NAEEEGCJ_01007	AAJFFOJO_05674	IHOJCDDA_04383	IJGNIBGJ_04367	EHJPMPCJ_01015
group_11484		hypothetical protein	370	370	1	1	24186				1076	1085	1084	KPLJNGKJ_00511	NMGDBHEM_00714	EAIKGHFG_03816	LJIOFKJA_01066	LCAPGCKE_00970	JGKDJMLB_00673	GJJOMOEH_01422	BHCEAKDH_00476	FPAHKCNF_00207	EACPGJJO_05774	LEKCGMDF_05499	MPGLDLPP_00318	KPJDMDHD_00482	GHDOMGIB_04527	BNIBDDLI_02656	JDCCEBOI_04827	GIEPEGPL_06326	FLHNBHIE_00476	PJJBBCBM_00476	BHHKDANE_03610	PDPFHIBO_01630	NEBPILJC_02066	HJJLPKDE_01083	JDENELGM_00980	KHNOHDME_01625	BIIPAFGE_00984	KFOCIMMI_00990	OMBHAEJC_04223	KLCILLII_01036	BGEAKIKM_00982	ENLJKLLI_01268	NAEEEGCJ_00987	AAJFFOJO_05693	IHOJCDDA_04411	IJGNIBGJ_04386	EHJPMPCJ_00996
thiE_2		Thiamine-phosphate synthase	370	370	1	1	24177				518	629	628	KPLJNGKJ_00519	NMGDBHEM_00723	EAIKGHFG_03808	LJIOFKJA_01058	LCAPGCKE_00978	JGKDJMLB_00681	GJJOMOEH_01414	BHCEAKDH_00484	FPAHKCNF_00199	EACPGJJO_05782	LEKCGMDF_05491	MPGLDLPP_00310	KPJDMDHD_00490	GHDOMGIB_04535	BNIBDDLI_02664	JDCCEBOI_04835	GIEPEGPL_06318	FLHNBHIE_00484	PJJBBCBM_00484	BHHKDANE_03618	PDPFHIBO_01638	NEBPILJC_02074	HJJLPKDE_01091	JDENELGM_00972	KHNOHDME_01633	BIIPAFGE_00976	KFOCIMMI_00982	OMBHAEJC_04231	KLCILLII_01027	BGEAKIKM_00974	ENLJKLLI_01277	NAEEEGCJ_00979	AAJFFOJO_05701	IHOJCDDA_04419	IJGNIBGJ_04394	EHJPMPCJ_00988
hemL_1		Glutamate-1-semialdehyde 2,1-aminomutase	370	370	1	1	24176				1283	1343	1283	KPLJNGKJ_00520	NMGDBHEM_00724	EAIKGHFG_03807	LJIOFKJA_01057	LCAPGCKE_00979	JGKDJMLB_00682	GJJOMOEH_01413	BHCEAKDH_00485	FPAHKCNF_00198	EACPGJJO_05783	LEKCGMDF_05490	MPGLDLPP_00309	KPJDMDHD_00491	GHDOMGIB_04536	BNIBDDLI_02665	JDCCEBOI_04836	GIEPEGPL_06317	FLHNBHIE_00485	PJJBBCBM_00485	BHHKDANE_03619	PDPFHIBO_01639	NEBPILJC_02075	HJJLPKDE_01092	JDENELGM_00971	KHNOHDME_01634	BIIPAFGE_00975	KFOCIMMI_00981	OMBHAEJC_04232	KLCILLII_01026	BGEAKIKM_00973	ENLJKLLI_01278	NAEEEGCJ_00978	AAJFFOJO_05702	IHOJCDDA_04420	IJGNIBGJ_04395	EHJPMPCJ_00987
group_11487		hypothetical protein	370	370	1	1	24174				119	332	330	KPLJNGKJ_00522	NMGDBHEM_00726	EAIKGHFG_03805	LJIOFKJA_01055	LCAPGCKE_00981	JGKDJMLB_00684	GJJOMOEH_01411	BHCEAKDH_00487	FPAHKCNF_00860	EACPGJJO_05785	LEKCGMDF_05488	MPGLDLPP_04472	KPJDMDHD_01290	GHDOMGIB_04538	BNIBDDLI_02667	JDCCEBOI_04838	GIEPEGPL_06315	FLHNBHIE_00487	PJJBBCBM_00487	BHHKDANE_03621	PDPFHIBO_01641	NEBPILJC_02077	HJJLPKDE_01094	JDENELGM_00969	KHNOHDME_01636	BIIPAFGE_00973	KFOCIMMI_00979	OMBHAEJC_04234	KLCILLII_01024	BGEAKIKM_00971	ENLJKLLI_01280	NAEEEGCJ_00976	AAJFFOJO_05704	IHOJCDDA_04422	IJGNIBGJ_04397	EHJPMPCJ_00985
miaB		tRNA-2-methylthio-N(6)-dimethylallyladenosine synthase	370	370	1	1	24173				1166	1340	1339	KPLJNGKJ_00523	NMGDBHEM_00727	EAIKGHFG_03804	LJIOFKJA_01054	LCAPGCKE_00982	JGKDJMLB_00685	GJJOMOEH_01410	BHCEAKDH_00488	FPAHKCNF_00859	EACPGJJO_05786	LEKCGMDF_05487	MPGLDLPP_04471	KPJDMDHD_01291	GHDOMGIB_04539	BNIBDDLI_02668	JDCCEBOI_04839	GIEPEGPL_06314	FLHNBHIE_00488	PJJBBCBM_00488	BHHKDANE_03622	PDPFHIBO_01642	NEBPILJC_02078	HJJLPKDE_01095	JDENELGM_00968	KHNOHDME_01637	BIIPAFGE_00972	KFOCIMMI_00978	OMBHAEJC_04235	KLCILLII_01023	BGEAKIKM_00970	ENLJKLLI_01281	NAEEEGCJ_00975	AAJFFOJO_05705	IHOJCDDA_04423	IJGNIBGJ_04398	EHJPMPCJ_00984
ybeY		Endoribonuclease YbeY	370	370	1	1	24169				356	482	481	KPLJNGKJ_00525	NMGDBHEM_00729	EAIKGHFG_03802	LJIOFKJA_01052	LCAPGCKE_00984	JGKDJMLB_00687	GJJOMOEH_01408	BHCEAKDH_00490	FPAHKCNF_00857	EACPGJJO_05788	LEKCGMDF_05485	MPGLDLPP_04469	KPJDMDHD_01293	GHDOMGIB_04541	BNIBDDLI_02670	JDCCEBOI_04841	GIEPEGPL_06312	FLHNBHIE_00490	PJJBBCBM_00490	BHHKDANE_03624	PDPFHIBO_01644	NEBPILJC_02080	HJJLPKDE_01097	JDENELGM_00966	KHNOHDME_01639	BIIPAFGE_00970	KFOCIMMI_00976	OMBHAEJC_04237	KLCILLII_01021	BGEAKIKM_00968	ENLJKLLI_01283	NAEEEGCJ_00973	AAJFFOJO_05707	IHOJCDDA_04425	IJGNIBGJ_04400	EHJPMPCJ_00982
leuS		Leucine--tRNA ligase	370	370	1	1	24163				2621	2663	2622	KPLJNGKJ_00530	NMGDBHEM_00734	EAIKGHFG_03797	LJIOFKJA_01047	LCAPGCKE_00989	JGKDJMLB_00692	GJJOMOEH_01403	BHCEAKDH_00495	FPAHKCNF_00852	EACPGJJO_05793	LEKCGMDF_05480	MPGLDLPP_04464	KPJDMDHD_01298	GHDOMGIB_04546	BNIBDDLI_02675	JDCCEBOI_04846	GIEPEGPL_06307	FLHNBHIE_00495	PJJBBCBM_00495	BHHKDANE_03629	PDPFHIBO_01649	NEBPILJC_02085	HJJLPKDE_01102	JDENELGM_00961	KHNOHDME_01644	BIIPAFGE_00965	KFOCIMMI_00971	OMBHAEJC_04242	KLCILLII_01016	BGEAKIKM_00963	ENLJKLLI_01288	NAEEEGCJ_00968	AAJFFOJO_05712	IHOJCDDA_04430	IJGNIBGJ_04405	EHJPMPCJ_00977
group_11491		hypothetical protein	370	370	1	1	24152				176	281	280	KPLJNGKJ_00540	NMGDBHEM_00744	EAIKGHFG_03788	LJIOFKJA_01037	LCAPGCKE_00998	JGKDJMLB_00701	GJJOMOEH_01394	BHCEAKDH_00504	FPAHKCNF_06199	EACPGJJO_05872	LEKCGMDF_05913	MPGLDLPP_04455	KPJDMDHD_05917	GHDOMGIB_04556	BNIBDDLI_02684	JDCCEBOI_04856	GIEPEGPL_06297	FLHNBHIE_00504	PJJBBCBM_00504	BHHKDANE_03638	PDPFHIBO_01658	NEBPILJC_02094	HJJLPKDE_01111	JDENELGM_00952	KHNOHDME_01654	BIIPAFGE_00955	KFOCIMMI_00961	OMBHAEJC_04251	KLCILLII_01007	BGEAKIKM_00954	ENLJKLLI_01297	NAEEEGCJ_00959	AAJFFOJO_05721	IHOJCDDA_04439	IJGNIBGJ_04416	EHJPMPCJ_00968
dacC		D-alanyl-D-alanine carboxypeptidase DacC	370	370	1	1	24151				1079	1160	1159	KPLJNGKJ_00541	NMGDBHEM_00745	EAIKGHFG_03787	LJIOFKJA_01036	LCAPGCKE_00999	JGKDJMLB_00702	GJJOMOEH_01393	BHCEAKDH_00505	FPAHKCNF_06200	EACPGJJO_05873	LEKCGMDF_05914	MPGLDLPP_04454	KPJDMDHD_05918	GHDOMGIB_04557	BNIBDDLI_02685	JDCCEBOI_04857	GIEPEGPL_06296	FLHNBHIE_00505	PJJBBCBM_00505	BHHKDANE_03639	PDPFHIBO_01659	NEBPILJC_02095	HJJLPKDE_01112	JDENELGM_00951	KHNOHDME_01655	BIIPAFGE_00954	KFOCIMMI_00960	OMBHAEJC_04252	KLCILLII_01006	BGEAKIKM_00953	ENLJKLLI_01298	NAEEEGCJ_00958	AAJFFOJO_05722	IHOJCDDA_04440	IJGNIBGJ_04417	EHJPMPCJ_00967
group_11493		hypothetical protein	370	370	1	1	24141				506	857	856	KPLJNGKJ_00551	NMGDBHEM_00755	EAIKGHFG_03777	LJIOFKJA_01026	LCAPGCKE_01009	JGKDJMLB_00712	GJJOMOEH_01383	BHCEAKDH_00515	FPAHKCNF_06210	EACPGJJO_05883	LEKCGMDF_05924	MPGLDLPP_04444	KPJDMDHD_05928	GHDOMGIB_04567	BNIBDDLI_02695	JDCCEBOI_04867	GIEPEGPL_06286	FLHNBHIE_00516	PJJBBCBM_00515	BHHKDANE_03649	PDPFHIBO_01669	NEBPILJC_02105	HJJLPKDE_01122	JDENELGM_00941	KHNOHDME_01665	BIIPAFGE_00944	KFOCIMMI_00950	OMBHAEJC_04262	KLCILLII_00996	BGEAKIKM_00943	ENLJKLLI_01308	NAEEEGCJ_00947	AAJFFOJO_05732	IHOJCDDA_04450	IJGNIBGJ_04427	EHJPMPCJ_00957
cidA_2		Holin-like protein CidA	370	370	1	1	24131				362	410	409	KPLJNGKJ_00556	NMGDBHEM_00760	EAIKGHFG_03772	LJIOFKJA_01021	LCAPGCKE_01014	JGKDJMLB_00717	GJJOMOEH_01378	BHCEAKDH_00520	FPAHKCNF_06215	EACPGJJO_05888	LEKCGMDF_05929	MPGLDLPP_04439	KPJDMDHD_05933	GHDOMGIB_04572	BNIBDDLI_02700	JDCCEBOI_04872	GIEPEGPL_06281	FLHNBHIE_00521	PJJBBCBM_00520	BHHKDANE_03654	PDPFHIBO_01674	NEBPILJC_02110	HJJLPKDE_01127	JDENELGM_00936	KHNOHDME_01670	BIIPAFGE_00939	KFOCIMMI_00945	OMBHAEJC_04267	KLCILLII_00991	BGEAKIKM_00938	ENLJKLLI_01313	NAEEEGCJ_00942	AAJFFOJO_05737	IHOJCDDA_04455	IJGNIBGJ_04432	EHJPMPCJ_00952
IMPDH		Inosine-5'-monophosphate dehydrogenase	370	370	1	1	21974				380	434	433	KPLJNGKJ_00581	NMGDBHEM_01190	EAIKGHFG_02949	LJIOFKJA_00276	LCAPGCKE_06211	JGKDJMLB_01687	GJJOMOEH_06135	BHCEAKDH_00800	FPAHKCNF_05329	EACPGJJO_04979	LEKCGMDF_04959	MPGLDLPP_04854	KPJDMDHD_04952	GHDOMGIB_00780	BNIBDDLI_01356	JDCCEBOI_05557	GIEPEGPL_01117	FLHNBHIE_01728	PJJBBCBM_01311	BHHKDANE_04352	PDPFHIBO_04891	NEBPILJC_02947	HJJLPKDE_01577	JDENELGM_00247	KHNOHDME_02374	BIIPAFGE_00251	KFOCIMMI_00249	OMBHAEJC_00254	KLCILLII_00249	BGEAKIKM_00249	ENLJKLLI_02043	NAEEEGCJ_00253	AAJFFOJO_00252	IHOJCDDA_00258	IJGNIBGJ_00251	EHJPMPCJ_00257
group_11498		hypothetical protein	370	370	1	1	21963				1904	1904	1904	KPLJNGKJ_00589	NMGDBHEM_01182	EAIKGHFG_02941	LJIOFKJA_00268	LCAPGCKE_06219	JGKDJMLB_01695	GJJOMOEH_06127	BHCEAKDH_00808	FPAHKCNF_05337	EACPGJJO_04971	LEKCGMDF_04967	MPGLDLPP_04862	KPJDMDHD_04944	GHDOMGIB_00788	BNIBDDLI_01364	JDCCEBOI_05565	GIEPEGPL_01125	FLHNBHIE_01736	PJJBBCBM_01319	BHHKDANE_04360	PDPFHIBO_04883	NEBPILJC_02955	HJJLPKDE_01585	JDENELGM_00239	KHNOHDME_02382	BIIPAFGE_00243	KFOCIMMI_00241	OMBHAEJC_00246	KLCILLII_00240	BGEAKIKM_00241	ENLJKLLI_02035	NAEEEGCJ_00245	AAJFFOJO_00244	IHOJCDDA_00250	IJGNIBGJ_00243	EHJPMPCJ_00249
nicP_10		Porin-like protein NicP	370	370	1	1	21960				1250	1265	1262	KPLJNGKJ_00591	NMGDBHEM_01180	EAIKGHFG_02939	LJIOFKJA_00266	LCAPGCKE_06221	JGKDJMLB_01697	GJJOMOEH_06125	BHCEAKDH_00810	FPAHKCNF_05339	EACPGJJO_04969	LEKCGMDF_04969	MPGLDLPP_04864	KPJDMDHD_04942	GHDOMGIB_00790	BNIBDDLI_01366	JDCCEBOI_05567	GIEPEGPL_01127	FLHNBHIE_01738	PJJBBCBM_01321	BHHKDANE_04362	PDPFHIBO_04881	NEBPILJC_02957	HJJLPKDE_01587	JDENELGM_00237	KHNOHDME_02384	BIIPAFGE_00241	KFOCIMMI_00239	OMBHAEJC_00244	KLCILLII_00238	BGEAKIKM_00239	ENLJKLLI_02033	NAEEEGCJ_00243	AAJFFOJO_00242	IHOJCDDA_00248	IJGNIBGJ_00241	EHJPMPCJ_00247
comEC		ComE operon protein 3	370	370	1	1	27092				623	2225	2205	KPLJNGKJ_03951	NMGDBHEM_02416	EAIKGHFG_04836	LJIOFKJA_02242	LCAPGCKE_05977	JGKDJMLB_04227	GJJOMOEH_02436	BHCEAKDH_05256	FPAHKCNF_01652	EACPGJJO_01411	LEKCGMDF_01821	MPGLDLPP_06028	KPJDMDHD_03714	GHDOMGIB_00300	BNIBDDLI_04727	JDCCEBOI_03839	GIEPEGPL_04118	FLHNBHIE_05834	PJJBBCBM_05181	BHHKDANE_02611	PDPFHIBO_00581	NEBPILJC_01020	HJJLPKDE_00329	JDENELGM_02029	KHNOHDME_00616	BIIPAFGE_01935	KFOCIMMI_01921	OMBHAEJC_03204	KLCILLII_02111	BGEAKIKM_01973	ENLJKLLI_00220	NAEEEGCJ_01983	AAJFFOJO_04648	IHOJCDDA_03392	IJGNIBGJ_03389	EHJPMPCJ_02058
iolG		Myo-inositol 2-dehydrogenase	370	370	1	1	21957				1043	1043	1043	KPLJNGKJ_00594	NMGDBHEM_01177	EAIKGHFG_02936	LJIOFKJA_00263	LCAPGCKE_06224	JGKDJMLB_01700	GJJOMOEH_06122	BHCEAKDH_00813	FPAHKCNF_05342	EACPGJJO_04966	LEKCGMDF_04972	MPGLDLPP_04867	KPJDMDHD_04939	GHDOMGIB_00793	BNIBDDLI_01369	JDCCEBOI_05570	GIEPEGPL_01130	FLHNBHIE_01741	PJJBBCBM_01324	BHHKDANE_04365	PDPFHIBO_04878	NEBPILJC_02960	HJJLPKDE_01590	JDENELGM_00234	KHNOHDME_02387	BIIPAFGE_00238	KFOCIMMI_00236	OMBHAEJC_00241	KLCILLII_00235	BGEAKIKM_00236	ENLJKLLI_02030	NAEEEGCJ_00240	AAJFFOJO_00239	IHOJCDDA_00245	IJGNIBGJ_00238	EHJPMPCJ_00244
pcaK_3		4-hydroxybenzoate transporter PcaK	370	370	1	1	21955				1265	1346	1345	KPLJNGKJ_00596	NMGDBHEM_01175	EAIKGHFG_02934	LJIOFKJA_00261	LCAPGCKE_06226	JGKDJMLB_01702	GJJOMOEH_06120	BHCEAKDH_00815	FPAHKCNF_05344	EACPGJJO_04964	LEKCGMDF_04974	MPGLDLPP_04869	KPJDMDHD_04937	GHDOMGIB_00795	BNIBDDLI_01371	JDCCEBOI_05572	GIEPEGPL_01132	FLHNBHIE_01743	PJJBBCBM_01326	BHHKDANE_04367	PDPFHIBO_04876	NEBPILJC_02962	HJJLPKDE_01592	JDENELGM_00232	KHNOHDME_02389	BIIPAFGE_00236	KFOCIMMI_00234	OMBHAEJC_00239	KLCILLII_00233	BGEAKIKM_00234	ENLJKLLI_02028	NAEEEGCJ_00238	AAJFFOJO_00237	IHOJCDDA_00243	IJGNIBGJ_00236	EHJPMPCJ_00242
kgtP_2		Alpha-ketoglutarate permease	370	370	1	1	21948				1088	1298	1297	KPLJNGKJ_00602	NMGDBHEM_01169	EAIKGHFG_02928	LJIOFKJA_00255	LCAPGCKE_06232	JGKDJMLB_01708	GJJOMOEH_06114	BHCEAKDH_00821	FPAHKCNF_06223	EACPGJJO_06246	LEKCGMDF_06197	MPGLDLPP_05859	KPJDMDHD_06234	GHDOMGIB_00801	BNIBDDLI_01377	JDCCEBOI_05578	GIEPEGPL_01138	FLHNBHIE_01749	PJJBBCBM_01332	BHHKDANE_04373	PDPFHIBO_04870	NEBPILJC_02968	HJJLPKDE_01598	JDENELGM_00226	KHNOHDME_02395	BIIPAFGE_00230	KFOCIMMI_00228	OMBHAEJC_00233	KLCILLII_00227	BGEAKIKM_00228	ENLJKLLI_02022	NAEEEGCJ_00232	AAJFFOJO_00231	IHOJCDDA_00237	IJGNIBGJ_00230	EHJPMPCJ_00236
sutR_1		HTH-type transcriptional regulator SutR	370	370	1	1	21944				521	539	538	KPLJNGKJ_00606	NMGDBHEM_01165	EAIKGHFG_02924	LJIOFKJA_00251	LCAPGCKE_06236	JGKDJMLB_01712	GJJOMOEH_06110	BHCEAKDH_00825	FPAHKCNF_06227	EACPGJJO_06242	LEKCGMDF_06201	MPGLDLPP_05863	KPJDMDHD_06230	GHDOMGIB_00805	BNIBDDLI_01381	JDCCEBOI_05582	GIEPEGPL_01142	FLHNBHIE_01753	PJJBBCBM_01336	BHHKDANE_04377	PDPFHIBO_04866	NEBPILJC_02972	HJJLPKDE_01602	JDENELGM_00222	KHNOHDME_02399	BIIPAFGE_00226	KFOCIMMI_00224	OMBHAEJC_00229	KLCILLII_00223	BGEAKIKM_00224	ENLJKLLI_02018	NAEEEGCJ_00228	AAJFFOJO_00227	IHOJCDDA_00233	IJGNIBGJ_00226	EHJPMPCJ_00232
spuC_3		Putrescine--pyruvate aminotransferase	370	370	1	1	21940				866	1382	1379	KPLJNGKJ_00610	NMGDBHEM_01161	EAIKGHFG_02920	LJIOFKJA_00247	LCAPGCKE_06240	JGKDJMLB_01716	GJJOMOEH_06106	BHCEAKDH_00829	FPAHKCNF_06231	EACPGJJO_06238	LEKCGMDF_06205	MPGLDLPP_05867	KPJDMDHD_06226	GHDOMGIB_00809	BNIBDDLI_01385	JDCCEBOI_05586	GIEPEGPL_01146	FLHNBHIE_01757	PJJBBCBM_01340	BHHKDANE_04381	PDPFHIBO_04862	NEBPILJC_02976	HJJLPKDE_01606	JDENELGM_00218	KHNOHDME_02403	BIIPAFGE_00222	KFOCIMMI_00220	OMBHAEJC_00225	KLCILLII_00219	BGEAKIKM_00220	ENLJKLLI_02014	NAEEEGCJ_00224	AAJFFOJO_00223	IHOJCDDA_00229	IJGNIBGJ_00222	EHJPMPCJ_00228
group_11505		hypothetical protein	370	370	1	1	21932				404	404	404	KPLJNGKJ_00616	NMGDBHEM_01154	EAIKGHFG_02913	LJIOFKJA_00241	LCAPGCKE_06247	JGKDJMLB_01722	GJJOMOEH_06100	BHCEAKDH_00835	FPAHKCNF_06237	EACPGJJO_06232	LEKCGMDF_06211	MPGLDLPP_05873	KPJDMDHD_06220	GHDOMGIB_00815	BNIBDDLI_01391	JDCCEBOI_05593	GIEPEGPL_01152	FLHNBHIE_01763	PJJBBCBM_01346	BHHKDANE_04388	PDPFHIBO_04856	NEBPILJC_02982	HJJLPKDE_01612	JDENELGM_00212	KHNOHDME_02409	BIIPAFGE_00215	KFOCIMMI_00214	OMBHAEJC_00218	KLCILLII_00213	BGEAKIKM_00214	ENLJKLLI_02007	NAEEEGCJ_00218	AAJFFOJO_00216	IHOJCDDA_00222	IJGNIBGJ_00215	EHJPMPCJ_00222
group_11506		hypothetical protein	370	370	1	1	21920				581	581	581	KPLJNGKJ_00624	NMGDBHEM_01146	EAIKGHFG_02905	LJIOFKJA_00233	LCAPGCKE_06261	JGKDJMLB_01730	GJJOMOEH_06092	BHCEAKDH_00843	FPAHKCNF_06245	EACPGJJO_06224	LEKCGMDF_06219	MPGLDLPP_05881	KPJDMDHD_06212	GHDOMGIB_00823	BNIBDDLI_01399	JDCCEBOI_05601	GIEPEGPL_01160	FLHNBHIE_01771	PJJBBCBM_01354	BHHKDANE_04396	PDPFHIBO_04848	NEBPILJC_02990	HJJLPKDE_01620	JDENELGM_00204	KHNOHDME_02423	BIIPAFGE_00207	KFOCIMMI_00206	OMBHAEJC_00204	KLCILLII_00205	BGEAKIKM_00206	ENLJKLLI_01993	NAEEEGCJ_00210	AAJFFOJO_00202	IHOJCDDA_00208	IJGNIBGJ_00207	EHJPMPCJ_00208
cheR		Chemotaxis protein methyltransferase	370	370	1	1	21884				818	842	841	KPLJNGKJ_00651	NMGDBHEM_01119	EAIKGHFG_02878	LJIOFKJA_00206	LCAPGCKE_06286	JGKDJMLB_01757	GJJOMOEH_06065	BHCEAKDH_00870	FPAHKCNF_01406	EACPGJJO_03223	LEKCGMDF_05905	MPGLDLPP_02233	KPJDMDHD_02217	GHDOMGIB_00850	BNIBDDLI_01426	JDCCEBOI_05628	GIEPEGPL_01187	FLHNBHIE_01798	PJJBBCBM_01381	BHHKDANE_04423	PDPFHIBO_04821	NEBPILJC_03017	HJJLPKDE_01645	JDENELGM_00177	KHNOHDME_02450	BIIPAFGE_00180	KFOCIMMI_00178	OMBHAEJC_00177	KLCILLII_00180	BGEAKIKM_00179	ENLJKLLI_01968	NAEEEGCJ_00183	AAJFFOJO_00177	IHOJCDDA_00180	IJGNIBGJ_00180	EHJPMPCJ_00181
cheD		Chemoreceptor glutamine deamidase CheD	370	370	1	1	21883				602	602	602	KPLJNGKJ_00652	NMGDBHEM_01118	EAIKGHFG_02877	LJIOFKJA_00205	LCAPGCKE_06287	JGKDJMLB_01758	GJJOMOEH_06064	BHCEAKDH_00871	FPAHKCNF_01407	EACPGJJO_03222	LEKCGMDF_05906	MPGLDLPP_02234	KPJDMDHD_02216	GHDOMGIB_00851	BNIBDDLI_01427	JDCCEBOI_05629	GIEPEGPL_01188	FLHNBHIE_01799	PJJBBCBM_01382	BHHKDANE_04424	PDPFHIBO_04820	NEBPILJC_03018	HJJLPKDE_01646	JDENELGM_00176	KHNOHDME_02451	BIIPAFGE_00179	KFOCIMMI_00177	OMBHAEJC_00176	KLCILLII_00179	BGEAKIKM_00178	ENLJKLLI_01967	NAEEEGCJ_00182	AAJFFOJO_00176	IHOJCDDA_00179	IJGNIBGJ_00179	EHJPMPCJ_00180
pcaH		Protocatechuate 3,4-dioxygenase beta chain	370	370	1	1	21858				479	719	718	KPLJNGKJ_00672	NMGDBHEM_01098	EAIKGHFG_02857	LJIOFKJA_00185	LCAPGCKE_06307	JGKDJMLB_01778	GJJOMOEH_06044	BHCEAKDH_00891	FPAHKCNF_05495	EACPGJJO_03202	LEKCGMDF_04648	MPGLDLPP_05361	KPJDMDHD_05329	GHDOMGIB_00871	BNIBDDLI_01447	JDCCEBOI_05649	GIEPEGPL_01208	FLHNBHIE_01819	PJJBBCBM_01402	BHHKDANE_04444	PDPFHIBO_04800	NEBPILJC_03038	HJJLPKDE_01666	JDENELGM_00156	KHNOHDME_02471	BIIPAFGE_00159	KFOCIMMI_00157	OMBHAEJC_00156	KLCILLII_00159	BGEAKIKM_00158	ENLJKLLI_01947	NAEEEGCJ_00162	AAJFFOJO_00156	IHOJCDDA_00159	IJGNIBGJ_00159	EHJPMPCJ_00160
group_11510		hypothetical protein	370	370	1	1	21854				377	587	586	KPLJNGKJ_00676	NMGDBHEM_01094	EAIKGHFG_02853	LJIOFKJA_00181	LCAPGCKE_06311	JGKDJMLB_01782	GJJOMOEH_06040	BHCEAKDH_00895	FPAHKCNF_05499	EACPGJJO_03198	LEKCGMDF_04652	MPGLDLPP_05357	KPJDMDHD_05325	GHDOMGIB_00875	BNIBDDLI_01451	JDCCEBOI_05653	GIEPEGPL_01212	FLHNBHIE_01823	PJJBBCBM_01406	BHHKDANE_04448	PDPFHIBO_04796	NEBPILJC_03042	HJJLPKDE_01670	JDENELGM_00152	KHNOHDME_02475	BIIPAFGE_00155	KFOCIMMI_00153	OMBHAEJC_00152	KLCILLII_00155	BGEAKIKM_00154	ENLJKLLI_01943	NAEEEGCJ_00158	AAJFFOJO_00152	IHOJCDDA_00155	IJGNIBGJ_00155	EHJPMPCJ_00156
group_11511		Purine-binding protein	370	370	1	1	21851				1097	1103	1097	KPLJNGKJ_00679	NMGDBHEM_01091	EAIKGHFG_02850	LJIOFKJA_00178	LCAPGCKE_06314	JGKDJMLB_01785	GJJOMOEH_06037	BHCEAKDH_00898	FPAHKCNF_05502	EACPGJJO_03195	LEKCGMDF_04655	MPGLDLPP_05354	KPJDMDHD_05322	GHDOMGIB_00878	BNIBDDLI_01454	JDCCEBOI_05656	GIEPEGPL_01215	FLHNBHIE_01826	PJJBBCBM_01409	BHHKDANE_04451	PDPFHIBO_04793	NEBPILJC_03045	HJJLPKDE_01673	JDENELGM_00149	KHNOHDME_02478	BIIPAFGE_00152	KFOCIMMI_00150	OMBHAEJC_00149	KLCILLII_00152	BGEAKIKM_00151	ENLJKLLI_01940	NAEEEGCJ_00155	AAJFFOJO_00149	IHOJCDDA_00152	IJGNIBGJ_00152	EHJPMPCJ_00153
group_11512		hypothetical protein	370	370	1	1	21850				515	518	515	KPLJNGKJ_00680	NMGDBHEM_01090	EAIKGHFG_02849	LJIOFKJA_00177	LCAPGCKE_06315	JGKDJMLB_01786	GJJOMOEH_06036	BHCEAKDH_00899	FPAHKCNF_05503	EACPGJJO_03194	LEKCGMDF_04656	MPGLDLPP_05353	KPJDMDHD_05321	GHDOMGIB_00879	BNIBDDLI_01455	JDCCEBOI_05657	GIEPEGPL_01216	FLHNBHIE_01827	PJJBBCBM_01410	BHHKDANE_04452	PDPFHIBO_04792	NEBPILJC_03046	HJJLPKDE_01674	JDENELGM_00148	KHNOHDME_02479	BIIPAFGE_00151	KFOCIMMI_00149	OMBHAEJC_00148	KLCILLII_00151	BGEAKIKM_00150	ENLJKLLI_01939	NAEEEGCJ_00154	AAJFFOJO_00148	IHOJCDDA_00151	IJGNIBGJ_00151	EHJPMPCJ_00152
ahpC_3		Alkyl hydroperoxide reductase C	370	370	1	1	21841				449	563	562	KPLJNGKJ_00686	NMGDBHEM_01084	EAIKGHFG_02843	LJIOFKJA_00171	LCAPGCKE_06321	JGKDJMLB_01793	GJJOMOEH_06029	BHCEAKDH_00906	FPAHKCNF_06437	EACPGJJO_04581	LEKCGMDF_04663	MPGLDLPP_04150	KPJDMDHD_01643	GHDOMGIB_00885	BNIBDDLI_01462	JDCCEBOI_05663	GIEPEGPL_01222	FLHNBHIE_01834	PJJBBCBM_01417	BHHKDANE_04458	PDPFHIBO_04786	NEBPILJC_03053	HJJLPKDE_01681	JDENELGM_00142	KHNOHDME_02485	BIIPAFGE_00145	KFOCIMMI_00143	OMBHAEJC_00142	KLCILLII_00144	BGEAKIKM_00144	ENLJKLLI_01933	NAEEEGCJ_00148	AAJFFOJO_00142	IHOJCDDA_00145	IJGNIBGJ_00145	EHJPMPCJ_00145
group_11514		hypothetical protein	370	370	1	1	21821				227	227	227	KPLJNGKJ_00700	NMGDBHEM_01070	EAIKGHFG_02829	LJIOFKJA_00157	LCAPGCKE_06335	JGKDJMLB_01807	GJJOMOEH_06015	BHCEAKDH_00920	FPAHKCNF_06423	EACPGJJO_04595	LEKCGMDF_04677	MPGLDLPP_04164	KPJDMDHD_05286	GHDOMGIB_00899	BNIBDDLI_01476	JDCCEBOI_05677	GIEPEGPL_01236	FLHNBHIE_01848	PJJBBCBM_01431	BHHKDANE_04472	PDPFHIBO_04772	NEBPILJC_03067	HJJLPKDE_01695	JDENELGM_00128	KHNOHDME_02499	BIIPAFGE_00131	KFOCIMMI_00129	OMBHAEJC_00128	KLCILLII_00130	BGEAKIKM_00130	ENLJKLLI_01919	NAEEEGCJ_00134	AAJFFOJO_00128	IHOJCDDA_00131	IJGNIBGJ_00131	EHJPMPCJ_00131
group_11515		hypothetical protein	370	370	1	1	21817				410	410	410	KPLJNGKJ_00703	NMGDBHEM_01067	EAIKGHFG_02826	LJIOFKJA_00154	LCAPGCKE_06338	JGKDJMLB_01810	GJJOMOEH_06012	BHCEAKDH_00923	FPAHKCNF_06420	EACPGJJO_04598	LEKCGMDF_04680	MPGLDLPP_04167	KPJDMDHD_05289	GHDOMGIB_00902	BNIBDDLI_01479	JDCCEBOI_05680	GIEPEGPL_01239	FLHNBHIE_01851	PJJBBCBM_01434	BHHKDANE_04475	PDPFHIBO_04769	NEBPILJC_03070	HJJLPKDE_01698	JDENELGM_00125	KHNOHDME_02502	BIIPAFGE_00128	KFOCIMMI_00126	OMBHAEJC_00125	KLCILLII_00127	BGEAKIKM_00127	ENLJKLLI_01916	NAEEEGCJ_00131	AAJFFOJO_00125	IHOJCDDA_00128	IJGNIBGJ_00128	EHJPMPCJ_00128
group_11516		putative HTH-type transcriptional regulator	370	370	1	1	21811				473	512	473	KPLJNGKJ_00709	NMGDBHEM_01061	EAIKGHFG_02820	LJIOFKJA_00148	LCAPGCKE_06344	JGKDJMLB_01816	GJJOMOEH_06006	BHCEAKDH_00929	FPAHKCNF_06414	EACPGJJO_04604	LEKCGMDF_04686	MPGLDLPP_04173	KPJDMDHD_05295	GHDOMGIB_00908	BNIBDDLI_01485	JDCCEBOI_05686	GIEPEGPL_01245	FLHNBHIE_01857	PJJBBCBM_01440	BHHKDANE_04481	PDPFHIBO_04763	NEBPILJC_03076	HJJLPKDE_01704	JDENELGM_00119	KHNOHDME_02508	BIIPAFGE_00122	KFOCIMMI_00120	OMBHAEJC_00119	KLCILLII_00121	BGEAKIKM_00121	ENLJKLLI_01910	NAEEEGCJ_00125	AAJFFOJO_00119	IHOJCDDA_00122	IJGNIBGJ_00121	EHJPMPCJ_00122
group_11517		hypothetical protein	370	370	1	1	21800				1100	1124	1100	KPLJNGKJ_00720	NMGDBHEM_01050	EAIKGHFG_02809	LJIOFKJA_00137	LCAPGCKE_06355	JGKDJMLB_01827	GJJOMOEH_05995	BHCEAKDH_00940	FPAHKCNF_06403	EACPGJJO_04615	LEKCGMDF_04697	MPGLDLPP_04184	KPJDMDHD_05306	GHDOMGIB_00919	BNIBDDLI_01496	JDCCEBOI_05697	GIEPEGPL_01256	FLHNBHIE_01868	PJJBBCBM_01451	BHHKDANE_04492	PDPFHIBO_04752	NEBPILJC_03087	HJJLPKDE_01715	JDENELGM_00108	KHNOHDME_02519	BIIPAFGE_00111	KFOCIMMI_00109	OMBHAEJC_00108	KLCILLII_00110	BGEAKIKM_00110	ENLJKLLI_01899	NAEEEGCJ_00114	AAJFFOJO_00108	IHOJCDDA_00111	IJGNIBGJ_00110	EHJPMPCJ_00111
hcp1_1		Protein hcp1	370	370	1	1	21770				389	488	487	KPLJNGKJ_00740	NMGDBHEM_02743	EAIKGHFG_02788	LJIOFKJA_00117	LCAPGCKE_06376	JGKDJMLB_03749	GJJOMOEH_05974	BHCEAKDH_00961	FPAHKCNF_06380	EACPGJJO_04638	LEKCGMDF_04720	MPGLDLPP_00759	KPJDMDHD_02869	GHDOMGIB_00939	BNIBDDLI_04132	JDCCEBOI_05717	GIEPEGPL_01276	FLHNBHIE_01889	PJJBBCBM_01472	BHHKDANE_04512	PDPFHIBO_04732	NEBPILJC_03110	HJJLPKDE_04207	JDENELGM_00088	KHNOHDME_02539	BIIPAFGE_00091	KFOCIMMI_00089	OMBHAEJC_00088	KLCILLII_00089	BGEAKIKM_00089	ENLJKLLI_01879	NAEEEGCJ_00093	AAJFFOJO_00088	IHOJCDDA_00091	IJGNIBGJ_00089	EHJPMPCJ_00091
group_11525		putative protein	370	370	1	1	21704				1661	1766	1661	KPLJNGKJ_00778	NMGDBHEM_02705	EAIKGHFG_02752	LJIOFKJA_00081	LCAPGCKE_06414	JGKDJMLB_03711	GJJOMOEH_05938	BHCEAKDH_00997	FPAHKCNF_06342	EACPGJJO_00429	LEKCGMDF_00902	MPGLDLPP_00615	KPJDMDHD_02907	GHDOMGIB_00977	BNIBDDLI_04094	JDCCEBOI_05753	GIEPEGPL_01314	FLHNBHIE_01925	PJJBBCBM_01508	BHHKDANE_04548	PDPFHIBO_04696	NEBPILJC_03146	HJJLPKDE_04243	JDENELGM_00052	KHNOHDME_02578	BIIPAFGE_00053	KFOCIMMI_00053	OMBHAEJC_00052	KLCILLII_00053	BGEAKIKM_00051	ENLJKLLI_01843	NAEEEGCJ_00055	AAJFFOJO_00052	IHOJCDDA_00053	IJGNIBGJ_00053	EHJPMPCJ_00052
betA_2		Oxygen-dependent choline dehydrogenase	370	370	1	1	11021				1685	1808	1685	KPLJNGKJ_00965	NMGDBHEM_06376	EAIKGHFG_02491	LJIOFKJA_06436	LCAPGCKE_03753	JGKDJMLB_06728	GJJOMOEH_05677	BHCEAKDH_04407	FPAHKCNF_03652	EACPGJJO_03023	LEKCGMDF_03497	MPGLDLPP_03795	KPJDMDHD_03814	GHDOMGIB_03674	BNIBDDLI_06728	JDCCEBOI_00186	GIEPEGPL_03720	FLHNBHIE_02279	PJJBBCBM_04382	BHHKDANE_04809	PDPFHIBO_03394	NEBPILJC_03401	HJJLPKDE_06463	JDENELGM_05856	KHNOHDME_02830	BIIPAFGE_05515	KFOCIMMI_05661	OMBHAEJC_05682	KLCILLII_06258	BGEAKIKM_05829	ENLJKLLI_01591	NAEEEGCJ_05612	AAJFFOJO_06014	IHOJCDDA_05445	IJGNIBGJ_05430	EHJPMPCJ_05726
tdcG		L-serine dehydratase TdcG	370	370	1	1	11013				197	1376	1372	KPLJNGKJ_00972	NMGDBHEM_06369	EAIKGHFG_02498	LJIOFKJA_06443	LCAPGCKE_03760	JGKDJMLB_06721	GJJOMOEH_05684	BHCEAKDH_04414	FPAHKCNF_03645	EACPGJJO_03016	LEKCGMDF_03490	MPGLDLPP_03788	KPJDMDHD_03821	GHDOMGIB_03681	BNIBDDLI_06721	JDCCEBOI_00179	GIEPEGPL_03727	FLHNBHIE_02286	PJJBBCBM_04389	BHHKDANE_04802	PDPFHIBO_03387	NEBPILJC_03394	HJJLPKDE_06456	JDENELGM_05863	KHNOHDME_02823	BIIPAFGE_05522	KFOCIMMI_05668	OMBHAEJC_05689	KLCILLII_06265	BGEAKIKM_05836	ENLJKLLI_01598	NAEEEGCJ_05619	AAJFFOJO_06021	IHOJCDDA_05452	IJGNIBGJ_05437	EHJPMPCJ_05733
argE_2		Acetylornithine deacetylase	370	370	1	1	11002				1154	1214	1155	KPLJNGKJ_00983	NMGDBHEM_06358	EAIKGHFG_02509	LJIOFKJA_06454	LCAPGCKE_03771	JGKDJMLB_06710	GJJOMOEH_05695	BHCEAKDH_04425	FPAHKCNF_03634	EACPGJJO_03005	LEKCGMDF_03479	MPGLDLPP_03777	KPJDMDHD_03832	GHDOMGIB_03692	BNIBDDLI_06710	JDCCEBOI_00168	GIEPEGPL_03738	FLHNBHIE_02297	PJJBBCBM_04400	BHHKDANE_04791	PDPFHIBO_03376	NEBPILJC_03383	HJJLPKDE_06445	JDENELGM_05874	KHNOHDME_02812	BIIPAFGE_05533	KFOCIMMI_05679	OMBHAEJC_05700	KLCILLII_06276	BGEAKIKM_05847	ENLJKLLI_01609	NAEEEGCJ_05630	AAJFFOJO_06032	IHOJCDDA_05463	IJGNIBGJ_05448	EHJPMPCJ_05744
group_11564		hypothetical protein	370	370	1	1	10999				1157	1352	1350	KPLJNGKJ_00986	NMGDBHEM_06355	EAIKGHFG_02512	LJIOFKJA_06457	LCAPGCKE_03774	JGKDJMLB_06707	GJJOMOEH_05698	BHCEAKDH_04428	FPAHKCNF_03631	EACPGJJO_03002	LEKCGMDF_03476	MPGLDLPP_03774	KPJDMDHD_03835	GHDOMGIB_03695	BNIBDDLI_06707	JDCCEBOI_00165	GIEPEGPL_03741	FLHNBHIE_02300	PJJBBCBM_04403	BHHKDANE_04788	PDPFHIBO_03373	NEBPILJC_03380	HJJLPKDE_06442	JDENELGM_05877	KHNOHDME_02809	BIIPAFGE_05536	KFOCIMMI_05682	OMBHAEJC_05703	KLCILLII_06279	BGEAKIKM_05850	ENLJKLLI_01612	NAEEEGCJ_05633	AAJFFOJO_06035	IHOJCDDA_05466	IJGNIBGJ_05451	EHJPMPCJ_05747
group_11565		hypothetical protein	370	370	1	1	10997				209	470	468	KPLJNGKJ_00988	NMGDBHEM_06353	EAIKGHFG_02514	LJIOFKJA_06459	LCAPGCKE_03776	JGKDJMLB_06705	GJJOMOEH_05700	BHCEAKDH_04430	FPAHKCNF_03629	EACPGJJO_03000	LEKCGMDF_03474	MPGLDLPP_03772	KPJDMDHD_03837	GHDOMGIB_03697	BNIBDDLI_06705	JDCCEBOI_00163	GIEPEGPL_03743	FLHNBHIE_02302	PJJBBCBM_04405	BHHKDANE_04786	PDPFHIBO_03371	NEBPILJC_03378	HJJLPKDE_06440	JDENELGM_05879	KHNOHDME_02807	BIIPAFGE_05538	KFOCIMMI_05684	OMBHAEJC_05705	KLCILLII_06281	BGEAKIKM_05852	ENLJKLLI_01614	NAEEEGCJ_05635	AAJFFOJO_06037	IHOJCDDA_05468	IJGNIBGJ_05453	EHJPMPCJ_05749
group_11566		hypothetical protein	370	370	1	1	10991				455	773	772	KPLJNGKJ_00994	NMGDBHEM_06347	EAIKGHFG_02520	LJIOFKJA_06465	LCAPGCKE_03782	JGKDJMLB_06699	GJJOMOEH_05706	BHCEAKDH_04436	FPAHKCNF_03623	EACPGJJO_02994	LEKCGMDF_03468	MPGLDLPP_03766	KPJDMDHD_03843	GHDOMGIB_03703	BNIBDDLI_06699	JDCCEBOI_00157	GIEPEGPL_03749	FLHNBHIE_02308	PJJBBCBM_04411	BHHKDANE_04780	PDPFHIBO_03365	NEBPILJC_03372	HJJLPKDE_06434	JDENELGM_05885	KHNOHDME_02801	BIIPAFGE_05544	KFOCIMMI_05690	OMBHAEJC_05711	KLCILLII_06287	BGEAKIKM_05858	ENLJKLLI_01620	NAEEEGCJ_05641	AAJFFOJO_06043	IHOJCDDA_05474	IJGNIBGJ_05459	EHJPMPCJ_05755
group_11567		Carnitine monooxygenase oxygenase subunit	370	370	1	1	10979				668	1289	1287	KPLJNGKJ_01004	NMGDBHEM_06337	EAIKGHFG_02530	LJIOFKJA_06475	LCAPGCKE_03792	JGKDJMLB_06689	GJJOMOEH_05716	BHCEAKDH_04446	FPAHKCNF_03613	EACPGJJO_02984	LEKCGMDF_03458	MPGLDLPP_03756	KPJDMDHD_03853	GHDOMGIB_03713	BNIBDDLI_06689	JDCCEBOI_00147	GIEPEGPL_03759	FLHNBHIE_02318	PJJBBCBM_04421	BHHKDANE_04770	PDPFHIBO_03355	NEBPILJC_03362	HJJLPKDE_06424	JDENELGM_05895	KHNOHDME_02791	BIIPAFGE_05554	KFOCIMMI_05700	OMBHAEJC_05721	KLCILLII_06297	BGEAKIKM_05868	ENLJKLLI_01629	NAEEEGCJ_05651	AAJFFOJO_06052	IHOJCDDA_05484	IJGNIBGJ_05469	EHJPMPCJ_05765
ltaE_2		Low specificity L-threonine aldolase	370	370	1	1	10976				971	1040	1039	KPLJNGKJ_01007	NMGDBHEM_06334	EAIKGHFG_02533	LJIOFKJA_06478	LCAPGCKE_03795	JGKDJMLB_06686	GJJOMOEH_05719	BHCEAKDH_04449	FPAHKCNF_03610	EACPGJJO_02981	LEKCGMDF_03455	MPGLDLPP_03753	KPJDMDHD_03856	GHDOMGIB_03716	BNIBDDLI_06686	JDCCEBOI_00144	GIEPEGPL_03762	FLHNBHIE_02321	PJJBBCBM_04424	BHHKDANE_04767	PDPFHIBO_03352	NEBPILJC_03359	HJJLPKDE_06421	JDENELGM_05898	KHNOHDME_02788	BIIPAFGE_05557	KFOCIMMI_05703	OMBHAEJC_05724	KLCILLII_06300	BGEAKIKM_05871	ENLJKLLI_01632	NAEEEGCJ_05654	AAJFFOJO_06055	IHOJCDDA_05487	IJGNIBGJ_05472	EHJPMPCJ_05768
soxD		Sarcosine oxidase subunit delta	370	370	1	1	10971				191	320	319	KPLJNGKJ_01012	NMGDBHEM_06330	EAIKGHFG_02541	LJIOFKJA_06482	LCAPGCKE_03799	JGKDJMLB_06682	GJJOMOEH_05723	BHCEAKDH_01463	FPAHKCNF_03606	EACPGJJO_02977	LEKCGMDF_03451	MPGLDLPP_03749	KPJDMDHD_01650	GHDOMGIB_01634	BNIBDDLI_06682	JDCCEBOI_00140	GIEPEGPL_01977	FLHNBHIE_02325	PJJBBCBM_02058	BHHKDANE_04763	PDPFHIBO_03348	NEBPILJC_03355	HJJLPKDE_06417	JDENELGM_05902	KHNOHDME_02784	BIIPAFGE_05561	KFOCIMMI_05707	OMBHAEJC_05728	KLCILLII_06304	BGEAKIKM_05875	ENLJKLLI_01636	NAEEEGCJ_05658	AAJFFOJO_06059	IHOJCDDA_05491	IJGNIBGJ_05476	EHJPMPCJ_05772
purU_2		Formyltetrahydrofolate deformylase	370	370	1	1	10968				857	908	857	KPLJNGKJ_01015	NMGDBHEM_06327	EAIKGHFG_02544	LJIOFKJA_06485	LCAPGCKE_03802	JGKDJMLB_06679	GJJOMOEH_05726	BHCEAKDH_01466	FPAHKCNF_03603	EACPGJJO_02974	LEKCGMDF_03448	MPGLDLPP_03746	KPJDMDHD_01653	GHDOMGIB_01637	BNIBDDLI_06679	JDCCEBOI_00137	GIEPEGPL_01980	FLHNBHIE_02328	PJJBBCBM_02061	BHHKDANE_04760	PDPFHIBO_03345	NEBPILJC_03352	HJJLPKDE_06414	JDENELGM_05905	KHNOHDME_02781	BIIPAFGE_05564	KFOCIMMI_05710	OMBHAEJC_05731	KLCILLII_06307	BGEAKIKM_05878	ENLJKLLI_01639	NAEEEGCJ_05661	AAJFFOJO_06062	IHOJCDDA_05494	IJGNIBGJ_05479	EHJPMPCJ_05775
yeaD_2		Putative glucose-6-phosphate 1-epimerase	370	370	1	1	10944				449	917	915	KPLJNGKJ_01017	NMGDBHEM_06325	EAIKGHFG_02546	LJIOFKJA_06487	LCAPGCKE_03856	JGKDJMLB_06677	GJJOMOEH_05728	BHCEAKDH_01468	FPAHKCNF_01518	EACPGJJO_02972	LEKCGMDF_04217	MPGLDLPP_03744	KPJDMDHD_03979	GHDOMGIB_01639	BNIBDDLI_06677	JDCCEBOI_00135	GIEPEGPL_01982	FLHNBHIE_02330	PJJBBCBM_02063	BHHKDANE_04758	PDPFHIBO_03343	NEBPILJC_03350	HJJLPKDE_06412	JDENELGM_05907	KHNOHDME_02779	BIIPAFGE_05566	KFOCIMMI_05712	OMBHAEJC_05733	KLCILLII_06309	BGEAKIKM_05880	ENLJKLLI_01641	NAEEEGCJ_05663	AAJFFOJO_06064	IHOJCDDA_05496	IJGNIBGJ_05481	EHJPMPCJ_05777
group_11572		hypothetical protein	370	370	1	1	10925			Hypothetical protein with no hits to refseq/uniprot/clusters/cdd/tigrfams/pfam overlapping another protein with hits	212	215	214	KPLJNGKJ_01033	NMGDBHEM_06309	EAIKGHFG_02562	LJIOFKJA_06503	LCAPGCKE_03872	JGKDJMLB_06661	GJJOMOEH_05744	BHCEAKDH_01484	FPAHKCNF_00489	EACPGJJO_02669	LEKCGMDF_04201	MPGLDLPP_03728	KPJDMDHD_03995	GHDOMGIB_01655	BNIBDDLI_06661	JDCCEBOI_00119	GIEPEGPL_01998	FLHNBHIE_02346	PJJBBCBM_02079	BHHKDANE_04742	PDPFHIBO_03327	NEBPILJC_03334	HJJLPKDE_06396	JDENELGM_05923	KHNOHDME_02763	BIIPAFGE_05582	KFOCIMMI_05728	OMBHAEJC_05749	KLCILLII_06326	BGEAKIKM_05896	ENLJKLLI_01657	NAEEEGCJ_05679	AAJFFOJO_06080	IHOJCDDA_05512	IJGNIBGJ_05497	EHJPMPCJ_05793
algA_2		Alginate biosynthesis protein AlgA	370	370	1	1	10908				1049	1439	1437	KPLJNGKJ_01049	NMGDBHEM_06293	EAIKGHFG_02578	LJIOFKJA_06519	LCAPGCKE_03888	JGKDJMLB_06645	GJJOMOEH_05760	BHCEAKDH_01500	FPAHKCNF_01954	EACPGJJO_02653	LEKCGMDF_04185	MPGLDLPP_03712	KPJDMDHD_04011	GHDOMGIB_01671	BNIBDDLI_06645	JDCCEBOI_00103	GIEPEGPL_02014	FLHNBHIE_02363	PJJBBCBM_02095	BHHKDANE_04726	PDPFHIBO_03311	NEBPILJC_03318	HJJLPKDE_06380	JDENELGM_05939	KHNOHDME_02747	BIIPAFGE_05599	KFOCIMMI_05744	OMBHAEJC_05765	KLCILLII_06342	BGEAKIKM_05912	ENLJKLLI_01673	NAEEEGCJ_05695	AAJFFOJO_06096	IHOJCDDA_05528	IJGNIBGJ_05513	EHJPMPCJ_05809
group_11574		hypothetical protein	370	370	1	1	10900				212	212	212	KPLJNGKJ_01057	NMGDBHEM_06285	EAIKGHFG_02586	LJIOFKJA_06527	LCAPGCKE_03896	JGKDJMLB_06637	GJJOMOEH_05768	BHCEAKDH_01508	FPAHKCNF_01946	EACPGJJO_02645	LEKCGMDF_04177	MPGLDLPP_03704	KPJDMDHD_00436	GHDOMGIB_01679	BNIBDDLI_06637	JDCCEBOI_00095	GIEPEGPL_02022	FLHNBHIE_02371	PJJBBCBM_02103	BHHKDANE_04718	PDPFHIBO_03303	NEBPILJC_03310	HJJLPKDE_06372	JDENELGM_05947	KHNOHDME_02739	BIIPAFGE_05607	KFOCIMMI_05752	OMBHAEJC_05773	KLCILLII_06350	BGEAKIKM_05920	ENLJKLLI_01681	NAEEEGCJ_05703	AAJFFOJO_06104	IHOJCDDA_05536	IJGNIBGJ_05521	EHJPMPCJ_05817
group_11575		hypothetical protein	370	370	1	1	10899				317	359	317	KPLJNGKJ_01058	NMGDBHEM_06284	EAIKGHFG_02587	LJIOFKJA_06528	LCAPGCKE_03897	JGKDJMLB_06636	GJJOMOEH_05769	BHCEAKDH_01509	FPAHKCNF_01945	EACPGJJO_02644	LEKCGMDF_04176	MPGLDLPP_03703	KPJDMDHD_00435	GHDOMGIB_01680	BNIBDDLI_06636	JDCCEBOI_00094	GIEPEGPL_02023	FLHNBHIE_02372	PJJBBCBM_02104	BHHKDANE_04717	PDPFHIBO_03302	NEBPILJC_03309	HJJLPKDE_06371	JDENELGM_05948	KHNOHDME_02738	BIIPAFGE_05608	KFOCIMMI_05753	OMBHAEJC_05774	KLCILLII_06351	BGEAKIKM_05921	ENLJKLLI_01682	NAEEEGCJ_05704	AAJFFOJO_06105	IHOJCDDA_05537	IJGNIBGJ_05522	EHJPMPCJ_05818
group_11577		hypothetical protein	370	370	1	1	10897			Hypothetical protein with no hits to refseq/uniprot/clusters/cdd/tigrfams/pfam overlapping another protein with hits	332	347	335	KPLJNGKJ_01060	NMGDBHEM_06282	EAIKGHFG_02589	LJIOFKJA_06530	LCAPGCKE_03899	JGKDJMLB_06634	GJJOMOEH_05771	BHCEAKDH_01511	FPAHKCNF_01943	EACPGJJO_02642	LEKCGMDF_04174	MPGLDLPP_03701	KPJDMDHD_00433	GHDOMGIB_01682	BNIBDDLI_06634	JDCCEBOI_00092	GIEPEGPL_02025	FLHNBHIE_02374	PJJBBCBM_02106	BHHKDANE_04715	PDPFHIBO_03300	NEBPILJC_03307	HJJLPKDE_06369	JDENELGM_05950	KHNOHDME_02736	BIIPAFGE_05610	KFOCIMMI_05755	OMBHAEJC_05776	KLCILLII_06353	BGEAKIKM_05923	ENLJKLLI_01684	NAEEEGCJ_05706	AAJFFOJO_06107	IHOJCDDA_05539	IJGNIBGJ_05524	EHJPMPCJ_05819
group_11578		hypothetical protein	370	370	1	1	10894				944	965	944	KPLJNGKJ_01063	NMGDBHEM_06279	EAIKGHFG_02592	LJIOFKJA_06533	LCAPGCKE_03902	JGKDJMLB_06631	GJJOMOEH_05774	BHCEAKDH_01514	FPAHKCNF_01940	EACPGJJO_02639	LEKCGMDF_04171	MPGLDLPP_03698	KPJDMDHD_00430	GHDOMGIB_01685	BNIBDDLI_06631	JDCCEBOI_00089	GIEPEGPL_02028	FLHNBHIE_02377	PJJBBCBM_02109	BHHKDANE_04712	PDPFHIBO_03297	NEBPILJC_03304	HJJLPKDE_06366	JDENELGM_05953	KHNOHDME_02733	BIIPAFGE_05613	KFOCIMMI_05758	OMBHAEJC_05779	KLCILLII_06356	BGEAKIKM_05926	ENLJKLLI_01687	NAEEEGCJ_05709	AAJFFOJO_06110	IHOJCDDA_05542	IJGNIBGJ_05527	EHJPMPCJ_05822
citN		Citrate transporter	370	370	1	1	10892				1298	1304	1303	KPLJNGKJ_01065	NMGDBHEM_06277	EAIKGHFG_02594	LJIOFKJA_06535	LCAPGCKE_03904	JGKDJMLB_06629	GJJOMOEH_05776	BHCEAKDH_01516	FPAHKCNF_01938	EACPGJJO_02637	LEKCGMDF_04169	MPGLDLPP_03696	KPJDMDHD_00428	GHDOMGIB_01687	BNIBDDLI_06629	JDCCEBOI_00087	GIEPEGPL_02030	FLHNBHIE_02379	PJJBBCBM_02111	BHHKDANE_04710	PDPFHIBO_03295	NEBPILJC_03302	HJJLPKDE_06364	JDENELGM_05955	KHNOHDME_02731	BIIPAFGE_05615	KFOCIMMI_05760	OMBHAEJC_05781	KLCILLII_06358	BGEAKIKM_05928	ENLJKLLI_01689	NAEEEGCJ_05711	AAJFFOJO_06112	IHOJCDDA_05544	IJGNIBGJ_05529	EHJPMPCJ_05824
group_11582		hypothetical protein	370	370	1	1	10888				794	794	794	KPLJNGKJ_01069	NMGDBHEM_06273	EAIKGHFG_02598	LJIOFKJA_06539	LCAPGCKE_03908	JGKDJMLB_06625	GJJOMOEH_05780	BHCEAKDH_01520	FPAHKCNF_01934	EACPGJJO_02633	LEKCGMDF_04165	MPGLDLPP_03692	KPJDMDHD_00424	GHDOMGIB_01691	BNIBDDLI_06625	JDCCEBOI_00083	GIEPEGPL_02034	FLHNBHIE_02383	PJJBBCBM_02115	BHHKDANE_04706	PDPFHIBO_03291	NEBPILJC_03298	HJJLPKDE_06360	JDENELGM_05959	KHNOHDME_02727	BIIPAFGE_05619	KFOCIMMI_05764	OMBHAEJC_05785	KLCILLII_06362	BGEAKIKM_05932	ENLJKLLI_01693	NAEEEGCJ_05715	AAJFFOJO_06116	IHOJCDDA_05548	IJGNIBGJ_05533	EHJPMPCJ_05828
engB		putative GTP-binding protein EngB	370	370	1	1	10864				572	647	646	KPLJNGKJ_01088	NMGDBHEM_06254	EAIKGHFG_02618	LJIOFKJA_06558	LCAPGCKE_03927	JGKDJMLB_06606	GJJOMOEH_05799	BHCEAKDH_01539	FPAHKCNF_01915	EACPGJJO_02479	LEKCGMDF_04146	MPGLDLPP_03673	KPJDMDHD_02703	GHDOMGIB_01710	BNIBDDLI_06606	JDCCEBOI_00064	GIEPEGPL_02053	FLHNBHIE_02402	PJJBBCBM_02134	BHHKDANE_04687	PDPFHIBO_03272	NEBPILJC_03279	HJJLPKDE_06341	JDENELGM_05978	KHNOHDME_02708	BIIPAFGE_05638	KFOCIMMI_05783	OMBHAEJC_05804	KLCILLII_06381	BGEAKIKM_05951	ENLJKLLI_01712	NAEEEGCJ_05734	AAJFFOJO_06136	IHOJCDDA_05567	IJGNIBGJ_05552	EHJPMPCJ_05847
kgtP_1		Alpha-ketoglutarate permease	370	370	1	1	10780				1295	1358	1307	KPLJNGKJ_01127	NMGDBHEM_06216	EAIKGHFG_02658	LJIOFKJA_06597	LCAPGCKE_03966	JGKDJMLB_06568	GJJOMOEH_05837	BHCEAKDH_01577	FPAHKCNF_01877	EACPGJJO_02441	LEKCGMDF_04108	MPGLDLPP_03635	KPJDMDHD_02665	GHDOMGIB_01748	BNIBDDLI_06568	JDCCEBOI_00025	GIEPEGPL_02091	FLHNBHIE_02440	PJJBBCBM_02172	BHHKDANE_04648	PDPFHIBO_03233	NEBPILJC_03240	HJJLPKDE_06303	JDENELGM_06017	KHNOHDME_02670	BIIPAFGE_05677	KFOCIMMI_05823	OMBHAEJC_05843	KLCILLII_06420	BGEAKIKM_05988	ENLJKLLI_01751	NAEEEGCJ_05773	AAJFFOJO_06174	IHOJCDDA_05606	IJGNIBGJ_05591	EHJPMPCJ_05885
glmS_2		Glutamine--fructose-6-phosphate aminotransferase [isomerizing]	370	370	1	1	10737				566	1835	1831	KPLJNGKJ_01146	NMGDBHEM_06197	EAIKGHFG_02677	LJIOFKJA_00002	LCAPGCKE_03985	JGKDJMLB_06549	GJJOMOEH_05863	BHCEAKDH_03192	FPAHKCNF_01858	EACPGJJO_04053	LEKCGMDF_04428	MPGLDLPP_02608	KPJDMDHD_04183	GHDOMGIB_01767	BNIBDDLI_06549	JDCCEBOI_05827	GIEPEGPL_02110	FLHNBHIE_03944	PJJBBCBM_03359	BHHKDANE_04622	PDPFHIBO_03207	NEBPILJC_03221	HJJLPKDE_06284	JDENELGM_06036	KHNOHDME_02651	BIIPAFGE_05696	KFOCIMMI_05842	OMBHAEJC_05869	KLCILLII_06439	BGEAKIKM_06014	ENLJKLLI_01770	NAEEEGCJ_05799	AAJFFOJO_06193	IHOJCDDA_05625	IJGNIBGJ_05609	EHJPMPCJ_05904
parB		putative chromosome-partitioning protein ParB	370	370	1	1	10672				743	872	871	KPLJNGKJ_01159	NMGDBHEM_06184	EAIKGHFG_02690	LJIOFKJA_00015	LCAPGCKE_03998	JGKDJMLB_06536	GJJOMOEH_05876	BHCEAKDH_03205	FPAHKCNF_01845	EACPGJJO_04040	LEKCGMDF_04415	MPGLDLPP_02595	KPJDMDHD_04170	GHDOMGIB_01780	BNIBDDLI_06536	JDCCEBOI_05814	GIEPEGPL_02123	FLHNBHIE_03957	PJJBBCBM_03372	BHHKDANE_04609	PDPFHIBO_03194	NEBPILJC_03208	HJJLPKDE_06271	JDENELGM_06049	KHNOHDME_02638	BIIPAFGE_05709	KFOCIMMI_05855	OMBHAEJC_05882	KLCILLII_06452	BGEAKIKM_06027	ENLJKLLI_01783	NAEEEGCJ_05812	AAJFFOJO_06206	IHOJCDDA_05638	IJGNIBGJ_05622	EHJPMPCJ_05917
parA		Chromosome partitioning protein ParA	370	370	1	1	10671				788	926	788	KPLJNGKJ_01160	NMGDBHEM_06183	EAIKGHFG_02691	LJIOFKJA_00016	LCAPGCKE_03999	JGKDJMLB_06535	GJJOMOEH_05877	BHCEAKDH_03206	FPAHKCNF_01844	EACPGJJO_04039	LEKCGMDF_04414	MPGLDLPP_02594	KPJDMDHD_04169	GHDOMGIB_01781	BNIBDDLI_06535	JDCCEBOI_05813	GIEPEGPL_02124	FLHNBHIE_03958	PJJBBCBM_03373	BHHKDANE_04608	PDPFHIBO_03193	NEBPILJC_03207	HJJLPKDE_06270	JDENELGM_06050	KHNOHDME_02637	BIIPAFGE_05710	KFOCIMMI_05856	OMBHAEJC_05883	KLCILLII_06453	BGEAKIKM_06028	ENLJKLLI_01784	NAEEEGCJ_05813	AAJFFOJO_06207	IHOJCDDA_05639	IJGNIBGJ_05623	EHJPMPCJ_05918
mnmG		tRNA uridine 5-carboxymethylaminomethyl modification enzyme MnmG	370	370	1	1	10669				1763	1892	1891	KPLJNGKJ_01162	NMGDBHEM_06181	EAIKGHFG_02693	LJIOFKJA_00018	LCAPGCKE_04001	JGKDJMLB_06533	GJJOMOEH_05879	BHCEAKDH_03208	FPAHKCNF_01842	EACPGJJO_04037	LEKCGMDF_04412	MPGLDLPP_02592	KPJDMDHD_04167	GHDOMGIB_01783	BNIBDDLI_06533	JDCCEBOI_05811	GIEPEGPL_02126	FLHNBHIE_03960	PJJBBCBM_03375	BHHKDANE_04606	PDPFHIBO_03191	NEBPILJC_03205	HJJLPKDE_06268	JDENELGM_06052	KHNOHDME_02635	BIIPAFGE_05712	KFOCIMMI_05858	OMBHAEJC_05885	KLCILLII_06455	BGEAKIKM_06030	ENLJKLLI_01786	NAEEEGCJ_05815	AAJFFOJO_06209	IHOJCDDA_05641	IJGNIBGJ_05625	EHJPMPCJ_05920
group_11599		hypothetical protein	370	370	1	1	10537				188	365	364	KPLJNGKJ_01201	NMGDBHEM_06142	EAIKGHFG_02733	LJIOFKJA_00057	LCAPGCKE_04040	JGKDJMLB_06495	GJJOMOEH_05918	BHCEAKDH_03247	FPAHKCNF_00447	EACPGJJO_06310	LEKCGMDF_00062	MPGLDLPP_02549	KPJDMDHD_00065	GHDOMGIB_01822	BNIBDDLI_06495	JDCCEBOI_05772	GIEPEGPL_02165	FLHNBHIE_03999	PJJBBCBM_03414	BHHKDANE_04567	PDPFHIBO_03152	NEBPILJC_03166	HJJLPKDE_06229	JDENELGM_00034	KHNOHDME_02596	BIIPAFGE_00034	KFOCIMMI_00034	OMBHAEJC_00034	KLCILLII_00034	BGEAKIKM_00034	ENLJKLLI_01825	NAEEEGCJ_00036	AAJFFOJO_00034	IHOJCDDA_00034	IJGNIBGJ_00034	EHJPMPCJ_00034
trpB		Tryptophan synthase beta chain	370	370	1	1	10534				479	1208	1206	KPLJNGKJ_01204	NMGDBHEM_06139	EAIKGHFG_02736	LJIOFKJA_00060	LCAPGCKE_04043	JGKDJMLB_06492	GJJOMOEH_05921	BHCEAKDH_03250	FPAHKCNF_00444	EACPGJJO_06307	LEKCGMDF_00059	MPGLDLPP_02546	KPJDMDHD_00062	GHDOMGIB_01825	BNIBDDLI_06492	JDCCEBOI_05769	GIEPEGPL_02168	FLHNBHIE_04002	PJJBBCBM_03417	BHHKDANE_04564	PDPFHIBO_03149	NEBPILJC_03163	HJJLPKDE_06226	JDENELGM_00037	KHNOHDME_02593	BIIPAFGE_00037	KFOCIMMI_00037	OMBHAEJC_00037	KLCILLII_00037	BGEAKIKM_00037	ENLJKLLI_01828	NAEEEGCJ_00039	AAJFFOJO_00037	IHOJCDDA_00037	IJGNIBGJ_00037	EHJPMPCJ_00037
nrdR		Transcriptional repressor NrdR	370	370	1	1	23425				464	509	508	KPLJNGKJ_01245	NMGDBHEM_00802	EAIKGHFG_03672	LJIOFKJA_00978	LCAPGCKE_03244	JGKDJMLB_00760	GJJOMOEH_01335	BHCEAKDH_00643	FPAHKCNF_04672	EACPGJJO_04143	LEKCGMDF_03135	MPGLDLPP_02728	KPJDMDHD_02832	GHDOMGIB_04615	BNIBDDLI_02744	JDCCEBOI_04915	GIEPEGPL_03246	FLHNBHIE_00564	PJJBBCBM_00643	BHHKDANE_03697	PDPFHIBO_01717	NEBPILJC_02154	HJJLPKDE_01170	JDENELGM_00893	KHNOHDME_01713	BIIPAFGE_00896	KFOCIMMI_00902	OMBHAEJC_04310	KLCILLII_00948	BGEAKIKM_00895	ENLJKLLI_01356	NAEEEGCJ_00898	AAJFFOJO_05780	IHOJCDDA_04498	IJGNIBGJ_04474	EHJPMPCJ_00909
prmC_1		Release factor glutamine methyltransferase	370	370	1	1	23422				662	662	662	KPLJNGKJ_01247	NMGDBHEM_00804	EAIKGHFG_03670	LJIOFKJA_00976	LCAPGCKE_03246	JGKDJMLB_00762	GJJOMOEH_01333	BHCEAKDH_00645	FPAHKCNF_04670	EACPGJJO_04141	LEKCGMDF_03133	MPGLDLPP_02730	KPJDMDHD_02834	GHDOMGIB_04617	BNIBDDLI_02746	JDCCEBOI_04917	GIEPEGPL_03244	FLHNBHIE_00566	PJJBBCBM_00645	BHHKDANE_03699	PDPFHIBO_01719	NEBPILJC_02156	HJJLPKDE_01173	JDENELGM_00891	KHNOHDME_01715	BIIPAFGE_00894	KFOCIMMI_00900	OMBHAEJC_04312	KLCILLII_00946	BGEAKIKM_00893	ENLJKLLI_01358	NAEEEGCJ_00896	AAJFFOJO_05782	IHOJCDDA_04500	IJGNIBGJ_04476	EHJPMPCJ_00907
gutB		Sorbitol dehydrogenase	370	370	1	1	23348				251	1058	1053	KPLJNGKJ_01285	NMGDBHEM_00842	EAIKGHFG_03630	LJIOFKJA_00935	LCAPGCKE_03284	JGKDJMLB_00803	GJJOMOEH_01292	BHCEAKDH_00686	FPAHKCNF_04631	EACPGJJO_04103	LEKCGMDF_02387	MPGLDLPP_03344	KPJDMDHD_05768	GHDOMGIB_04658	BNIBDDLI_02787	JDCCEBOI_04955	GIEPEGPL_03203	FLHNBHIE_00607	PJJBBCBM_00686	BHHKDANE_03737	PDPFHIBO_01760	NEBPILJC_02197	HJJLPKDE_04482	JDENELGM_00853	KHNOHDME_01753	BIIPAFGE_00856	KFOCIMMI_00862	OMBHAEJC_04350	KLCILLII_00908	BGEAKIKM_00854	ENLJKLLI_01399	NAEEEGCJ_00858	AAJFFOJO_05823	IHOJCDDA_04538	IJGNIBGJ_04519	EHJPMPCJ_00869
hpcH		4-hydroxy-2-oxo-heptane-1,7-dioate aldolase	370	370	1	1	23146				806	806	806	KPLJNGKJ_01312	NMGDBHEM_00875	EAIKGHFG_03597	LJIOFKJA_00902	LCAPGCKE_03317	JGKDJMLB_00830	GJJOMOEH_01265	BHCEAKDH_00713	FPAHKCNF_04604	EACPGJJO_04076	LEKCGMDF_02360	MPGLDLPP_03371	KPJDMDHD_04035	GHDOMGIB_04691	BNIBDDLI_02814	JDCCEBOI_04988	GIEPEGPL_03170	FLHNBHIE_00634	PJJBBCBM_00713	BHHKDANE_03770	PDPFHIBO_01793	NEBPILJC_02224	HJJLPKDE_03224	JDENELGM_00820	KHNOHDME_01786	BIIPAFGE_00822	KFOCIMMI_00828	OMBHAEJC_04383	KLCILLII_00881	BGEAKIKM_00821	ENLJKLLI_01426	NAEEEGCJ_00824	AAJFFOJO_05850	IHOJCDDA_04571	IJGNIBGJ_04552	EHJPMPCJ_00836
group_11618		hypothetical protein	370	370	1	1	23093				299	299	299	KPLJNGKJ_01323	NMGDBHEM_00886	EAIKGHFG_03586	LJIOFKJA_00891	LCAPGCKE_03328	JGKDJMLB_00841	GJJOMOEH_01254	BHCEAKDH_00724	FPAHKCNF_04593	EACPGJJO_04065	LEKCGMDF_02349	MPGLDLPP_00169	KPJDMDHD_04046	GHDOMGIB_04702	BNIBDDLI_03347	JDCCEBOI_04999	GIEPEGPL_03159	FLHNBHIE_00645	PJJBBCBM_00724	BHHKDANE_03781	PDPFHIBO_01804	NEBPILJC_02292	HJJLPKDE_03235	JDENELGM_00809	KHNOHDME_01797	BIIPAFGE_00811	KFOCIMMI_00817	OMBHAEJC_04394	KLCILLII_00870	BGEAKIKM_00810	ENLJKLLI_01437	NAEEEGCJ_00813	AAJFFOJO_05861	IHOJCDDA_04582	IJGNIBGJ_04563	EHJPMPCJ_00825
dmlR_5		HTH-type transcriptional regulator DmlR	370	370	1	1	23085				794	890	889	KPLJNGKJ_01329	NMGDBHEM_02991	EAIKGHFG_03580	LJIOFKJA_00885	LCAPGCKE_02967	JGKDJMLB_00847	GJJOMOEH_01248	BHCEAKDH_00730	FPAHKCNF_00715	EACPGJJO_04059	LEKCGMDF_02343	MPGLDLPP_00163	KPJDMDHD_04052	GHDOMGIB_03092	BNIBDDLI_03353	JDCCEBOI_05005	GIEPEGPL_03533	FLHNBHIE_00651	PJJBBCBM_00730	BHHKDANE_03787	PDPFHIBO_01810	NEBPILJC_02298	HJJLPKDE_03241	JDENELGM_00803	KHNOHDME_01803	BIIPAFGE_00805	KFOCIMMI_00811	OMBHAEJC_04400	KLCILLII_00864	BGEAKIKM_00804	ENLJKLLI_01443	NAEEEGCJ_00807	AAJFFOJO_05867	IHOJCDDA_04588	IJGNIBGJ_04569	EHJPMPCJ_00819
QRSL1		Glutamyl-tRNA(Gln) amidotransferase subunit A, chloroplastic/mitochondrial	370	370	1	1	23065				611	1709	1706	KPLJNGKJ_01347	NMGDBHEM_02643	EAIKGHFG_03562	LJIOFKJA_00867	LCAPGCKE_02991	JGKDJMLB_00864	GJJOMOEH_01231	BHCEAKDH_00747	FPAHKCNF_00474	EACPGJJO_00619	LEKCGMDF_05826	MPGLDLPP_00693	KPJDMDHD_05823	GHDOMGIB_03110	BNIBDDLI_03370	JDCCEBOI_05023	GIEPEGPL_03551	FLHNBHIE_00668	PJJBBCBM_00747	BHHKDANE_03805	PDPFHIBO_01828	NEBPILJC_02315	HJJLPKDE_03265	JDENELGM_00785	KHNOHDME_01821	BIIPAFGE_00787	KFOCIMMI_00793	OMBHAEJC_04418	KLCILLII_00847	BGEAKIKM_00786	ENLJKLLI_01461	NAEEEGCJ_00789	AAJFFOJO_05885	IHOJCDDA_04612	IJGNIBGJ_04587	EHJPMPCJ_00795
ywnA		Putative HTH-type transcriptional regulator YwnA	370	370	1	1	23045				428	428	428	KPLJNGKJ_01353	NMGDBHEM_02649	EAIKGHFG_03556	LJIOFKJA_00861	LCAPGCKE_02997	JGKDJMLB_00870	GJJOMOEH_01225	BHCEAKDH_00753	FPAHKCNF_05675	EACPGJJO_00935	LEKCGMDF_05820	MPGLDLPP_05156	KPJDMDHD_05829	GHDOMGIB_03116	BNIBDDLI_03376	JDCCEBOI_05029	GIEPEGPL_03557	FLHNBHIE_00674	PJJBBCBM_00753	BHHKDANE_03811	PDPFHIBO_01834	NEBPILJC_02321	HJJLPKDE_03271	JDENELGM_00779	KHNOHDME_01827	BIIPAFGE_00781	KFOCIMMI_00787	OMBHAEJC_04424	KLCILLII_00841	BGEAKIKM_00780	ENLJKLLI_01467	NAEEEGCJ_00783	AAJFFOJO_05891	IHOJCDDA_04618	IJGNIBGJ_04594	EHJPMPCJ_00789
ytnP		putative quorum-quenching lactonase YtnP	370	370	1	1	22998				572	866	862	KPLJNGKJ_01384	NMGDBHEM_02680	EAIKGHFG_03525	LJIOFKJA_00830	LCAPGCKE_03028	JGKDJMLB_00897	GJJOMOEH_01199	BHCEAKDH_00779	FPAHKCNF_05649	EACPGJJO_06161	LEKCGMDF_00375	MPGLDLPP_05130	KPJDMDHD_00978	GHDOMGIB_03147	BNIBDDLI_03403	JDCCEBOI_05061	GIEPEGPL_03588	FLHNBHIE_00700	PJJBBCBM_00779	BHHKDANE_03842	PDPFHIBO_01865	NEBPILJC_02348	HJJLPKDE_03297	JDENELGM_00748	KHNOHDME_01858	BIIPAFGE_00750	KFOCIMMI_00756	OMBHAEJC_04455	KLCILLII_00815	BGEAKIKM_00749	ENLJKLLI_01498	NAEEEGCJ_00752	AAJFFOJO_05922	IHOJCDDA_04649	IJGNIBGJ_04627	EHJPMPCJ_00758
nmoA		Nitronate monooxygenase	370	370	1	1	22996				1055	1055	1055	KPLJNGKJ_01386	NMGDBHEM_02682	EAIKGHFG_03523	LJIOFKJA_00828	LCAPGCKE_03030	JGKDJMLB_00899	GJJOMOEH_01197	BHCEAKDH_00781	FPAHKCNF_01403	EACPGJJO_06163	LEKCGMDF_03395	MPGLDLPP_01125	KPJDMDHD_02209	GHDOMGIB_03149	BNIBDDLI_03405	JDCCEBOI_05063	GIEPEGPL_03590	FLHNBHIE_00702	PJJBBCBM_00781	BHHKDANE_03844	PDPFHIBO_01867	NEBPILJC_02350	HJJLPKDE_03299	JDENELGM_00746	KHNOHDME_01860	BIIPAFGE_00748	KFOCIMMI_00754	OMBHAEJC_04457	KLCILLII_00813	BGEAKIKM_00747	ENLJKLLI_01500	NAEEEGCJ_00750	AAJFFOJO_05924	IHOJCDDA_04651	IJGNIBGJ_04629	EHJPMPCJ_00756
gltR_3		HTH-type transcriptional regulator GltR	370	370	1	1	22995				854	854	854	KPLJNGKJ_01387	NMGDBHEM_02683	EAIKGHFG_03522	LJIOFKJA_00827	LCAPGCKE_03031	JGKDJMLB_00900	GJJOMOEH_01196	BHCEAKDH_00782	FPAHKCNF_01402	EACPGJJO_06164	LEKCGMDF_03396	MPGLDLPP_01124	KPJDMDHD_02208	GHDOMGIB_03150	BNIBDDLI_03406	JDCCEBOI_05064	GIEPEGPL_03591	FLHNBHIE_00703	PJJBBCBM_00782	BHHKDANE_03845	PDPFHIBO_01868	NEBPILJC_02351	HJJLPKDE_03300	JDENELGM_00745	KHNOHDME_01861	BIIPAFGE_00747	KFOCIMMI_00753	OMBHAEJC_04458	KLCILLII_00812	BGEAKIKM_00746	ENLJKLLI_01501	NAEEEGCJ_00749	AAJFFOJO_05925	IHOJCDDA_04652	IJGNIBGJ_04630	EHJPMPCJ_00755
group_11632		hypothetical protein	370	370	1	1	22993				446	446	446	KPLJNGKJ_01389	NMGDBHEM_02685	EAIKGHFG_03520	LJIOFKJA_00825	LCAPGCKE_03033	JGKDJMLB_00902	GJJOMOEH_01194	BHCEAKDH_00784	FPAHKCNF_01097	EACPGJJO_06166	LEKCGMDF_03398	MPGLDLPP_01122	KPJDMDHD_01632	GHDOMGIB_03152	BNIBDDLI_03408	JDCCEBOI_05066	GIEPEGPL_03593	FLHNBHIE_00705	PJJBBCBM_00784	BHHKDANE_03847	PDPFHIBO_01870	NEBPILJC_02353	HJJLPKDE_03302	JDENELGM_00743	KHNOHDME_01863	BIIPAFGE_00745	KFOCIMMI_00751	OMBHAEJC_04460	KLCILLII_00810	BGEAKIKM_00744	ENLJKLLI_01503	NAEEEGCJ_00747	AAJFFOJO_05927	IHOJCDDA_04654	IJGNIBGJ_04632	EHJPMPCJ_00753
ttgI_2		Toluene efflux pump outer membrane protein TtgI	370	370	1	1	22989				1265	1463	1461	KPLJNGKJ_01392	NMGDBHEM_02688	EAIKGHFG_03517	LJIOFKJA_00822	LCAPGCKE_03036	JGKDJMLB_00905	GJJOMOEH_01191	BHCEAKDH_00787	FPAHKCNF_01094	EACPGJJO_06169	LEKCGMDF_03401	MPGLDLPP_01119	KPJDMDHD_01629	GHDOMGIB_03155	BNIBDDLI_03411	JDCCEBOI_05069	GIEPEGPL_03596	FLHNBHIE_00708	PJJBBCBM_00787	BHHKDANE_03850	PDPFHIBO_01873	NEBPILJC_02356	HJJLPKDE_03305	JDENELGM_00740	KHNOHDME_01866	BIIPAFGE_00742	KFOCIMMI_00748	OMBHAEJC_04463	KLCILLII_00807	BGEAKIKM_00741	ENLJKLLI_01506	NAEEEGCJ_00744	AAJFFOJO_05930	IHOJCDDA_04657	IJGNIBGJ_04635	EHJPMPCJ_00750
group_11653		hypothetical protein	370	370	1	1	30244				602	602	602	KPLJNGKJ_01511	NMGDBHEM_05801	EAIKGHFG_05442	LJIOFKJA_02808	LCAPGCKE_03110	JGKDJMLB_01562	GJJOMOEH_03155	BHCEAKDH_05784	FPAHKCNF_03303	EACPGJJO_00149	LEKCGMDF_00623	MPGLDLPP_03132	KPJDMDHD_03453	GHDOMGIB_01591	BNIBDDLI_01047	JDCCEBOI_03329	GIEPEGPL_01933	FLHNBHIE_02720	PJJBBCBM_05727	BHHKDANE_02059	PDPFHIBO_00117	NEBPILJC_00482	HJJLPKDE_05240	JDENELGM_02494	KHNOHDME_00180	BIIPAFGE_02385	KFOCIMMI_02358	OMBHAEJC_02735	KLCILLII_02824	BGEAKIKM_02554	ENLJKLLI_04578	NAEEEGCJ_02503	AAJFFOJO_04051	IHOJCDDA_02925	IJGNIBGJ_02893	EHJPMPCJ_02576
group_11654		hypothetical protein	370	370	1	1	32914				572	590	572	KPLJNGKJ_01532	NMGDBHEM_05673	EAIKGHFG_05348	LJIOFKJA_02666	LCAPGCKE_04133	JGKDJMLB_01541	GJJOMOEH_03053	BHCEAKDH_05674	FPAHKCNF_00598	EACPGJJO_04881	LEKCGMDF_05371	MPGLDLPP_05955	KPJDMDHD_00745	GHDOMGIB_01571	BNIBDDLI_01026	JDCCEBOI_03349	GIEPEGPL_01913	FLHNBHIE_05935	PJJBBCBM_05617	BHHKDANE_02140	PDPFHIBO_00137	NEBPILJC_00565	HJJLPKDE_05262	JDENELGM_02474	KHNOHDME_00200	BIIPAFGE_02365	KFOCIMMI_02338	OMBHAEJC_02755	KLCILLII_02670	BGEAKIKM_02534	ENLJKLLI_04717	NAEEEGCJ_02483	AAJFFOJO_04190	IHOJCDDA_02945	IJGNIBGJ_02913	EHJPMPCJ_02555
group_11662		hypothetical protein	370	370	1	1	32761				1058	1103	1102	KPLJNGKJ_01595	NMGDBHEM_01953	EAIKGHFG_05245	LJIOFKJA_02561	LCAPGCKE_02734	JGKDJMLB_03989	GJJOMOEH_02938	BHCEAKDH_03438	FPAHKCNF_04139	EACPGJJO_03857	LEKCGMDF_04861	MPGLDLPP_01165	KPJDMDHD_01200	GHDOMGIB_01467	BNIBDDLI_04269	JDCCEBOI_03455	GIEPEGPL_01809	FLHNBHIE_06050	PJJBBCBM_03458	BHHKDANE_02245	PDPFHIBO_00259	NEBPILJC_00671	HJJLPKDE_05367	JDENELGM_02352	KHNOHDME_00305	BIIPAFGE_02260	KFOCIMMI_02234	OMBHAEJC_02877	KLCILLII_02556	BGEAKIKM_02430	ENLJKLLI_06153	NAEEEGCJ_02316	AAJFFOJO_04295	IHOJCDDA_03069	IJGNIBGJ_03039	EHJPMPCJ_02450
pfeS_1		Sensor protein PfeS	370	370	1	1	32770				1340	1382	1340	KPLJNGKJ_01602	NMGDBHEM_01946	EAIKGHFG_05252	LJIOFKJA_02568	LCAPGCKE_02741	JGKDJMLB_03982	GJJOMOEH_02946	BHCEAKDH_03446	FPAHKCNF_04147	EACPGJJO_03849	LEKCGMDF_04869	MPGLDLPP_01157	KPJDMDHD_01192	GHDOMGIB_01474	BNIBDDLI_04262	JDCCEBOI_03448	GIEPEGPL_01816	FLHNBHIE_06042	PJJBBCBM_03466	BHHKDANE_02237	PDPFHIBO_00251	NEBPILJC_00664	HJJLPKDE_05359	JDENELGM_02359	KHNOHDME_00297	BIIPAFGE_02267	KFOCIMMI_02241	OMBHAEJC_02870	KLCILLII_02563	BGEAKIKM_02437	ENLJKLLI_06146	NAEEEGCJ_02323	AAJFFOJO_04288	IHOJCDDA_03061	IJGNIBGJ_03031	EHJPMPCJ_02457
group_11669		hypothetical protein	370	370	1	1	32816				590	1082	1080	KPLJNGKJ_01631	NMGDBHEM_05544	EAIKGHFG_05274	LJIOFKJA_02597	LCAPGCKE_02770	JGKDJMLB_03481	GJJOMOEH_02985	BHCEAKDH_05606	FPAHKCNF_00528	EACPGJJO_00341	LEKCGMDF_02519	MPGLDLPP_00799	KPJDMDHD_03142	GHDOMGIB_01503	BNIBDDLI_03006	JDCCEBOI_03418	GIEPEGPL_01845	FLHNBHIE_06003	PJJBBCBM_05549	BHHKDANE_02208	PDPFHIBO_00223	NEBPILJC_00633	HJJLPKDE_05330	JDENELGM_02388	KHNOHDME_00268	BIIPAFGE_02296	KFOCIMMI_02270	OMBHAEJC_02841	KLCILLII_02592	BGEAKIKM_02466	ENLJKLLI_04786	NAEEEGCJ_02352	AAJFFOJO_04259	IHOJCDDA_03032	IJGNIBGJ_03001	EHJPMPCJ_02486
nuoF		NADH-quinone oxidoreductase subunit F	370	370	1	1	32845				1346	1427	1346	KPLJNGKJ_01651	NMGDBHEM_05563	EAIKGHFG_05299	LJIOFKJA_02617	LCAPGCKE_02789	JGKDJMLB_03462	GJJOMOEH_03004	BHCEAKDH_05625	FPAHKCNF_00548	EACPGJJO_06214	LEKCGMDF_02499	MPGLDLPP_05925	KPJDMDHD_03162	GHDOMGIB_01522	BNIBDDLI_02987	JDCCEBOI_03398	GIEPEGPL_01864	FLHNBHIE_05984	PJJBBCBM_05568	BHHKDANE_02189	PDPFHIBO_00204	NEBPILJC_00614	HJJLPKDE_05311	JDENELGM_02407	KHNOHDME_00249	BIIPAFGE_02316	KFOCIMMI_02289	OMBHAEJC_02822	KLCILLII_02611	BGEAKIKM_02485	ENLJKLLI_04766	NAEEEGCJ_02371	AAJFFOJO_04239	IHOJCDDA_03012	IJGNIBGJ_02981	EHJPMPCJ_02506
ndhC_1		NAD(P)H-quinone oxidoreductase subunit 3, chloroplastic	370	370	1	1	32850				203	413	412	KPLJNGKJ_01655	NMGDBHEM_05567	EAIKGHFG_05303	LJIOFKJA_02621	LCAPGCKE_02793	JGKDJMLB_03458	GJJOMOEH_03008	BHCEAKDH_05629	FPAHKCNF_00552	EACPGJJO_06210	LEKCGMDF_02495	MPGLDLPP_05929	KPJDMDHD_03166	GHDOMGIB_01526	BNIBDDLI_02983	JDCCEBOI_03394	GIEPEGPL_01868	FLHNBHIE_05980	PJJBBCBM_05572	BHHKDANE_02185	PDPFHIBO_00200	NEBPILJC_00610	HJJLPKDE_05307	JDENELGM_02411	KHNOHDME_00245	BIIPAFGE_02320	KFOCIMMI_02293	OMBHAEJC_02818	KLCILLII_02615	BGEAKIKM_02489	ENLJKLLI_04762	NAEEEGCJ_02375	AAJFFOJO_04235	IHOJCDDA_03008	IJGNIBGJ_02977	EHJPMPCJ_02510
group_11675		hypothetical protein	370	370	1	1	32854				740	821	820	KPLJNGKJ_01659	NMGDBHEM_05571	EAIKGHFG_05307	LJIOFKJA_02625	LCAPGCKE_02797	JGKDJMLB_03454	GJJOMOEH_03012	BHCEAKDH_05633	FPAHKCNF_00556	EACPGJJO_06206	LEKCGMDF_02491	MPGLDLPP_05933	KPJDMDHD_03170	GHDOMGIB_01530	BNIBDDLI_02979	JDCCEBOI_03390	GIEPEGPL_01872	FLHNBHIE_05976	PJJBBCBM_05576	BHHKDANE_02181	PDPFHIBO_00196	NEBPILJC_00606	HJJLPKDE_05303	JDENELGM_02415	KHNOHDME_00241	BIIPAFGE_02324	KFOCIMMI_02297	OMBHAEJC_02814	KLCILLII_02619	BGEAKIKM_02493	ENLJKLLI_04758	NAEEEGCJ_02379	AAJFFOJO_04231	IHOJCDDA_03004	IJGNIBGJ_02973	EHJPMPCJ_02514
purB_1		Adenylosuccinate lyase	370	370	1	1	32858				1370	1421	1370	KPLJNGKJ_01663	NMGDBHEM_05575	EAIKGHFG_05311	LJIOFKJA_02629	LCAPGCKE_02801	JGKDJMLB_03450	GJJOMOEH_03016	BHCEAKDH_05637	FPAHKCNF_00561	EACPGJJO_06201	LEKCGMDF_02486	MPGLDLPP_05938	KPJDMDHD_03175	GHDOMGIB_01534	BNIBDDLI_02975	JDCCEBOI_03386	GIEPEGPL_01876	FLHNBHIE_05972	PJJBBCBM_05580	BHHKDANE_02177	PDPFHIBO_00192	NEBPILJC_00602	HJJLPKDE_05299	JDENELGM_02419	KHNOHDME_00237	BIIPAFGE_02328	KFOCIMMI_02301	OMBHAEJC_02810	KLCILLII_02623	BGEAKIKM_02497	ENLJKLLI_04754	NAEEEGCJ_02383	AAJFFOJO_04227	IHOJCDDA_03000	IJGNIBGJ_02969	EHJPMPCJ_02518
nudJ		Phosphatase NudJ	370	370	1	1	32862				470	506	470	KPLJNGKJ_01667	NMGDBHEM_05579	EAIKGHFG_05315	LJIOFKJA_02633	LCAPGCKE_02805	JGKDJMLB_03446	GJJOMOEH_03020	BHCEAKDH_05641	FPAHKCNF_00565	EACPGJJO_06197	LEKCGMDF_02482	MPGLDLPP_05942	KPJDMDHD_03179	GHDOMGIB_01538	BNIBDDLI_02971	JDCCEBOI_03382	GIEPEGPL_01880	FLHNBHIE_05968	PJJBBCBM_05584	BHHKDANE_02173	PDPFHIBO_00188	NEBPILJC_00598	HJJLPKDE_05295	JDENELGM_02423	KHNOHDME_00233	BIIPAFGE_02332	KFOCIMMI_02305	OMBHAEJC_02806	KLCILLII_02627	BGEAKIKM_02501	ENLJKLLI_04750	NAEEEGCJ_02387	AAJFFOJO_04223	IHOJCDDA_02996	IJGNIBGJ_02965	EHJPMPCJ_02522
dsrF		Intracellular sulfur oxidation protein DsrF	370	370	1	1	32883				359	359	359	KPLJNGKJ_01686	NMGDBHEM_05598	EAIKGHFG_05334	LJIOFKJA_02652	LCAPGCKE_02824	JGKDJMLB_03427	GJJOMOEH_03039	BHCEAKDH_05660	FPAHKCNF_00584	EACPGJJO_04867	LEKCGMDF_05357	MPGLDLPP_01355	KPJDMDHD_00864	GHDOMGIB_01557	BNIBDDLI_02952	JDCCEBOI_03363	GIEPEGPL_01899	FLHNBHIE_05949	PJJBBCBM_05603	BHHKDANE_02154	PDPFHIBO_00169	NEBPILJC_00579	HJJLPKDE_05276	JDENELGM_02442	KHNOHDME_00214	BIIPAFGE_02351	KFOCIMMI_02324	OMBHAEJC_02787	KLCILLII_02646	BGEAKIKM_02520	ENLJKLLI_04731	NAEEEGCJ_02406	AAJFFOJO_04204	IHOJCDDA_02977	IJGNIBGJ_02946	EHJPMPCJ_02541
rfbA		Glucose-1-phosphate thymidylyltransferase 1	370	370	1	1	11363				881	881	881	KPLJNGKJ_01708	NMGDBHEM_03550	EAIKGHFG_02245	LJIOFKJA_06207	LCAPGCKE_02601	JGKDJMLB_03166	GJJOMOEH_05407	BHCEAKDH_04225	FPAHKCNF_00412	EACPGJJO_03759	LEKCGMDF_05541	MPGLDLPP_05517	KPJDMDHD_05683	GHDOMGIB_04001	BNIBDDLI_00552	JDCCEBOI_00403	GIEPEGPL_00108	FLHNBHIE_04090	PJJBBCBM_03674	BHHKDANE_05026	PDPFHIBO_03612	NEBPILJC_03619	HJJLPKDE_03944	JDENELGM_05638	KHNOHDME_03047	BIIPAFGE_05295	KFOCIMMI_05252	OMBHAEJC_05465	KLCILLII_06040	BGEAKIKM_05611	ENLJKLLI_02744	NAEEEGCJ_05394	AAJFFOJO_00913	IHOJCDDA_05226	IJGNIBGJ_05209	EHJPMPCJ_05506
dctM_1		C4-dicarboxylate TRAP transporter large permease protein DctM	370	370	1	1	11357				728	1283	1281	KPLJNGKJ_01714	NMGDBHEM_03544	EAIKGHFG_02251	LJIOFKJA_06213	LCAPGCKE_02607	JGKDJMLB_03172	GJJOMOEH_05413	BHCEAKDH_04231	FPAHKCNF_00406	EACPGJJO_03765	LEKCGMDF_05535	MPGLDLPP_05523	KPJDMDHD_05677	GHDOMGIB_04007	BNIBDDLI_00558	JDCCEBOI_00397	GIEPEGPL_00102	FLHNBHIE_04096	PJJBBCBM_03680	BHHKDANE_05020	PDPFHIBO_03606	NEBPILJC_03613	HJJLPKDE_03950	JDENELGM_05644	KHNOHDME_03041	BIIPAFGE_05301	KFOCIMMI_05258	OMBHAEJC_05471	KLCILLII_06046	BGEAKIKM_05617	ENLJKLLI_02738	NAEEEGCJ_05400	AAJFFOJO_00907	IHOJCDDA_05232	IJGNIBGJ_05215	EHJPMPCJ_05512
arcA_2		Arginine deiminase	370	370	1	1	11355				1124	1256	1255	KPLJNGKJ_01716	NMGDBHEM_03542	EAIKGHFG_02253	LJIOFKJA_06215	LCAPGCKE_02609	JGKDJMLB_03174	GJJOMOEH_05415	BHCEAKDH_04233	FPAHKCNF_05539	EACPGJJO_03767	LEKCGMDF_05752	MPGLDLPP_03919	KPJDMDHD_05415	GHDOMGIB_04009	BNIBDDLI_00560	JDCCEBOI_00395	GIEPEGPL_00100	FLHNBHIE_04098	PJJBBCBM_03682	BHHKDANE_05018	PDPFHIBO_03604	NEBPILJC_03611	HJJLPKDE_03952	JDENELGM_05646	KHNOHDME_03039	BIIPAFGE_05303	KFOCIMMI_05260	OMBHAEJC_05473	KLCILLII_06048	BGEAKIKM_05619	ENLJKLLI_02736	NAEEEGCJ_05402	AAJFFOJO_00905	IHOJCDDA_05234	IJGNIBGJ_05217	EHJPMPCJ_05514
fabY		Beta-ketoacyl-[acyl-carrier-protein] synthase FabY	370	370	1	1	11352				1340	1904	1902	KPLJNGKJ_01719	NMGDBHEM_03539	EAIKGHFG_02256	LJIOFKJA_06218	LCAPGCKE_02612	JGKDJMLB_03177	GJJOMOEH_05418	BHCEAKDH_04236	FPAHKCNF_05536	EACPGJJO_03770	LEKCGMDF_05749	MPGLDLPP_03916	KPJDMDHD_05412	GHDOMGIB_04012	BNIBDDLI_03044	JDCCEBOI_00392	GIEPEGPL_00097	FLHNBHIE_04101	PJJBBCBM_03685	BHHKDANE_05015	PDPFHIBO_03601	NEBPILJC_03608	HJJLPKDE_03955	JDENELGM_05649	KHNOHDME_03036	BIIPAFGE_05306	KFOCIMMI_05263	OMBHAEJC_05476	KLCILLII_06051	BGEAKIKM_05622	ENLJKLLI_02733	NAEEEGCJ_05405	AAJFFOJO_00902	IHOJCDDA_05237	IJGNIBGJ_05220	EHJPMPCJ_05517
cysQ		3'(2'),5'-bisphosphate nucleotidase CysQ	370	370	1	1	11351				821	842	821	KPLJNGKJ_01723	NMGDBHEM_03537	EAIKGHFG_02257	LJIOFKJA_06219	LCAPGCKE_02616	JGKDJMLB_03178	GJJOMOEH_05420	BHCEAKDH_04238	FPAHKCNF_05535	EACPGJJO_03771	LEKCGMDF_05748	MPGLDLPP_03915	KPJDMDHD_05411	GHDOMGIB_04013	BNIBDDLI_03045	JDCCEBOI_00391	GIEPEGPL_00096	FLHNBHIE_04103	PJJBBCBM_03687	BHHKDANE_05014	PDPFHIBO_03599	NEBPILJC_03606	HJJLPKDE_03956	JDENELGM_05650	KHNOHDME_03035	BIIPAFGE_05310	KFOCIMMI_05267	OMBHAEJC_05477	KLCILLII_06052	BGEAKIKM_05624	ENLJKLLI_02732	NAEEEGCJ_05407	AAJFFOJO_00901	IHOJCDDA_05239	IJGNIBGJ_05222	EHJPMPCJ_05521
hdfR_2		HTH-type transcriptional regulator HdfR	370	370	1	1	11344				881	920	903	KPLJNGKJ_01727	NMGDBHEM_03533	EAIKGHFG_02261	LJIOFKJA_06223	LCAPGCKE_02620	JGKDJMLB_03182	GJJOMOEH_05424	BHCEAKDH_04242	FPAHKCNF_05531	EACPGJJO_03775	LEKCGMDF_05744	MPGLDLPP_03911	KPJDMDHD_05407	GHDOMGIB_04017	BNIBDDLI_03049	JDCCEBOI_00387	GIEPEGPL_00092	FLHNBHIE_04107	PJJBBCBM_03691	BHHKDANE_05010	PDPFHIBO_03595	NEBPILJC_03602	HJJLPKDE_03960	JDENELGM_05654	KHNOHDME_03031	BIIPAFGE_05314	KFOCIMMI_05271	OMBHAEJC_05481	KLCILLII_06056	BGEAKIKM_05628	ENLJKLLI_02728	NAEEEGCJ_05411	AAJFFOJO_00897	IHOJCDDA_05243	IJGNIBGJ_05226	EHJPMPCJ_05525
group_11689		hypothetical protein	370	370	1	1	11339				407	407	407	KPLJNGKJ_01731	NMGDBHEM_03529	EAIKGHFG_02265	LJIOFKJA_06227	LCAPGCKE_02624	JGKDJMLB_03186	GJJOMOEH_05428	BHCEAKDH_04246	FPAHKCNF_05527	EACPGJJO_03779	LEKCGMDF_05740	MPGLDLPP_03907	KPJDMDHD_05403	GHDOMGIB_04021	BNIBDDLI_03053	JDCCEBOI_00383	GIEPEGPL_00088	FLHNBHIE_04111	PJJBBCBM_03695	BHHKDANE_05006	PDPFHIBO_03591	NEBPILJC_03598	HJJLPKDE_03964	JDENELGM_05658	KHNOHDME_03027	BIIPAFGE_05318	KFOCIMMI_05275	OMBHAEJC_05485	KLCILLII_06060	BGEAKIKM_05632	ENLJKLLI_02724	NAEEEGCJ_05415	AAJFFOJO_00893	IHOJCDDA_05247	IJGNIBGJ_05230	EHJPMPCJ_05529
csrA_2		Translational regulator CsrA	370	370	1	1	11338				215	224	215	KPLJNGKJ_01732	NMGDBHEM_03528	EAIKGHFG_02266	LJIOFKJA_06228	LCAPGCKE_02625	JGKDJMLB_03187	GJJOMOEH_05429	BHCEAKDH_04247	FPAHKCNF_05526	EACPGJJO_03780	LEKCGMDF_05739	MPGLDLPP_03906	KPJDMDHD_05402	GHDOMGIB_04022	BNIBDDLI_03054	JDCCEBOI_00382	GIEPEGPL_00087	FLHNBHIE_04112	PJJBBCBM_03696	BHHKDANE_05005	PDPFHIBO_03590	NEBPILJC_03597	HJJLPKDE_03965	JDENELGM_05659	KHNOHDME_03026	BIIPAFGE_05319	KFOCIMMI_05276	OMBHAEJC_05486	KLCILLII_06061	BGEAKIKM_05633	ENLJKLLI_02723	NAEEEGCJ_05416	AAJFFOJO_00892	IHOJCDDA_05248	IJGNIBGJ_05231	EHJPMPCJ_05530
drgA		Protein DrgA	370	370	1	1	11331				602	602	602	KPLJNGKJ_01739	NMGDBHEM_03521	EAIKGHFG_02273	LJIOFKJA_06235	LCAPGCKE_02632	JGKDJMLB_03194	GJJOMOEH_05436	BHCEAKDH_04254	FPAHKCNF_05519	EACPGJJO_03787	LEKCGMDF_05732	MPGLDLPP_03899	KPJDMDHD_05395	GHDOMGIB_04029	BNIBDDLI_03061	JDCCEBOI_00375	GIEPEGPL_00080	FLHNBHIE_04119	PJJBBCBM_03703	BHHKDANE_04998	PDPFHIBO_03583	NEBPILJC_03590	HJJLPKDE_03972	JDENELGM_05666	KHNOHDME_03019	BIIPAFGE_05326	KFOCIMMI_05283	OMBHAEJC_05493	KLCILLII_06068	BGEAKIKM_05640	ENLJKLLI_02716	NAEEEGCJ_05423	AAJFFOJO_00885	IHOJCDDA_05255	IJGNIBGJ_05238	EHJPMPCJ_05537
hslO		33 kDa chaperonin	370	370	1	1	11326				545	893	892	KPLJNGKJ_01742	NMGDBHEM_03518	EAIKGHFG_02276	LJIOFKJA_06238	LCAPGCKE_02635	JGKDJMLB_03197	GJJOMOEH_05441	BHCEAKDH_03030	FPAHKCNF_05516	EACPGJJO_03790	LEKCGMDF_05729	MPGLDLPP_03896	KPJDMDHD_05392	GHDOMGIB_04032	BNIBDDLI_03064	JDCCEBOI_00372	GIEPEGPL_00077	FLHNBHIE_03722	PJJBBCBM_02525	BHHKDANE_04995	PDPFHIBO_03580	NEBPILJC_03587	HJJLPKDE_03975	JDENELGM_05669	KHNOHDME_03016	BIIPAFGE_05329	KFOCIMMI_05286	OMBHAEJC_05496	KLCILLII_06071	BGEAKIKM_05643	ENLJKLLI_02713	NAEEEGCJ_05426	AAJFFOJO_00882	IHOJCDDA_05258	IJGNIBGJ_05241	EHJPMPCJ_05540
argA		Amino-acid acetyltransferase	370	370	1	1	11311				1205	1298	1297	KPLJNGKJ_01753	NMGDBHEM_03507	EAIKGHFG_02287	LJIOFKJA_06249	LCAPGCKE_02646	JGKDJMLB_03209	GJJOMOEH_05452	BHCEAKDH_03019	FPAHKCNF_06191	EACPGJJO_06173	LEKCGMDF_00845	MPGLDLPP_03885	KPJDMDHD_02015	GHDOMGIB_04043	BNIBDDLI_03076	JDCCEBOI_00361	GIEPEGPL_00066	FLHNBHIE_03711	PJJBBCBM_02514	BHHKDANE_04984	PDPFHIBO_03569	NEBPILJC_03576	HJJLPKDE_03987	JDENELGM_05680	KHNOHDME_03005	BIIPAFGE_05340	KFOCIMMI_05297	OMBHAEJC_05507	KLCILLII_06082	BGEAKIKM_05654	ENLJKLLI_02702	NAEEEGCJ_05437	AAJFFOJO_00871	IHOJCDDA_05269	IJGNIBGJ_05252	EHJPMPCJ_05551
ubiH		2-octaprenyl-6-methoxyphenol hydroxylase	370	370	1	1	11290				878	1184	1183	KPLJNGKJ_01772	NMGDBHEM_03488	EAIKGHFG_02306	LJIOFKJA_06268	LCAPGCKE_02665	JGKDJMLB_03228	GJJOMOEH_05471	BHCEAKDH_03000	FPAHKCNF_06172	EACPGJJO_06192	LEKCGMDF_03223	MPGLDLPP_02800	KPJDMDHD_01996	GHDOMGIB_04062	BNIBDDLI_03095	JDCCEBOI_00342	GIEPEGPL_00047	FLHNBHIE_03692	PJJBBCBM_02495	BHHKDANE_04965	PDPFHIBO_03550	NEBPILJC_03557	HJJLPKDE_04006	JDENELGM_05699	KHNOHDME_02986	BIIPAFGE_05360	KFOCIMMI_05316	OMBHAEJC_05526	KLCILLII_06101	BGEAKIKM_05673	ENLJKLLI_02683	NAEEEGCJ_05456	AAJFFOJO_00852	IHOJCDDA_05288	IJGNIBGJ_05272	EHJPMPCJ_05570
group_11695		hypothetical protein	370	370	1	1	11283				131	131	131	KPLJNGKJ_01778	NMGDBHEM_03482	EAIKGHFG_02312	LJIOFKJA_06274	LCAPGCKE_02671	JGKDJMLB_03234	GJJOMOEH_05477	BHCEAKDH_02994	FPAHKCNF_04190	EACPGJJO_03800	LEKCGMDF_03217	MPGLDLPP_02794	KPJDMDHD_01990	GHDOMGIB_04068	BNIBDDLI_03101	JDCCEBOI_00336	GIEPEGPL_00041	FLHNBHIE_03686	PJJBBCBM_02489	BHHKDANE_04959	PDPFHIBO_03544	NEBPILJC_03551	HJJLPKDE_04012	JDENELGM_05705	KHNOHDME_02980	BIIPAFGE_05365	KFOCIMMI_05322	OMBHAEJC_05532	KLCILLII_06107	BGEAKIKM_05679	ENLJKLLI_02677	NAEEEGCJ_05462	AAJFFOJO_00846	IHOJCDDA_05294	IJGNIBGJ_05278	EHJPMPCJ_05576
group_11696		hypothetical protein	370	370	1	1	11278				419	419	419	KPLJNGKJ_01783	NMGDBHEM_03477	EAIKGHFG_02317	LJIOFKJA_06279	LCAPGCKE_02676	JGKDJMLB_03239	GJJOMOEH_05482	BHCEAKDH_02989	FPAHKCNF_04185	EACPGJJO_03805	LEKCGMDF_03212	MPGLDLPP_02789	KPJDMDHD_01985	GHDOMGIB_04073	BNIBDDLI_03106	JDCCEBOI_00331	GIEPEGPL_00036	FLHNBHIE_03681	PJJBBCBM_02484	BHHKDANE_04954	PDPFHIBO_03539	NEBPILJC_03546	HJJLPKDE_04017	JDENELGM_05710	KHNOHDME_02975	BIIPAFGE_05370	KFOCIMMI_05327	OMBHAEJC_05537	KLCILLII_06112	BGEAKIKM_05684	ENLJKLLI_02672	NAEEEGCJ_05467	AAJFFOJO_00841	IHOJCDDA_05299	IJGNIBGJ_05283	EHJPMPCJ_05581
ppx		Exopolyphosphatase	370	370	1	1	11263				1436	1505	1504	KPLJNGKJ_01791	NMGDBHEM_03469	EAIKGHFG_02325	LJIOFKJA_06287	LCAPGCKE_03616	JGKDJMLB_03247	GJJOMOEH_05490	BHCEAKDH_02981	FPAHKCNF_04177	EACPGJJO_03813	LEKCGMDF_03204	MPGLDLPP_02781	KPJDMDHD_01977	GHDOMGIB_04081	BNIBDDLI_03114	JDCCEBOI_00323	GIEPEGPL_00028	FLHNBHIE_03672	PJJBBCBM_02476	BHHKDANE_04946	PDPFHIBO_03531	NEBPILJC_03538	HJJLPKDE_04025	JDENELGM_05718	KHNOHDME_02967	BIIPAFGE_05378	KFOCIMMI_05335	OMBHAEJC_05545	KLCILLII_06120	BGEAKIKM_05692	ENLJKLLI_02664	NAEEEGCJ_05475	AAJFFOJO_00833	IHOJCDDA_05307	IJGNIBGJ_05291	EHJPMPCJ_05589
yohD		Inner membrane protein YohD	370	370	1	1	11260				137	590	588	KPLJNGKJ_01794	NMGDBHEM_03466	EAIKGHFG_02328	LJIOFKJA_06290	LCAPGCKE_03619	JGKDJMLB_03250	GJJOMOEH_05493	BHCEAKDH_02978	FPAHKCNF_04174	EACPGJJO_03816	LEKCGMDF_03201	MPGLDLPP_02778	KPJDMDHD_01974	GHDOMGIB_04084	BNIBDDLI_03117	JDCCEBOI_00320	GIEPEGPL_00025	FLHNBHIE_03669	PJJBBCBM_02473	BHHKDANE_04943	PDPFHIBO_03528	NEBPILJC_03535	HJJLPKDE_04028	JDENELGM_05721	KHNOHDME_02964	BIIPAFGE_05381	KFOCIMMI_05338	OMBHAEJC_05548	KLCILLII_06123	BGEAKIKM_05695	ENLJKLLI_02661	NAEEEGCJ_05478	AAJFFOJO_00830	IHOJCDDA_05310	IJGNIBGJ_05294	EHJPMPCJ_05592
group_11699		hypothetical protein	370	370	1	1	11252				758	758	758	KPLJNGKJ_01800	NMGDBHEM_03460	EAIKGHFG_02334	LJIOFKJA_06296	LCAPGCKE_03625	JGKDJMLB_03256	GJJOMOEH_05499	BHCEAKDH_02972	FPAHKCNF_04168	EACPGJJO_03822	LEKCGMDF_03195	MPGLDLPP_02772	KPJDMDHD_01968	GHDOMGIB_04090	BNIBDDLI_03123	JDCCEBOI_00314	GIEPEGPL_00019	FLHNBHIE_03662	PJJBBCBM_02467	BHHKDANE_04937	PDPFHIBO_03522	NEBPILJC_03529	HJJLPKDE_04034	JDENELGM_05727	KHNOHDME_02958	BIIPAFGE_05387	KFOCIMMI_05344	OMBHAEJC_05554	KLCILLII_06129	BGEAKIKM_05701	ENLJKLLI_02655	NAEEEGCJ_05484	AAJFFOJO_00824	IHOJCDDA_05316	IJGNIBGJ_05300	EHJPMPCJ_05598
dsbB_1		Disulfide bond formation protein B	370	370	1	1	11243				491	491	491	KPLJNGKJ_01807	NMGDBHEM_03453	EAIKGHFG_02341	LJIOFKJA_06303	LCAPGCKE_03632	JGKDJMLB_03263	GJJOMOEH_05506	BHCEAKDH_02965	FPAHKCNF_04161	EACPGJJO_03829	LEKCGMDF_03188	MPGLDLPP_02765	KPJDMDHD_01961	GHDOMGIB_04097	BNIBDDLI_03130	JDCCEBOI_00307	GIEPEGPL_00012	FLHNBHIE_03655	PJJBBCBM_02460	BHHKDANE_04930	PDPFHIBO_03515	NEBPILJC_03522	HJJLPKDE_04041	JDENELGM_05734	KHNOHDME_02951	BIIPAFGE_05394	KFOCIMMI_05351	OMBHAEJC_05561	KLCILLII_06136	BGEAKIKM_05708	ENLJKLLI_02648	NAEEEGCJ_05491	AAJFFOJO_00817	IHOJCDDA_05323	IJGNIBGJ_05307	EHJPMPCJ_05605
corA		Magnesium transport protein CorA	370	370	1	1	11221				833	1031	1030	KPLJNGKJ_01819	NMGDBHEM_01683	EAIKGHFG_02354	LJIOFKJA_06316	LCAPGCKE_03645	JGKDJMLB_02514	GJJOMOEH_05518	BHCEAKDH_02081	FPAHKCNF_01245	EACPGJJO_01450	LEKCGMDF_01358	MPGLDLPP_01846	KPJDMDHD_01679	GHDOMGIB_02354	BNIBDDLI_03143	JDCCEBOI_00295	GIEPEGPL_02497	FLHNBHIE_05530	PJJBBCBM_02348	BHHKDANE_04918	PDPFHIBO_03503	NEBPILJC_03509	HJJLPKDE_04945	JDENELGM_05747	KHNOHDME_02939	BIIPAFGE_05406	KFOCIMMI_05364	OMBHAEJC_05573	KLCILLII_06149	BGEAKIKM_05720	ENLJKLLI_02636	NAEEEGCJ_05503	AAJFFOJO_00805	IHOJCDDA_05336	IJGNIBGJ_05320	EHJPMPCJ_05617
group_11702		hypothetical protein	370	370	1	1	11220				275	299	275	KPLJNGKJ_01820	NMGDBHEM_01682	EAIKGHFG_02355	LJIOFKJA_06317	LCAPGCKE_03646	JGKDJMLB_02515	GJJOMOEH_05519	BHCEAKDH_02082	FPAHKCNF_01246	EACPGJJO_01451	LEKCGMDF_01359	MPGLDLPP_01845	KPJDMDHD_01678	GHDOMGIB_02355	BNIBDDLI_03144	JDCCEBOI_00294	GIEPEGPL_02498	FLHNBHIE_05531	PJJBBCBM_02349	BHHKDANE_04917	PDPFHIBO_03502	NEBPILJC_03508	HJJLPKDE_04944	JDENELGM_05748	KHNOHDME_02938	BIIPAFGE_05407	KFOCIMMI_05365	OMBHAEJC_05574	KLCILLII_06150	BGEAKIKM_05721	ENLJKLLI_02635	NAEEEGCJ_05504	AAJFFOJO_00804	IHOJCDDA_05337	IJGNIBGJ_05321	EHJPMPCJ_05618
lppL		Lipopeptide	370	370	1	1	11213				140	140	140	KPLJNGKJ_01827	NMGDBHEM_01675	EAIKGHFG_02362	LJIOFKJA_06324	LCAPGCKE_03653	JGKDJMLB_02522	GJJOMOEH_05526	BHCEAKDH_02089	FPAHKCNF_02670	EACPGJJO_01110	LEKCGMDF_06344	MPGLDLPP_03534	KPJDMDHD_05274	GHDOMGIB_02362	BNIBDDLI_03151	JDCCEBOI_00287	GIEPEGPL_02505	FLHNBHIE_05538	PJJBBCBM_02356	BHHKDANE_04910	PDPFHIBO_03495	NEBPILJC_03501	HJJLPKDE_04937	JDENELGM_05755	KHNOHDME_02931	BIIPAFGE_05414	KFOCIMMI_05372	OMBHAEJC_05581	KLCILLII_06157	BGEAKIKM_05728	ENLJKLLI_02628	NAEEEGCJ_05511	AAJFFOJO_00797	IHOJCDDA_05344	IJGNIBGJ_05328	EHJPMPCJ_05625
dapF		Diaminopimelate epimerase	370	370	1	1	11211				830	830	830	KPLJNGKJ_01829	NMGDBHEM_01673	EAIKGHFG_02364	LJIOFKJA_06326	LCAPGCKE_03655	JGKDJMLB_02524	GJJOMOEH_05528	BHCEAKDH_02091	FPAHKCNF_02672	EACPGJJO_01112	LEKCGMDF_06346	MPGLDLPP_03536	KPJDMDHD_05272	GHDOMGIB_02364	BNIBDDLI_03153	JDCCEBOI_00285	GIEPEGPL_02507	FLHNBHIE_05540	PJJBBCBM_02358	BHHKDANE_04908	PDPFHIBO_03493	NEBPILJC_03499	HJJLPKDE_04935	JDENELGM_05757	KHNOHDME_02929	BIIPAFGE_05416	KFOCIMMI_05374	OMBHAEJC_05583	KLCILLII_06159	BGEAKIKM_05730	ENLJKLLI_02626	NAEEEGCJ_05513	AAJFFOJO_00795	IHOJCDDA_05346	IJGNIBGJ_05330	EHJPMPCJ_05627
xerC_6		Tyrosine recombinase XerC	370	370	1	1	11209				911	911	911	KPLJNGKJ_01831	NMGDBHEM_01671	EAIKGHFG_02366	LJIOFKJA_06328	LCAPGCKE_03657	JGKDJMLB_02526	GJJOMOEH_05530	BHCEAKDH_02093	FPAHKCNF_02674	EACPGJJO_01114	LEKCGMDF_06348	MPGLDLPP_03538	KPJDMDHD_05270	GHDOMGIB_02366	BNIBDDLI_03155	JDCCEBOI_00283	GIEPEGPL_02509	FLHNBHIE_05542	PJJBBCBM_02360	BHHKDANE_04906	PDPFHIBO_03491	NEBPILJC_03497	HJJLPKDE_04933	JDENELGM_05759	KHNOHDME_02927	BIIPAFGE_05418	KFOCIMMI_05376	OMBHAEJC_05585	KLCILLII_06161	BGEAKIKM_05732	ENLJKLLI_02624	NAEEEGCJ_05515	AAJFFOJO_00793	IHOJCDDA_05348	IJGNIBGJ_05332	EHJPMPCJ_05629
rep_2		ATP-dependent DNA helicase Rep	370	370	1	1	11108				2009	2117	2009	KPLJNGKJ_01847	NMGDBHEM_01655	EAIKGHFG_02410	LJIOFKJA_06355	LCAPGCKE_03521	JGKDJMLB_02542	GJJOMOEH_05597	BHCEAKDH_02109	FPAHKCNF_02735	EACPGJJO_01037	LEKCGMDF_06408	MPGLDLPP_02898	KPJDMDHD_05209	GHDOMGIB_02382	BNIBDDLI_03171	JDCCEBOI_00267	GIEPEGPL_02525	FLHNBHIE_05558	PJJBBCBM_02376	BHHKDANE_04890	PDPFHIBO_03475	NEBPILJC_03481	HJJLPKDE_02093	JDENELGM_05775	KHNOHDME_02911	BIIPAFGE_05434	KFOCIMMI_05580	OMBHAEJC_05601	KLCILLII_06177	BGEAKIKM_05748	ENLJKLLI_02532	NAEEEGCJ_05531	AAJFFOJO_00777	IHOJCDDA_05364	IJGNIBGJ_05349	EHJPMPCJ_05645
group_11710		hypothetical protein	370	370	1	1	11098				341	344	343	KPLJNGKJ_01856	NMGDBHEM_01646	EAIKGHFG_02419	LJIOFKJA_06364	LCAPGCKE_03512	JGKDJMLB_02551	GJJOMOEH_05606	BHCEAKDH_02118	FPAHKCNF_02744	EACPGJJO_01046	LEKCGMDF_06417	MPGLDLPP_02907	KPJDMDHD_05200	GHDOMGIB_02391	BNIBDDLI_03180	JDCCEBOI_00258	GIEPEGPL_02534	FLHNBHIE_05567	PJJBBCBM_02385	BHHKDANE_04881	PDPFHIBO_03466	NEBPILJC_03472	HJJLPKDE_02102	JDENELGM_05784	KHNOHDME_02902	BIIPAFGE_05443	KFOCIMMI_05589	OMBHAEJC_05610	KLCILLII_06186	BGEAKIKM_05757	ENLJKLLI_02523	NAEEEGCJ_05540	AAJFFOJO_00768	IHOJCDDA_05373	IJGNIBGJ_05358	EHJPMPCJ_05654
puuC_3		NADP/NAD-dependent aldehyde dehydrogenase PuuC	370	370	1	1	11091				1493	1706	1493	KPLJNGKJ_01863	NMGDBHEM_01639	EAIKGHFG_02426	LJIOFKJA_06371	LCAPGCKE_03505	JGKDJMLB_02558	GJJOMOEH_05613	BHCEAKDH_02125	FPAHKCNF_02751	EACPGJJO_01053	LEKCGMDF_06424	MPGLDLPP_02914	KPJDMDHD_05193	GHDOMGIB_02398	BNIBDDLI_03187	JDCCEBOI_00251	GIEPEGPL_02541	FLHNBHIE_05574	PJJBBCBM_02392	BHHKDANE_04874	PDPFHIBO_03459	NEBPILJC_03465	HJJLPKDE_02109	JDENELGM_05791	KHNOHDME_02895	BIIPAFGE_05450	KFOCIMMI_05596	OMBHAEJC_05617	KLCILLII_06194	BGEAKIKM_05764	ENLJKLLI_02516	NAEEEGCJ_05547	AAJFFOJO_00761	IHOJCDDA_05380	IJGNIBGJ_05365	EHJPMPCJ_05661
group_11714		hypothetical protein	370	370	1	1	11066				311	371	370	KPLJNGKJ_01884	NMGDBHEM_01618	EAIKGHFG_02447	LJIOFKJA_06392	LCAPGCKE_03484	JGKDJMLB_02578	GJJOMOEH_05633	BHCEAKDH_02145	FPAHKCNF_02771	EACPGJJO_04341	LEKCGMDF_05447	MPGLDLPP_04360	KPJDMDHD_04562	GHDOMGIB_02419	BNIBDDLI_03207	JDCCEBOI_00230	GIEPEGPL_02562	FLHNBHIE_05594	PJJBBCBM_02412	BHHKDANE_04853	PDPFHIBO_03438	NEBPILJC_03445	HJJLPKDE_02129	JDENELGM_05812	KHNOHDME_02874	BIIPAFGE_05471	KFOCIMMI_05617	OMBHAEJC_05638	KLCILLII_06214	BGEAKIKM_05785	ENLJKLLI_02495	NAEEEGCJ_05568	AAJFFOJO_00740	IHOJCDDA_05401	IJGNIBGJ_05386	EHJPMPCJ_05682
group_11715		hypothetical protein	370	370	1	1	11064				128	863	860	KPLJNGKJ_01886	NMGDBHEM_01616	EAIKGHFG_02449	LJIOFKJA_06394	LCAPGCKE_03482	JGKDJMLB_02580	GJJOMOEH_05635	BHCEAKDH_02147	FPAHKCNF_02773	EACPGJJO_04339	LEKCGMDF_05449	MPGLDLPP_04362	KPJDMDHD_04564	GHDOMGIB_02421	BNIBDDLI_03209	JDCCEBOI_00228	GIEPEGPL_02564	FLHNBHIE_05596	PJJBBCBM_02414	BHHKDANE_04851	PDPFHIBO_03436	NEBPILJC_03443	HJJLPKDE_02131	JDENELGM_05814	KHNOHDME_02872	BIIPAFGE_05473	KFOCIMMI_05619	OMBHAEJC_05640	KLCILLII_06216	BGEAKIKM_05787	ENLJKLLI_02493	NAEEEGCJ_05570	AAJFFOJO_00738	IHOJCDDA_05403	IJGNIBGJ_05388	EHJPMPCJ_05684
gmk		Guanylate kinase	370	370	1	1	11063				518	611	610	KPLJNGKJ_01887	NMGDBHEM_01615	EAIKGHFG_02450	LJIOFKJA_06395	LCAPGCKE_03481	JGKDJMLB_02581	GJJOMOEH_05636	BHCEAKDH_02148	FPAHKCNF_02774	EACPGJJO_04338	LEKCGMDF_05450	MPGLDLPP_04363	KPJDMDHD_04565	GHDOMGIB_02422	BNIBDDLI_03210	JDCCEBOI_00227	GIEPEGPL_02565	FLHNBHIE_05597	PJJBBCBM_02415	BHHKDANE_04850	PDPFHIBO_03435	NEBPILJC_03442	HJJLPKDE_02132	JDENELGM_05815	KHNOHDME_02871	BIIPAFGE_05474	KFOCIMMI_05620	OMBHAEJC_05641	KLCILLII_06217	BGEAKIKM_05788	ENLJKLLI_02492	NAEEEGCJ_05571	AAJFFOJO_00737	IHOJCDDA_05404	IJGNIBGJ_05389	EHJPMPCJ_05685
group_11717		hypothetical protein	370	370	1	1	11059				731	731	731	KPLJNGKJ_01891	NMGDBHEM_01611	EAIKGHFG_02454	LJIOFKJA_06399	LCAPGCKE_03477	JGKDJMLB_02585	GJJOMOEH_05640	BHCEAKDH_02152	FPAHKCNF_02778	EACPGJJO_04334	LEKCGMDF_05454	MPGLDLPP_04367	KPJDMDHD_04569	GHDOMGIB_02426	BNIBDDLI_03214	JDCCEBOI_00223	GIEPEGPL_02569	FLHNBHIE_05601	PJJBBCBM_02419	BHHKDANE_04846	PDPFHIBO_03431	NEBPILJC_03438	HJJLPKDE_02136	JDENELGM_05819	KHNOHDME_02867	BIIPAFGE_05478	KFOCIMMI_05624	OMBHAEJC_05645	KLCILLII_06221	BGEAKIKM_05792	ENLJKLLI_02488	NAEEEGCJ_05575	AAJFFOJO_00733	IHOJCDDA_05408	IJGNIBGJ_05393	EHJPMPCJ_05689
rhtC_4		Threonine efflux protein	370	370	1	1	11058				620	620	620	KPLJNGKJ_01892	NMGDBHEM_01610	EAIKGHFG_02455	LJIOFKJA_06400	LCAPGCKE_03476	JGKDJMLB_02586	GJJOMOEH_05641	BHCEAKDH_02153	FPAHKCNF_02779	EACPGJJO_04333	LEKCGMDF_05455	MPGLDLPP_04368	KPJDMDHD_04570	GHDOMGIB_02427	BNIBDDLI_03215	JDCCEBOI_00222	GIEPEGPL_02570	FLHNBHIE_05602	PJJBBCBM_02420	BHHKDANE_04845	PDPFHIBO_03430	NEBPILJC_03437	HJJLPKDE_02137	JDENELGM_05820	KHNOHDME_02866	BIIPAFGE_05479	KFOCIMMI_05625	OMBHAEJC_05646	KLCILLII_06222	BGEAKIKM_05793	ENLJKLLI_02487	NAEEEGCJ_05576	AAJFFOJO_00732	IHOJCDDA_05409	IJGNIBGJ_05394	EHJPMPCJ_05690
group_11719		hypothetical protein	370	370	1	1	11056				851	851	851	KPLJNGKJ_01894	NMGDBHEM_01608	EAIKGHFG_02457	LJIOFKJA_06402	LCAPGCKE_03474	JGKDJMLB_02588	GJJOMOEH_05643	BHCEAKDH_02155	FPAHKCNF_02781	EACPGJJO_04331	LEKCGMDF_05457	MPGLDLPP_04370	KPJDMDHD_04572	GHDOMGIB_02429	BNIBDDLI_03217	JDCCEBOI_00220	GIEPEGPL_02572	FLHNBHIE_05604	PJJBBCBM_02422	BHHKDANE_04843	PDPFHIBO_03428	NEBPILJC_03435	HJJLPKDE_02139	JDENELGM_05822	KHNOHDME_02864	BIIPAFGE_05481	KFOCIMMI_05627	OMBHAEJC_05648	KLCILLII_06224	BGEAKIKM_05795	ENLJKLLI_02485	NAEEEGCJ_05578	AAJFFOJO_00730	IHOJCDDA_05411	IJGNIBGJ_05396	EHJPMPCJ_05692
recG		ATP-dependent DNA helicase RecG	370	370	1	1	11053				1412	2075	2073	KPLJNGKJ_01896	NMGDBHEM_01606	EAIKGHFG_02459	LJIOFKJA_06404	LCAPGCKE_03472	JGKDJMLB_02590	GJJOMOEH_05645	BHCEAKDH_02157	FPAHKCNF_02783	EACPGJJO_04329	LEKCGMDF_05459	MPGLDLPP_04372	KPJDMDHD_04574	GHDOMGIB_02431	BNIBDDLI_03219	JDCCEBOI_00218	GIEPEGPL_02574	FLHNBHIE_05606	PJJBBCBM_02424	BHHKDANE_04841	PDPFHIBO_03426	NEBPILJC_03433	HJJLPKDE_02141	JDENELGM_05824	KHNOHDME_02862	BIIPAFGE_05483	KFOCIMMI_05629	OMBHAEJC_05650	KLCILLII_06226	BGEAKIKM_05797	ENLJKLLI_02483	NAEEEGCJ_05580	AAJFFOJO_00728	IHOJCDDA_05413	IJGNIBGJ_05398	EHJPMPCJ_05694
group_11721		hypothetical protein	370	370	1	1	11051				392	392	392	KPLJNGKJ_01898	NMGDBHEM_01604	EAIKGHFG_02461	LJIOFKJA_06406	LCAPGCKE_03470	JGKDJMLB_02592	GJJOMOEH_05647	BHCEAKDH_02159	FPAHKCNF_02785	EACPGJJO_04327	LEKCGMDF_05461	MPGLDLPP_04374	KPJDMDHD_04576	GHDOMGIB_02433	BNIBDDLI_03221	JDCCEBOI_00216	GIEPEGPL_02576	FLHNBHIE_05608	PJJBBCBM_02426	BHHKDANE_04839	PDPFHIBO_03424	NEBPILJC_03431	HJJLPKDE_02143	JDENELGM_05826	KHNOHDME_02860	BIIPAFGE_05485	KFOCIMMI_05631	OMBHAEJC_05652	KLCILLII_06228	BGEAKIKM_05799	ENLJKLLI_02481	NAEEEGCJ_05582	AAJFFOJO_00726	IHOJCDDA_05415	IJGNIBGJ_05400	EHJPMPCJ_05696
group_11729		hypothetical protein	370	370	1	1	6327				413	413	413	KPLJNGKJ_01942	NMGDBHEM_04089	EAIKGHFG_06746	LJIOFKJA_04123	LCAPGCKE_01354	JGKDJMLB_05327	GJJOMOEH_03541	BHCEAKDH_06450	FPAHKCNF_01232	EACPGJJO_03251	LEKCGMDF_06153	MPGLDLPP_01801	KPJDMDHD_01684	GHDOMGIB_01877	BNIBDDLI_05675	JDCCEBOI_02058	GIEPEGPL_01622	FLHNBHIE_01302	PJJBBCBM_00874	BHHKDANE_00800	PDPFHIBO_02300	NEBPILJC_05512	HJJLPKDE_05679	JDENELGM_03655	KHNOHDME_04216	BIIPAFGE_03656	KFOCIMMI_03628	OMBHAEJC_01355	KLCILLII_04165	BGEAKIKM_03727	ENLJKLLI_04822	NAEEEGCJ_03633	AAJFFOJO_02749	IHOJCDDA_01945	IJGNIBGJ_01932	EHJPMPCJ_03860
gltI_2		Glutamate/aspartate import solute-binding protein	370	370	1	1	6340				698	908	907	KPLJNGKJ_01954	NMGDBHEM_04101	EAIKGHFG_06757	LJIOFKJA_04134	LCAPGCKE_01366	JGKDJMLB_05338	GJJOMOEH_03552	BHCEAKDH_06461	FPAHKCNF_06158	EACPGJJO_03263	LEKCGMDF_06165	MPGLDLPP_00871	KPJDMDHD_00941	GHDOMGIB_01865	BNIBDDLI_05686	JDCCEBOI_02046	GIEPEGPL_01610	FLHNBHIE_01313	PJJBBCBM_00885	BHHKDANE_00789	PDPFHIBO_02311	NEBPILJC_05501	HJJLPKDE_05690	JDENELGM_03667	KHNOHDME_04205	BIIPAFGE_03668	KFOCIMMI_03640	OMBHAEJC_01344	KLCILLII_04176	BGEAKIKM_03739	ENLJKLLI_04834	NAEEEGCJ_03645	AAJFFOJO_02737	IHOJCDDA_01933	IJGNIBGJ_01920	EHJPMPCJ_03871
gltJ_2		Glutamate/aspartate import permease protein GltJ	370	370	1	1	6341				590	746	745	KPLJNGKJ_01955	NMGDBHEM_04102	EAIKGHFG_06758	LJIOFKJA_04135	LCAPGCKE_01367	JGKDJMLB_05339	GJJOMOEH_03553	BHCEAKDH_06462	FPAHKCNF_06157	EACPGJJO_03264	LEKCGMDF_06166	MPGLDLPP_00872	KPJDMDHD_00940	GHDOMGIB_01864	BNIBDDLI_05687	JDCCEBOI_02045	GIEPEGPL_01609	FLHNBHIE_01314	PJJBBCBM_00886	BHHKDANE_00788	PDPFHIBO_02312	NEBPILJC_05500	HJJLPKDE_05691	JDENELGM_03668	KHNOHDME_04204	BIIPAFGE_03669	KFOCIMMI_03641	OMBHAEJC_01343	KLCILLII_04177	BGEAKIKM_03740	ENLJKLLI_04835	NAEEEGCJ_03646	AAJFFOJO_02736	IHOJCDDA_01932	IJGNIBGJ_01919	EHJPMPCJ_03872
dctD_3		C4-dicarboxylate transport transcriptional regulatory protein DctD	370	370	1	1	6347				1283	1325	1324	KPLJNGKJ_01961	NMGDBHEM_04108	EAIKGHFG_06764	LJIOFKJA_04141	LCAPGCKE_01373	JGKDJMLB_05345	GJJOMOEH_03559	BHCEAKDH_06468	FPAHKCNF_06151	EACPGJJO_03270	LEKCGMDF_05939	MPGLDLPP_05761	KPJDMDHD_05504	GHDOMGIB_01858	BNIBDDLI_05693	JDCCEBOI_02039	GIEPEGPL_01603	FLHNBHIE_01320	PJJBBCBM_00892	BHHKDANE_00782	PDPFHIBO_02318	NEBPILJC_05494	HJJLPKDE_05697	JDENELGM_03674	KHNOHDME_04198	BIIPAFGE_03675	KFOCIMMI_03647	OMBHAEJC_01337	KLCILLII_04183	BGEAKIKM_03746	ENLJKLLI_04841	NAEEEGCJ_03652	AAJFFOJO_02730	IHOJCDDA_01926	IJGNIBGJ_01913	EHJPMPCJ_03878
nemA_3		N-ethylmaleimide reductase	370	370	1	1	6350				1106	1112	1111	KPLJNGKJ_01963	NMGDBHEM_04109	EAIKGHFG_06768	LJIOFKJA_04142	LCAPGCKE_01374	JGKDJMLB_05347	GJJOMOEH_03560	BHCEAKDH_06470	FPAHKCNF_06150	EACPGJJO_03272	LEKCGMDF_05941	MPGLDLPP_05762	KPJDMDHD_05503	GHDOMGIB_01857	BNIBDDLI_05695	JDCCEBOI_02038	GIEPEGPL_01602	FLHNBHIE_01321	PJJBBCBM_00894	BHHKDANE_00781	PDPFHIBO_02319	NEBPILJC_05493	HJJLPKDE_05698	JDENELGM_03675	KHNOHDME_04197	BIIPAFGE_03676	KFOCIMMI_03648	OMBHAEJC_01336	KLCILLII_04184	BGEAKIKM_03747	ENLJKLLI_04842	NAEEEGCJ_03653	AAJFFOJO_02729	IHOJCDDA_01924	IJGNIBGJ_01912	EHJPMPCJ_03879
tam_7		Trans-aconitate 2-methyltransferase	370	370	1	1	6352				623	623	623	KPLJNGKJ_01965	NMGDBHEM_04111	EAIKGHFG_06770	LJIOFKJA_04144	LCAPGCKE_01376	JGKDJMLB_05349	GJJOMOEH_03562	BHCEAKDH_06472	FPAHKCNF_06148	EACPGJJO_03274	LEKCGMDF_05943	MPGLDLPP_05764	KPJDMDHD_05501	GHDOMGIB_01855	BNIBDDLI_05697	JDCCEBOI_02036	GIEPEGPL_01600	FLHNBHIE_01323	PJJBBCBM_00896	BHHKDANE_00779	PDPFHIBO_02321	NEBPILJC_05491	HJJLPKDE_05700	JDENELGM_03677	KHNOHDME_04195	BIIPAFGE_03678	KFOCIMMI_03650	OMBHAEJC_01334	KLCILLII_04186	BGEAKIKM_03749	ENLJKLLI_04844	NAEEEGCJ_03655	AAJFFOJO_02727	IHOJCDDA_01922	IJGNIBGJ_01910	EHJPMPCJ_03881
actIII_2		Putative ketoacyl reductase	370	370	1	1	6355				779	779	779	KPLJNGKJ_01967	NMGDBHEM_04113	EAIKGHFG_06772	LJIOFKJA_04146	LCAPGCKE_01378	JGKDJMLB_05351	GJJOMOEH_03564	BHCEAKDH_06474	FPAHKCNF_06146	EACPGJJO_03276	LEKCGMDF_05945	MPGLDLPP_05766	KPJDMDHD_05499	GHDOMGIB_01853	BNIBDDLI_05699	JDCCEBOI_02034	GIEPEGPL_01598	FLHNBHIE_01325	PJJBBCBM_00898	BHHKDANE_00777	PDPFHIBO_02323	NEBPILJC_05489	HJJLPKDE_05702	JDENELGM_03679	KHNOHDME_04193	BIIPAFGE_03680	KFOCIMMI_03652	OMBHAEJC_01332	KLCILLII_04188	BGEAKIKM_03751	ENLJKLLI_04846	NAEEEGCJ_03657	AAJFFOJO_02725	IHOJCDDA_01920	IJGNIBGJ_01908	EHJPMPCJ_03883
ilvA_2		L-threonine dehydratase biosynthetic IlvA	370	370	1	1	6359				1547	1634	1547	KPLJNGKJ_01971	NMGDBHEM_04117	EAIKGHFG_06776	LJIOFKJA_04150	LCAPGCKE_01382	JGKDJMLB_05355	GJJOMOEH_03568	BHCEAKDH_06478	FPAHKCNF_00438	EACPGJJO_03280	LEKCGMDF_05949	MPGLDLPP_05770	KPJDMDHD_05495	GHDOMGIB_01849	BNIBDDLI_05703	JDCCEBOI_02030	GIEPEGPL_01594	FLHNBHIE_01329	PJJBBCBM_00902	BHHKDANE_00773	PDPFHIBO_02327	NEBPILJC_05485	HJJLPKDE_05706	JDENELGM_03683	KHNOHDME_04189	BIIPAFGE_03684	KFOCIMMI_03656	OMBHAEJC_01328	KLCILLII_04192	BGEAKIKM_03755	ENLJKLLI_04850	NAEEEGCJ_03661	AAJFFOJO_02721	IHOJCDDA_01916	IJGNIBGJ_01904	EHJPMPCJ_03887
fecR_6		Protein FecR	370	370	1	1	6394				983	983	983	KPLJNGKJ_01996	NMGDBHEM_04143	EAIKGHFG_00212	LJIOFKJA_04175	LCAPGCKE_01407	JGKDJMLB_05380	GJJOMOEH_03593	BHCEAKDH_06503	FPAHKCNF_01809	EACPGJJO_03665	LEKCGMDF_03819	MPGLDLPP_04024	KPJDMDHD_04346	GHDOMGIB_05178	BNIBDDLI_05728	JDCCEBOI_02005	GIEPEGPL_05398	FLHNBHIE_01354	PJJBBCBM_00927	BHHKDANE_00748	PDPFHIBO_02352	NEBPILJC_05460	HJJLPKDE_05731	JDENELGM_03708	KHNOHDME_04164	BIIPAFGE_03709	KFOCIMMI_03681	OMBHAEJC_01303	KLCILLII_04212	BGEAKIKM_03780	ENLJKLLI_04875	NAEEEGCJ_03686	AAJFFOJO_02696	IHOJCDDA_01890	IJGNIBGJ_01879	EHJPMPCJ_03912
group_11741		hypothetical protein	370	370	1	1	6396				185	449	448	KPLJNGKJ_01998	NMGDBHEM_04145	EAIKGHFG_00214	LJIOFKJA_04177	LCAPGCKE_01409	JGKDJMLB_05382	GJJOMOEH_03595	BHCEAKDH_06505	FPAHKCNF_01807	EACPGJJO_03667	LEKCGMDF_03821	MPGLDLPP_04026	KPJDMDHD_04344	GHDOMGIB_05180	BNIBDDLI_05730	JDCCEBOI_02003	GIEPEGPL_05400	FLHNBHIE_01356	PJJBBCBM_00929	BHHKDANE_00746	PDPFHIBO_02354	NEBPILJC_05458	HJJLPKDE_05733	JDENELGM_03710	KHNOHDME_04162	BIIPAFGE_03711	KFOCIMMI_03683	OMBHAEJC_01301	KLCILLII_04214	BGEAKIKM_03782	ENLJKLLI_04877	NAEEEGCJ_03688	AAJFFOJO_02694	IHOJCDDA_01888	IJGNIBGJ_01877	EHJPMPCJ_03914
msrP		Protein-methionine-sulfoxide reductase catalytic subunit MsrP	370	370	1	1	12471				1013	1013	1013	KPLJNGKJ_02141	NMGDBHEM_04036	EAIKGHFG_01729	LJIOFKJA_05723	LCAPGCKE_00627	JGKDJMLB_02622	GJJOMOEH_04851	BHCEAKDH_03617	FPAHKCNF_01255	EACPGJJO_01440	LEKCGMDF_00245	MPGLDLPP_01839	KPJDMDHD_01794	GHDOMGIB_01432	BNIBDDLI_00007	JDCCEBOI_00916	GIEPEGPL_00607	FLHNBHIE_02840	PJJBBCBM_02529	BHHKDANE_05529	PDPFHIBO_04097	NEBPILJC_04158	HJJLPKDE_00972	JDENELGM_05153	KHNOHDME_03532	BIIPAFGE_04793	KFOCIMMI_04746	OMBHAEJC_04980	KLCILLII_05554	BGEAKIKM_05126	ENLJKLLI_03236	NAEEEGCJ_04906	AAJFFOJO_01454	IHOJCDDA_04741	IJGNIBGJ_04719	EHJPMPCJ_05020
ilvC		Ketol-acid reductoisomerase (NADP(+))	370	370	1	1	12469				353	1016	1014	KPLJNGKJ_02143	NMGDBHEM_04034	EAIKGHFG_01731	LJIOFKJA_05725	LCAPGCKE_00625	JGKDJMLB_02624	GJJOMOEH_04853	BHCEAKDH_03619	FPAHKCNF_01253	EACPGJJO_01442	LEKCGMDF_00247	MPGLDLPP_01837	KPJDMDHD_01792	GHDOMGIB_01430	BNIBDDLI_00009	JDCCEBOI_00914	GIEPEGPL_00605	FLHNBHIE_02842	PJJBBCBM_02531	BHHKDANE_05527	PDPFHIBO_04095	NEBPILJC_04156	HJJLPKDE_00970	JDENELGM_05155	KHNOHDME_03530	BIIPAFGE_04795	KFOCIMMI_04748	OMBHAEJC_04982	KLCILLII_05556	BGEAKIKM_05128	ENLJKLLI_03234	NAEEEGCJ_04908	AAJFFOJO_01452	IHOJCDDA_04743	IJGNIBGJ_04721	EHJPMPCJ_05022
yqcC		putative protein YqcC	370	370	1	1	12463				329	329	329	KPLJNGKJ_02147	NMGDBHEM_04030	EAIKGHFG_01735	LJIOFKJA_05729	LCAPGCKE_00621	JGKDJMLB_02628	GJJOMOEH_04857	BHCEAKDH_03623	FPAHKCNF_04374	EACPGJJO_04541	LEKCGMDF_00251	MPGLDLPP_01327	KPJDMDHD_04678	GHDOMGIB_01426	BNIBDDLI_00013	JDCCEBOI_00910	GIEPEGPL_00601	FLHNBHIE_02846	PJJBBCBM_02535	BHHKDANE_05523	PDPFHIBO_04091	NEBPILJC_04152	HJJLPKDE_00966	JDENELGM_05159	KHNOHDME_03526	BIIPAFGE_04799	KFOCIMMI_04752	OMBHAEJC_04986	KLCILLII_05560	BGEAKIKM_05132	ENLJKLLI_03230	NAEEEGCJ_04912	AAJFFOJO_01448	IHOJCDDA_04747	IJGNIBGJ_04725	EHJPMPCJ_05026
group_11761		hypothetical protein	370	370	1	1	12457				797	797	797	KPLJNGKJ_02153	NMGDBHEM_04024	EAIKGHFG_01741	LJIOFKJA_05735	LCAPGCKE_00615	JGKDJMLB_02634	GJJOMOEH_04863	BHCEAKDH_03629	FPAHKCNF_04368	EACPGJJO_04535	LEKCGMDF_00257	MPGLDLPP_01321	KPJDMDHD_04672	GHDOMGIB_01420	BNIBDDLI_00019	JDCCEBOI_00904	GIEPEGPL_00595	FLHNBHIE_02852	PJJBBCBM_02541	BHHKDANE_05517	PDPFHIBO_04085	NEBPILJC_04146	HJJLPKDE_00960	JDENELGM_05165	KHNOHDME_03520	BIIPAFGE_04805	KFOCIMMI_04758	OMBHAEJC_04992	KLCILLII_05566	BGEAKIKM_05138	ENLJKLLI_03224	NAEEEGCJ_04918	AAJFFOJO_01442	IHOJCDDA_04753	IJGNIBGJ_04731	EHJPMPCJ_05032
hmuV		Hemin import ATP-binding protein HmuV	370	370	1	1	12455				752	767	766	KPLJNGKJ_02155	NMGDBHEM_04022	EAIKGHFG_01743	LJIOFKJA_05737	LCAPGCKE_00613	JGKDJMLB_02636	GJJOMOEH_04865	BHCEAKDH_03679	FPAHKCNF_04366	EACPGJJO_04533	LEKCGMDF_00259	MPGLDLPP_01319	KPJDMDHD_04670	GHDOMGIB_01418	BNIBDDLI_00021	JDCCEBOI_00902	GIEPEGPL_00593	FLHNBHIE_02854	PJJBBCBM_02591	BHHKDANE_05515	PDPFHIBO_04083	NEBPILJC_04144	HJJLPKDE_00958	JDENELGM_05167	KHNOHDME_03518	BIIPAFGE_04807	KFOCIMMI_04760	OMBHAEJC_04994	KLCILLII_05568	BGEAKIKM_05140	ENLJKLLI_03222	NAEEEGCJ_04920	AAJFFOJO_01391	IHOJCDDA_04755	IJGNIBGJ_04733	EHJPMPCJ_05034
hmuT		Hemin-binding periplasmic protein HmuT	370	370	1	1	12453				893	893	893	KPLJNGKJ_02157	NMGDBHEM_04020	EAIKGHFG_01745	LJIOFKJA_05739	LCAPGCKE_00611	JGKDJMLB_02638	GJJOMOEH_04867	BHCEAKDH_03681	FPAHKCNF_04364	EACPGJJO_04531	LEKCGMDF_00261	MPGLDLPP_01317	KPJDMDHD_04668	GHDOMGIB_01416	BNIBDDLI_00023	JDCCEBOI_00900	GIEPEGPL_00591	FLHNBHIE_02856	PJJBBCBM_02593	BHHKDANE_05513	PDPFHIBO_04081	NEBPILJC_04142	HJJLPKDE_00956	JDENELGM_05169	KHNOHDME_03516	BIIPAFGE_04809	KFOCIMMI_04762	OMBHAEJC_04996	KLCILLII_05570	BGEAKIKM_05142	ENLJKLLI_03220	NAEEEGCJ_04922	AAJFFOJO_01389	IHOJCDDA_04757	IJGNIBGJ_04735	EHJPMPCJ_05036
group_11764		hypothetical protein	370	370	1	1	12449				512	512	512	KPLJNGKJ_02161	NMGDBHEM_04016	EAIKGHFG_01749	LJIOFKJA_05743	LCAPGCKE_00607	JGKDJMLB_02642	GJJOMOEH_04871	BHCEAKDH_03685	FPAHKCNF_04360	EACPGJJO_04527	LEKCGMDF_00265	MPGLDLPP_01481	KPJDMDHD_04664	GHDOMGIB_01412	BNIBDDLI_00027	JDCCEBOI_00896	GIEPEGPL_00587	FLHNBHIE_02860	PJJBBCBM_02597	BHHKDANE_05509	PDPFHIBO_04077	NEBPILJC_04138	HJJLPKDE_00952	JDENELGM_05173	KHNOHDME_03512	BIIPAFGE_04813	KFOCIMMI_04766	OMBHAEJC_05000	KLCILLII_05574	BGEAKIKM_05146	ENLJKLLI_03216	NAEEEGCJ_04926	AAJFFOJO_01385	IHOJCDDA_04761	IJGNIBGJ_04739	EHJPMPCJ_05040
group_11765		hypothetical protein	370	370	1	1	12447				449	449	449	KPLJNGKJ_02163	NMGDBHEM_04014	EAIKGHFG_01751	LJIOFKJA_05745	LCAPGCKE_00605	JGKDJMLB_02644	GJJOMOEH_04873	BHCEAKDH_03687	FPAHKCNF_04358	EACPGJJO_04525	LEKCGMDF_00267	MPGLDLPP_01479	KPJDMDHD_04662	GHDOMGIB_01410	BNIBDDLI_00029	JDCCEBOI_00894	GIEPEGPL_00585	FLHNBHIE_02862	PJJBBCBM_02599	BHHKDANE_05507	PDPFHIBO_04075	NEBPILJC_04136	HJJLPKDE_00950	JDENELGM_05175	KHNOHDME_03510	BIIPAFGE_04815	KFOCIMMI_04768	OMBHAEJC_05002	KLCILLII_05576	BGEAKIKM_05148	ENLJKLLI_03214	NAEEEGCJ_04928	AAJFFOJO_01383	IHOJCDDA_04763	IJGNIBGJ_04741	EHJPMPCJ_05042
group_11767		hypothetical protein	370	370	1	1	12422				221	293	292	KPLJNGKJ_02186	NMGDBHEM_03991	EAIKGHFG_01774	LJIOFKJA_05768	LCAPGCKE_00582	JGKDJMLB_02667	GJJOMOEH_04895	BHCEAKDH_03710	FPAHKCNF_04335	EACPGJJO_03079	LEKCGMDF_00290	MPGLDLPP_01456	KPJDMDHD_06431	GHDOMGIB_01387	BNIBDDLI_00052	JDCCEBOI_00871	GIEPEGPL_00562	FLHNBHIE_02885	PJJBBCBM_02622	BHHKDANE_05484	PDPFHIBO_04052	NEBPILJC_04113	HJJLPKDE_00927	JDENELGM_05198	KHNOHDME_03487	BIIPAFGE_04838	KFOCIMMI_04791	OMBHAEJC_05025	KLCILLII_05599	BGEAKIKM_05171	ENLJKLLI_03190	NAEEEGCJ_04951	AAJFFOJO_01359	IHOJCDDA_04786	IJGNIBGJ_04764	EHJPMPCJ_05065
truB		tRNA pseudouridine synthase B	370	370	1	1	12416				869	914	913	KPLJNGKJ_02192	NMGDBHEM_03985	EAIKGHFG_01780	LJIOFKJA_05774	LCAPGCKE_00576	JGKDJMLB_02673	GJJOMOEH_04901	BHCEAKDH_03716	FPAHKCNF_02530	EACPGJJO_03073	LEKCGMDF_00296	MPGLDLPP_01450	KPJDMDHD_06425	GHDOMGIB_01381	BNIBDDLI_00058	JDCCEBOI_00865	GIEPEGPL_00556	FLHNBHIE_02891	PJJBBCBM_02628	BHHKDANE_05478	PDPFHIBO_04046	NEBPILJC_04107	HJJLPKDE_00921	JDENELGM_05204	KHNOHDME_03481	BIIPAFGE_04844	KFOCIMMI_04797	OMBHAEJC_05031	KLCILLII_05605	BGEAKIKM_05177	ENLJKLLI_03184	NAEEEGCJ_04957	AAJFFOJO_01353	IHOJCDDA_04792	IJGNIBGJ_04770	EHJPMPCJ_05071
rimP		Ribosome maturation factor RimP	370	370	1	1	12412				458	530	458	KPLJNGKJ_02196	NMGDBHEM_03981	EAIKGHFG_01784	LJIOFKJA_05778	LCAPGCKE_00572	JGKDJMLB_02677	GJJOMOEH_04905	BHCEAKDH_03720	FPAHKCNF_02534	EACPGJJO_03069	LEKCGMDF_00300	MPGLDLPP_01446	KPJDMDHD_06421	GHDOMGIB_01377	BNIBDDLI_00062	JDCCEBOI_00861	GIEPEGPL_00552	FLHNBHIE_02895	PJJBBCBM_02632	BHHKDANE_05474	PDPFHIBO_04042	NEBPILJC_04103	HJJLPKDE_00917	JDENELGM_05208	KHNOHDME_03477	BIIPAFGE_04848	KFOCIMMI_04801	OMBHAEJC_05035	KLCILLII_05609	BGEAKIKM_05181	ENLJKLLI_03180	NAEEEGCJ_04961	AAJFFOJO_01349	IHOJCDDA_04796	IJGNIBGJ_04774	EHJPMPCJ_05075
tpiA		Triosephosphate isomerase	370	370	1	1	12411				695	755	754	KPLJNGKJ_02199	NMGDBHEM_03978	EAIKGHFG_01787	LJIOFKJA_05781	LCAPGCKE_00569	JGKDJMLB_02680	GJJOMOEH_04908	BHCEAKDH_03723	FPAHKCNF_02537	EACPGJJO_03066	LEKCGMDF_00303	MPGLDLPP_01443	KPJDMDHD_06418	GHDOMGIB_01374	BNIBDDLI_00065	JDCCEBOI_00858	GIEPEGPL_00549	FLHNBHIE_02898	PJJBBCBM_02635	BHHKDANE_05471	PDPFHIBO_04039	NEBPILJC_04100	HJJLPKDE_00914	JDENELGM_05211	KHNOHDME_03474	BIIPAFGE_04851	KFOCIMMI_04804	OMBHAEJC_05038	KLCILLII_05612	BGEAKIKM_05184	ENLJKLLI_03177	NAEEEGCJ_04964	AAJFFOJO_01346	IHOJCDDA_04799	IJGNIBGJ_04777	EHJPMPCJ_05078
folP		Dihydropteroate synthase	370	370	1	1	12409				779	851	806	KPLJNGKJ_02201	NMGDBHEM_03976	EAIKGHFG_01789	LJIOFKJA_05783	LCAPGCKE_00567	JGKDJMLB_02682	GJJOMOEH_04910	BHCEAKDH_03725	FPAHKCNF_02539	EACPGJJO_03064	LEKCGMDF_00305	MPGLDLPP_01441	KPJDMDHD_06416	GHDOMGIB_01372	BNIBDDLI_00067	JDCCEBOI_00856	GIEPEGPL_00547	FLHNBHIE_02900	PJJBBCBM_02637	BHHKDANE_05469	PDPFHIBO_04037	NEBPILJC_04098	HJJLPKDE_00912	JDENELGM_05213	KHNOHDME_03472	BIIPAFGE_04853	KFOCIMMI_04806	OMBHAEJC_05040	KLCILLII_05614	BGEAKIKM_05186	ENLJKLLI_03175	NAEEEGCJ_04966	AAJFFOJO_01344	IHOJCDDA_04801	IJGNIBGJ_04779	EHJPMPCJ_05080
recN		DNA repair protein RecN	370	370	1	1	12393				440	1676	1672	KPLJNGKJ_02214	NMGDBHEM_03963	EAIKGHFG_01802	LJIOFKJA_05796	LCAPGCKE_00554	JGKDJMLB_02695	GJJOMOEH_04923	BHCEAKDH_03738	FPAHKCNF_02552	EACPGJJO_03051	LEKCGMDF_00318	MPGLDLPP_01428	KPJDMDHD_06403	GHDOMGIB_01359	BNIBDDLI_00080	JDCCEBOI_00843	GIEPEGPL_00534	FLHNBHIE_02913	PJJBBCBM_02650	BHHKDANE_05456	PDPFHIBO_04024	NEBPILJC_04085	HJJLPKDE_00899	JDENELGM_05226	KHNOHDME_03459	BIIPAFGE_04866	KFOCIMMI_04819	OMBHAEJC_05053	KLCILLII_05627	BGEAKIKM_05199	ENLJKLLI_03162	NAEEEGCJ_04979	AAJFFOJO_01331	IHOJCDDA_04814	IJGNIBGJ_04792	EHJPMPCJ_05093
bamE		Outer membrane protein assembly factor BamE	370	370	1	1	12391				530	851	530	KPLJNGKJ_02216	NMGDBHEM_03961	EAIKGHFG_01804	LJIOFKJA_05798	LCAPGCKE_00552	JGKDJMLB_02697	GJJOMOEH_04925	BHCEAKDH_03740	FPAHKCNF_02554	EACPGJJO_03049	LEKCGMDF_00320	MPGLDLPP_01426	KPJDMDHD_06401	GHDOMGIB_01357	BNIBDDLI_00082	JDCCEBOI_00841	GIEPEGPL_00532	FLHNBHIE_02915	PJJBBCBM_02652	BHHKDANE_05454	PDPFHIBO_04022	NEBPILJC_04083	HJJLPKDE_00897	JDENELGM_05228	KHNOHDME_03457	BIIPAFGE_04868	KFOCIMMI_04821	OMBHAEJC_05055	KLCILLII_05629	BGEAKIKM_05201	ENLJKLLI_03160	NAEEEGCJ_04981	AAJFFOJO_01329	IHOJCDDA_04816	IJGNIBGJ_04794	EHJPMPCJ_05095
smpB		SsrA-binding protein	370	370	1	1	12388				479	518	479	KPLJNGKJ_02219	NMGDBHEM_03958	EAIKGHFG_01807	LJIOFKJA_05801	LCAPGCKE_00549	JGKDJMLB_02700	GJJOMOEH_04928	BHCEAKDH_03743	FPAHKCNF_02557	EACPGJJO_03046	LEKCGMDF_00323	MPGLDLPP_01423	KPJDMDHD_06398	GHDOMGIB_01354	BNIBDDLI_00085	JDCCEBOI_00838	GIEPEGPL_00529	FLHNBHIE_02918	PJJBBCBM_02655	BHHKDANE_05451	PDPFHIBO_04019	NEBPILJC_04080	HJJLPKDE_00894	JDENELGM_05231	KHNOHDME_03454	BIIPAFGE_04871	KFOCIMMI_04824	OMBHAEJC_05058	KLCILLII_05632	BGEAKIKM_05204	ENLJKLLI_03157	NAEEEGCJ_04984	AAJFFOJO_01326	IHOJCDDA_04819	IJGNIBGJ_04797	EHJPMPCJ_05098
qseB_3		Transcriptional regulatory protein QseB	370	370	1	1	12379				614	665	664	KPLJNGKJ_02227	NMGDBHEM_03950	EAIKGHFG_01816	LJIOFKJA_05809	LCAPGCKE_00541	JGKDJMLB_02708	GJJOMOEH_04936	BHCEAKDH_03751	FPAHKCNF_02565	EACPGJJO_03038	LEKCGMDF_00331	MPGLDLPP_01415	KPJDMDHD_06390	GHDOMGIB_01346	BNIBDDLI_00093	JDCCEBOI_00830	GIEPEGPL_00521	FLHNBHIE_02926	PJJBBCBM_02663	BHHKDANE_05443	PDPFHIBO_04011	NEBPILJC_04072	HJJLPKDE_00886	JDENELGM_05239	KHNOHDME_03446	BIIPAFGE_04879	KFOCIMMI_04832	OMBHAEJC_05066	KLCILLII_05640	BGEAKIKM_05212	ENLJKLLI_03149	NAEEEGCJ_04992	AAJFFOJO_01318	IHOJCDDA_04827	IJGNIBGJ_04805	EHJPMPCJ_05107
qseC_1		Sensor protein QseC	370	370	1	1	12378				1433	1499	1433	KPLJNGKJ_02228	NMGDBHEM_03949	EAIKGHFG_01817	LJIOFKJA_05810	LCAPGCKE_00540	JGKDJMLB_02709	GJJOMOEH_04937	BHCEAKDH_03752	FPAHKCNF_02566	EACPGJJO_03037	LEKCGMDF_00332	MPGLDLPP_01414	KPJDMDHD_06389	GHDOMGIB_01345	BNIBDDLI_00094	JDCCEBOI_00829	GIEPEGPL_00520	FLHNBHIE_02927	PJJBBCBM_02664	BHHKDANE_05442	PDPFHIBO_04010	NEBPILJC_04071	HJJLPKDE_00885	JDENELGM_05240	KHNOHDME_03445	BIIPAFGE_04880	KFOCIMMI_04833	OMBHAEJC_05067	KLCILLII_05641	BGEAKIKM_05213	ENLJKLLI_03148	NAEEEGCJ_04993	AAJFFOJO_01317	IHOJCDDA_04828	IJGNIBGJ_04806	EHJPMPCJ_05108
hmrR		HTH-type transcriptional regulator HmrR	370	370	1	1	12377				398	410	398	KPLJNGKJ_02229	NMGDBHEM_03948	EAIKGHFG_01818	LJIOFKJA_05811	LCAPGCKE_00539	JGKDJMLB_02710	GJJOMOEH_04938	BHCEAKDH_03753	FPAHKCNF_02567	EACPGJJO_03036	LEKCGMDF_00333	MPGLDLPP_01413	KPJDMDHD_06388	GHDOMGIB_01344	BNIBDDLI_00095	JDCCEBOI_00828	GIEPEGPL_00519	FLHNBHIE_02928	PJJBBCBM_02665	BHHKDANE_05441	PDPFHIBO_04009	NEBPILJC_04070	HJJLPKDE_00884	JDENELGM_05241	KHNOHDME_03444	BIIPAFGE_04881	KFOCIMMI_04834	OMBHAEJC_05068	KLCILLII_05642	BGEAKIKM_05214	ENLJKLLI_03147	NAEEEGCJ_04994	AAJFFOJO_01316	IHOJCDDA_04829	IJGNIBGJ_04807	EHJPMPCJ_05109
lrpC_1		HTH-type transcriptional regulator LrpC	370	370	1	1	12369				467	536	467	KPLJNGKJ_02236	NMGDBHEM_03941	EAIKGHFG_01825	LJIOFKJA_05818	LCAPGCKE_00532	JGKDJMLB_02717	GJJOMOEH_04945	BHCEAKDH_03760	FPAHKCNF_02574	EACPGJJO_03029	LEKCGMDF_00340	MPGLDLPP_01406	KPJDMDHD_06381	GHDOMGIB_01337	BNIBDDLI_00102	JDCCEBOI_00821	GIEPEGPL_00512	FLHNBHIE_02935	PJJBBCBM_02672	BHHKDANE_05434	PDPFHIBO_04002	NEBPILJC_04063	HJJLPKDE_00877	JDENELGM_05248	KHNOHDME_03437	BIIPAFGE_04888	KFOCIMMI_04841	OMBHAEJC_05075	KLCILLII_05649	BGEAKIKM_05221	ENLJKLLI_03140	NAEEEGCJ_05001	AAJFFOJO_01309	IHOJCDDA_04836	IJGNIBGJ_04814	EHJPMPCJ_05116
cmoM		tRNA 5-carboxymethoxyuridine methyltransferase	370	370	1	1	12361				749	749	749	KPLJNGKJ_02242	NMGDBHEM_03935	EAIKGHFG_01831	LJIOFKJA_05824	LCAPGCKE_00526	JGKDJMLB_02723	GJJOMOEH_04951	BHCEAKDH_03766	FPAHKCNF_02580	EACPGJJO_00003	LEKCGMDF_00880	MPGLDLPP_00904	KPJDMDHD_06375	GHDOMGIB_01331	BNIBDDLI_00108	JDCCEBOI_00815	GIEPEGPL_00506	FLHNBHIE_02941	PJJBBCBM_02678	BHHKDANE_05428	PDPFHIBO_03996	NEBPILJC_04057	HJJLPKDE_00871	JDENELGM_05254	KHNOHDME_03431	BIIPAFGE_04894	KFOCIMMI_04847	OMBHAEJC_05081	KLCILLII_05655	BGEAKIKM_05227	ENLJKLLI_03134	NAEEEGCJ_05007	AAJFFOJO_01303	IHOJCDDA_04842	IJGNIBGJ_04820	EHJPMPCJ_05122
fdnG		Formate dehydrogenase, nitrate-inducible, major subunit	370	370	1	1	12318				590	605	590	KPLJNGKJ_02265	NMGDBHEM_03911	EAIKGHFG_01852	LJIOFKJA_05847	LCAPGCKE_00503	JGKDJMLB_02746	GJJOMOEH_04974	BHCEAKDH_03789	FPAHKCNF_00038	EACPGJJO_00210	LEKCGMDF_00805	MPGLDLPP_06254	KPJDMDHD_06337	GHDOMGIB_01308	BNIBDDLI_00131	JDCCEBOI_00792	GIEPEGPL_00483	FLHNBHIE_02964	PJJBBCBM_02701	BHHKDANE_05391	PDPFHIBO_03973	NEBPILJC_04034	HJJLPKDE_00846	JDENELGM_05277	KHNOHDME_03407	BIIPAFGE_04932	KFOCIMMI_04885	OMBHAEJC_05104	KLCILLII_05678	BGEAKIKM_05250	ENLJKLLI_03111	NAEEEGCJ_05030	AAJFFOJO_01280	IHOJCDDA_04865	IJGNIBGJ_04843	EHJPMPCJ_05145
group_11785		hypothetical protein	370	370	1	1	12308				362	362	362	KPLJNGKJ_02273	NMGDBHEM_03903	EAIKGHFG_01860	LJIOFKJA_05855	LCAPGCKE_00495	JGKDJMLB_02754	GJJOMOEH_04982	BHCEAKDH_03797	FPAHKCNF_00102	EACPGJJO_00218	LEKCGMDF_00797	MPGLDLPP_01821	KPJDMDHD_01785	GHDOMGIB_01300	BNIBDDLI_00139	JDCCEBOI_00784	GIEPEGPL_00475	FLHNBHIE_02972	PJJBBCBM_02709	BHHKDANE_05383	PDPFHIBO_03965	NEBPILJC_04026	HJJLPKDE_00838	JDENELGM_05285	KHNOHDME_03399	BIIPAFGE_04940	KFOCIMMI_04893	OMBHAEJC_05112	KLCILLII_05686	BGEAKIKM_05258	ENLJKLLI_03103	NAEEEGCJ_05038	AAJFFOJO_01272	IHOJCDDA_04873	IJGNIBGJ_04851	EHJPMPCJ_05153
mgtB		Magnesium-transporting ATPase, P-type 1	370	370	1	1	12301				2711	2711	2711	KPLJNGKJ_02279	NMGDBHEM_03897	EAIKGHFG_01866	LJIOFKJA_05861	LCAPGCKE_00489	JGKDJMLB_02760	GJJOMOEH_04988	BHCEAKDH_03803	FPAHKCNF_00096	EACPGJJO_04396	LEKCGMDF_00791	MPGLDLPP_04572	KPJDMDHD_00867	GHDOMGIB_01294	BNIBDDLI_00145	JDCCEBOI_00778	GIEPEGPL_00469	FLHNBHIE_02978	PJJBBCBM_02715	BHHKDANE_05377	PDPFHIBO_03959	NEBPILJC_04020	HJJLPKDE_00832	JDENELGM_05291	KHNOHDME_03393	BIIPAFGE_04946	KFOCIMMI_04899	OMBHAEJC_05118	KLCILLII_05692	BGEAKIKM_05264	ENLJKLLI_03097	NAEEEGCJ_05044	AAJFFOJO_01266	IHOJCDDA_04879	IJGNIBGJ_04858	EHJPMPCJ_05159
group_11789		hypothetical protein	370	370	1	1	12292				560	560	560	KPLJNGKJ_02285	NMGDBHEM_03890	EAIKGHFG_01873	LJIOFKJA_05867	LCAPGCKE_00482	JGKDJMLB_02767	GJJOMOEH_04995	BHCEAKDH_03810	FPAHKCNF_00089	EACPGJJO_04403	LEKCGMDF_00784	MPGLDLPP_04579	KPJDMDHD_00874	GHDOMGIB_01287	BNIBDDLI_00153	JDCCEBOI_00771	GIEPEGPL_00462	FLHNBHIE_02985	PJJBBCBM_02722	BHHKDANE_05370	PDPFHIBO_03952	NEBPILJC_04013	HJJLPKDE_00825	JDENELGM_05298	KHNOHDME_03387	BIIPAFGE_04952	KFOCIMMI_04906	OMBHAEJC_05124	KLCILLII_05699	BGEAKIKM_05271	ENLJKLLI_03090	NAEEEGCJ_05051	AAJFFOJO_01259	IHOJCDDA_04886	IJGNIBGJ_04864	EHJPMPCJ_05166
group_11790		hypothetical protein	370	370	1	1	12291				797	797	797	KPLJNGKJ_02286	NMGDBHEM_03889	EAIKGHFG_01874	LJIOFKJA_05868	LCAPGCKE_00481	JGKDJMLB_02768	GJJOMOEH_04996	BHCEAKDH_03811	FPAHKCNF_00088	EACPGJJO_04404	LEKCGMDF_00783	MPGLDLPP_04580	KPJDMDHD_00875	GHDOMGIB_01286	BNIBDDLI_00154	JDCCEBOI_00770	GIEPEGPL_00461	FLHNBHIE_02986	PJJBBCBM_02723	BHHKDANE_05369	PDPFHIBO_03951	NEBPILJC_04012	HJJLPKDE_00824	JDENELGM_05299	KHNOHDME_03386	BIIPAFGE_04953	KFOCIMMI_04907	OMBHAEJC_05125	KLCILLII_05700	BGEAKIKM_05272	ENLJKLLI_03089	NAEEEGCJ_05052	AAJFFOJO_01258	IHOJCDDA_04887	IJGNIBGJ_04865	EHJPMPCJ_05167
cntM		Pseudopaline synthase	370	370	1	1	12288				1301	1301	1301	KPLJNGKJ_02289	NMGDBHEM_03886	EAIKGHFG_01877	LJIOFKJA_05871	LCAPGCKE_00478	JGKDJMLB_02771	GJJOMOEH_04999	BHCEAKDH_03814	FPAHKCNF_00085	EACPGJJO_04407	LEKCGMDF_00780	MPGLDLPP_04583	KPJDMDHD_00878	GHDOMGIB_01283	BNIBDDLI_00157	JDCCEBOI_00767	GIEPEGPL_00458	FLHNBHIE_02989	PJJBBCBM_02726	BHHKDANE_05366	PDPFHIBO_03948	NEBPILJC_04009	HJJLPKDE_00821	JDENELGM_05302	KHNOHDME_03383	BIIPAFGE_04956	KFOCIMMI_04910	OMBHAEJC_05128	KLCILLII_05703	BGEAKIKM_05275	ENLJKLLI_03086	NAEEEGCJ_05055	AAJFFOJO_01255	IHOJCDDA_04890	IJGNIBGJ_04868	EHJPMPCJ_05170
cntO_2		Metal-pseudopaline receptor CntO	370	370	1	1	12286				1991	2126	2125	KPLJNGKJ_02291	NMGDBHEM_03884	EAIKGHFG_01879	LJIOFKJA_05873	LCAPGCKE_00476	JGKDJMLB_02773	GJJOMOEH_05001	BHCEAKDH_03816	FPAHKCNF_00083	EACPGJJO_04409	LEKCGMDF_00778	MPGLDLPP_04585	KPJDMDHD_00880	GHDOMGIB_01281	BNIBDDLI_00159	JDCCEBOI_00765	GIEPEGPL_00456	FLHNBHIE_02991	PJJBBCBM_02728	BHHKDANE_05364	PDPFHIBO_03946	NEBPILJC_04007	HJJLPKDE_00819	JDENELGM_05304	KHNOHDME_03381	BIIPAFGE_04958	KFOCIMMI_04912	OMBHAEJC_05130	KLCILLII_05705	BGEAKIKM_05277	ENLJKLLI_03084	NAEEEGCJ_05057	AAJFFOJO_01253	IHOJCDDA_04892	IJGNIBGJ_04870	EHJPMPCJ_05172
yciH		putative protein YciH	370	370	1	1	12283				371	512	371	KPLJNGKJ_02294	NMGDBHEM_03881	EAIKGHFG_01882	LJIOFKJA_05876	LCAPGCKE_00473	JGKDJMLB_02776	GJJOMOEH_05004	BHCEAKDH_03819	FPAHKCNF_00019	EACPGJJO_04412	LEKCGMDF_00775	MPGLDLPP_04588	KPJDMDHD_04681	GHDOMGIB_01278	BNIBDDLI_00162	JDCCEBOI_00762	GIEPEGPL_00453	FLHNBHIE_02994	PJJBBCBM_02731	BHHKDANE_05361	PDPFHIBO_03943	NEBPILJC_04004	HJJLPKDE_00816	JDENELGM_05307	KHNOHDME_03378	BIIPAFGE_04961	KFOCIMMI_04915	OMBHAEJC_05133	KLCILLII_05708	BGEAKIKM_05280	ENLJKLLI_03081	NAEEEGCJ_05060	AAJFFOJO_01250	IHOJCDDA_04895	IJGNIBGJ_04873	EHJPMPCJ_05175
accC_1		Biotin carboxylase	370	370	1	1	12273				1202	1349	1348	KPLJNGKJ_02303	NMGDBHEM_03872	EAIKGHFG_01891	LJIOFKJA_05885	LCAPGCKE_00464	JGKDJMLB_02785	GJJOMOEH_05013	BHCEAKDH_03828	FPAHKCNF_00010	EACPGJJO_04421	LEKCGMDF_00766	MPGLDLPP_04597	KPJDMDHD_04690	GHDOMGIB_01269	BNIBDDLI_00171	JDCCEBOI_00753	GIEPEGPL_00444	FLHNBHIE_03003	PJJBBCBM_02740	BHHKDANE_05352	PDPFHIBO_03934	NEBPILJC_03995	HJJLPKDE_00807	JDENELGM_05316	KHNOHDME_03369	BIIPAFGE_04970	KFOCIMMI_04924	OMBHAEJC_05142	KLCILLII_05717	BGEAKIKM_05289	ENLJKLLI_03072	NAEEEGCJ_05069	AAJFFOJO_01241	IHOJCDDA_04904	IJGNIBGJ_04883	EHJPMPCJ_05184
rcsC_3		Sensor histidine kinase RcsC	370	370	1	1	12265				2516	2828	2827	KPLJNGKJ_02311	NMGDBHEM_03864	EAIKGHFG_01899	LJIOFKJA_05893	LCAPGCKE_00456	JGKDJMLB_02793	GJJOMOEH_05021	BHCEAKDH_03836	FPAHKCNF_00002	EACPGJJO_04429	LEKCGMDF_00758	MPGLDLPP_04605	KPJDMDHD_04698	GHDOMGIB_01261	BNIBDDLI_00179	JDCCEBOI_00745	GIEPEGPL_00436	FLHNBHIE_03011	PJJBBCBM_02748	BHHKDANE_05344	PDPFHIBO_03926	NEBPILJC_03987	HJJLPKDE_00799	JDENELGM_05324	KHNOHDME_03361	BIIPAFGE_04978	KFOCIMMI_04932	OMBHAEJC_05150	KLCILLII_05725	BGEAKIKM_05297	ENLJKLLI_03064	NAEEEGCJ_05077	AAJFFOJO_01233	IHOJCDDA_04912	IJGNIBGJ_04891	EHJPMPCJ_05192
group_11797		hypothetical protein	370	370	1	1	12247				452	452	452	KPLJNGKJ_02318	NMGDBHEM_03857	EAIKGHFG_01907	LJIOFKJA_05900	LCAPGCKE_00449	JGKDJMLB_02856	GJJOMOEH_05028	BHCEAKDH_03843	FPAHKCNF_05104	EACPGJJO_00661	LEKCGMDF_00751	MPGLDLPP_00820	KPJDMDHD_04705	GHDOMGIB_01254	BNIBDDLI_00242	JDCCEBOI_00738	GIEPEGPL_00429	FLHNBHIE_03018	PJJBBCBM_02755	BHHKDANE_05337	PDPFHIBO_03919	NEBPILJC_03980	HJJLPKDE_00792	JDENELGM_05331	KHNOHDME_03354	BIIPAFGE_04985	KFOCIMMI_04940	OMBHAEJC_05157	KLCILLII_05732	BGEAKIKM_05304	ENLJKLLI_03057	NAEEEGCJ_05084	AAJFFOJO_01226	IHOJCDDA_04919	IJGNIBGJ_04898	EHJPMPCJ_05199
ureA		Urease subunit gamma	370	370	1	1	12245				197	302	301	KPLJNGKJ_02320	NMGDBHEM_03855	EAIKGHFG_01909	LJIOFKJA_05902	LCAPGCKE_00447	JGKDJMLB_02858	GJJOMOEH_05030	BHCEAKDH_03845	FPAHKCNF_05102	EACPGJJO_00663	LEKCGMDF_00749	MPGLDLPP_00822	KPJDMDHD_04707	GHDOMGIB_01252	BNIBDDLI_00244	JDCCEBOI_00736	GIEPEGPL_00427	FLHNBHIE_03020	PJJBBCBM_02757	BHHKDANE_05335	PDPFHIBO_03917	NEBPILJC_03978	HJJLPKDE_00790	JDENELGM_05333	KHNOHDME_03352	BIIPAFGE_04987	KFOCIMMI_04942	OMBHAEJC_05159	KLCILLII_05734	BGEAKIKM_05306	ENLJKLLI_03055	NAEEEGCJ_05086	AAJFFOJO_01224	IHOJCDDA_04921	IJGNIBGJ_04900	EHJPMPCJ_05201
ureB		Urease subunit beta	370	370	1	1	12242				305	371	305	KPLJNGKJ_02322	NMGDBHEM_03853	EAIKGHFG_01911	LJIOFKJA_05904	LCAPGCKE_00445	JGKDJMLB_02860	GJJOMOEH_05032	BHCEAKDH_03847	FPAHKCNF_05100	EACPGJJO_00665	LEKCGMDF_00747	MPGLDLPP_00824	KPJDMDHD_04709	GHDOMGIB_01250	BNIBDDLI_00246	JDCCEBOI_00734	GIEPEGPL_00425	FLHNBHIE_03022	PJJBBCBM_02759	BHHKDANE_05333	PDPFHIBO_03915	NEBPILJC_03976	HJJLPKDE_00788	JDENELGM_05335	KHNOHDME_03350	BIIPAFGE_04989	KFOCIMMI_04944	OMBHAEJC_05161	KLCILLII_05736	BGEAKIKM_05308	ENLJKLLI_03053	NAEEEGCJ_05088	AAJFFOJO_01222	IHOJCDDA_04923	IJGNIBGJ_04902	EHJPMPCJ_05203
ybiI		putative protein YbiI	370	370	1	1	12238				266	266	266	KPLJNGKJ_02325	NMGDBHEM_03850	EAIKGHFG_01914	LJIOFKJA_05907	LCAPGCKE_00442	JGKDJMLB_02863	GJJOMOEH_05035	BHCEAKDH_03850	FPAHKCNF_05097	EACPGJJO_00668	LEKCGMDF_00744	MPGLDLPP_00827	KPJDMDHD_04712	GHDOMGIB_01247	BNIBDDLI_00249	JDCCEBOI_00731	GIEPEGPL_00422	FLHNBHIE_03025	PJJBBCBM_02762	BHHKDANE_05330	PDPFHIBO_03912	NEBPILJC_03973	HJJLPKDE_00785	JDENELGM_05338	KHNOHDME_03347	BIIPAFGE_04992	KFOCIMMI_04947	OMBHAEJC_05164	KLCILLII_05739	BGEAKIKM_05311	ENLJKLLI_03050	NAEEEGCJ_05091	AAJFFOJO_01219	IHOJCDDA_04926	IJGNIBGJ_04905	EHJPMPCJ_05206
osmE		Osmotically-inducible putative lipoprotein OsmE	370	370	1	1	12231				344	971	349	KPLJNGKJ_02331	NMGDBHEM_03844	EAIKGHFG_01921	LJIOFKJA_05913	LCAPGCKE_00436	JGKDJMLB_02870	GJJOMOEH_05042	BHCEAKDH_03857	FPAHKCNF_05090	EACPGJJO_06125	LEKCGMDF_00170	MPGLDLPP_05070	KPJDMDHD_05886	GHDOMGIB_01241	BNIBDDLI_00256	JDCCEBOI_00725	GIEPEGPL_00416	FLHNBHIE_03032	PJJBBCBM_02769	BHHKDANE_05324	PDPFHIBO_03906	NEBPILJC_03966	HJJLPKDE_00778	JDENELGM_05344	KHNOHDME_03341	BIIPAFGE_04998	KFOCIMMI_04953	OMBHAEJC_05170	KLCILLII_05746	BGEAKIKM_05317	ENLJKLLI_03044	NAEEEGCJ_05097	AAJFFOJO_01213	IHOJCDDA_04932	IJGNIBGJ_04911	EHJPMPCJ_05212
group_11804		hypothetical protein	370	370	1	1	12229				455	812	809	KPLJNGKJ_02333	NMGDBHEM_03842	EAIKGHFG_01923	LJIOFKJA_05915	LCAPGCKE_00434	JGKDJMLB_02872	GJJOMOEH_05044	BHCEAKDH_03859	FPAHKCNF_05088	EACPGJJO_06127	LEKCGMDF_00168	MPGLDLPP_05072	KPJDMDHD_05888	GHDOMGIB_01239	BNIBDDLI_00258	JDCCEBOI_00723	GIEPEGPL_00414	FLHNBHIE_03034	PJJBBCBM_02771	BHHKDANE_05322	PDPFHIBO_03904	NEBPILJC_03964	HJJLPKDE_00776	JDENELGM_05346	KHNOHDME_03339	BIIPAFGE_05000	KFOCIMMI_04955	OMBHAEJC_05172	KLCILLII_05748	BGEAKIKM_05319	ENLJKLLI_03042	NAEEEGCJ_05099	AAJFFOJO_01211	IHOJCDDA_04934	IJGNIBGJ_04913	EHJPMPCJ_05214
yedZ1		Putative protein-methionine-sulfoxide reductase subunit YedZ1	370	370	1	1	12224				614	614	614	KPLJNGKJ_02338	NMGDBHEM_03837	EAIKGHFG_01928	LJIOFKJA_05920	LCAPGCKE_00429	JGKDJMLB_02877	GJJOMOEH_05049	BHCEAKDH_03864	FPAHKCNF_05083	EACPGJJO_06132	LEKCGMDF_00163	MPGLDLPP_05077	KPJDMDHD_05893	GHDOMGIB_01234	BNIBDDLI_00263	JDCCEBOI_00718	GIEPEGPL_00409	FLHNBHIE_03039	PJJBBCBM_02776	BHHKDANE_05317	PDPFHIBO_03899	NEBPILJC_03959	HJJLPKDE_00771	JDENELGM_05351	KHNOHDME_03334	BIIPAFGE_05005	KFOCIMMI_04960	OMBHAEJC_05177	KLCILLII_05753	BGEAKIKM_05324	ENLJKLLI_03037	NAEEEGCJ_05104	AAJFFOJO_01206	IHOJCDDA_04939	IJGNIBGJ_04918	EHJPMPCJ_05219
czcR_1		Transcriptional activator protein CzcR	370	370	1	1	12222				689	797	761	KPLJNGKJ_02340	NMGDBHEM_03835	EAIKGHFG_01930	LJIOFKJA_05922	LCAPGCKE_00427	JGKDJMLB_02879	GJJOMOEH_05051	BHCEAKDH_03866	FPAHKCNF_05081	EACPGJJO_06134	LEKCGMDF_00161	MPGLDLPP_05079	KPJDMDHD_05895	GHDOMGIB_01232	BNIBDDLI_00265	JDCCEBOI_00716	GIEPEGPL_00407	FLHNBHIE_03041	PJJBBCBM_02778	BHHKDANE_05315	PDPFHIBO_03897	NEBPILJC_03957	HJJLPKDE_00769	JDENELGM_05353	KHNOHDME_03332	BIIPAFGE_05007	KFOCIMMI_04962	OMBHAEJC_05179	KLCILLII_05755	BGEAKIKM_05326	ENLJKLLI_03035	NAEEEGCJ_05106	AAJFFOJO_01204	IHOJCDDA_04941	IJGNIBGJ_04920	EHJPMPCJ_05221
czcS_1		Sensor protein CzcS	370	370	1	1	12221				1391	1391	1391	KPLJNGKJ_02341	NMGDBHEM_03834	EAIKGHFG_01931	LJIOFKJA_05923	LCAPGCKE_00426	JGKDJMLB_02880	GJJOMOEH_05052	BHCEAKDH_03867	FPAHKCNF_05080	EACPGJJO_06135	LEKCGMDF_00160	MPGLDLPP_05080	KPJDMDHD_05896	GHDOMGIB_01231	BNIBDDLI_00266	JDCCEBOI_00715	GIEPEGPL_00406	FLHNBHIE_03042	PJJBBCBM_02779	BHHKDANE_05314	PDPFHIBO_03896	NEBPILJC_03956	HJJLPKDE_00768	JDENELGM_05354	KHNOHDME_03331	BIIPAFGE_05008	KFOCIMMI_04963	OMBHAEJC_05180	KLCILLII_05756	BGEAKIKM_05327	ENLJKLLI_03034	NAEEEGCJ_05107	AAJFFOJO_01203	IHOJCDDA_04942	IJGNIBGJ_04921	EHJPMPCJ_05222
ycaD_1		putative MFS-type transporter YcaD	370	370	1	1	12220				623	1316	1314	KPLJNGKJ_02342	NMGDBHEM_03833	EAIKGHFG_01932	LJIOFKJA_05924	LCAPGCKE_00425	JGKDJMLB_02881	GJJOMOEH_05053	BHCEAKDH_03868	FPAHKCNF_05079	EACPGJJO_06136	LEKCGMDF_00159	MPGLDLPP_05081	KPJDMDHD_05897	GHDOMGIB_01230	BNIBDDLI_00267	JDCCEBOI_00714	GIEPEGPL_00405	FLHNBHIE_03043	PJJBBCBM_02780	BHHKDANE_05313	PDPFHIBO_03895	NEBPILJC_03955	HJJLPKDE_00767	JDENELGM_05355	KHNOHDME_03330	BIIPAFGE_05009	KFOCIMMI_04964	OMBHAEJC_05181	KLCILLII_05757	BGEAKIKM_05328	ENLJKLLI_03033	NAEEEGCJ_05108	AAJFFOJO_01202	IHOJCDDA_04943	IJGNIBGJ_04922	EHJPMPCJ_05223
group_11816		Phosphatidylcholine-sterol acyltransferase	370	370	1	1	12172				923	923	923	KPLJNGKJ_02376	NMGDBHEM_03799	EAIKGHFG_01965	LJIOFKJA_05958	LCAPGCKE_02341	JGKDJMLB_02915	GJJOMOEH_05087	BHCEAKDH_03902	FPAHKCNF_04931	EACPGJJO_05401	LEKCGMDF_05390	MPGLDLPP_03588	KPJDMDHD_04916	GHDOMGIB_03737	BNIBDDLI_00301	JDCCEBOI_00653	GIEPEGPL_00372	FLHNBHIE_03077	PJJBBCBM_02814	BHHKDANE_05279	PDPFHIBO_03861	NEBPILJC_03921	HJJLPKDE_03694	JDENELGM_05389	KHNOHDME_03296	BIIPAFGE_05044	KFOCIMMI_04998	OMBHAEJC_05215	KLCILLII_05791	BGEAKIKM_05362	ENLJKLLI_02999	NAEEEGCJ_05142	AAJFFOJO_01168	IHOJCDDA_04977	IJGNIBGJ_04956	EHJPMPCJ_05257
group_11817		Putative cytokinin riboside 5'-monophosphate phosphoribohydrolase	370	370	1	1	12170				515	587	586	KPLJNGKJ_02378	NMGDBHEM_03797	EAIKGHFG_01967	LJIOFKJA_05960	LCAPGCKE_02343	JGKDJMLB_02917	GJJOMOEH_05089	BHCEAKDH_03904	FPAHKCNF_04933	EACPGJJO_05403	LEKCGMDF_05388	MPGLDLPP_03590	KPJDMDHD_04918	GHDOMGIB_03739	BNIBDDLI_00303	JDCCEBOI_00651	GIEPEGPL_00370	FLHNBHIE_03079	PJJBBCBM_02816	BHHKDANE_05277	PDPFHIBO_03859	NEBPILJC_03919	HJJLPKDE_03696	JDENELGM_05391	KHNOHDME_03294	BIIPAFGE_05046	KFOCIMMI_05000	OMBHAEJC_05217	KLCILLII_05793	BGEAKIKM_05364	ENLJKLLI_02997	NAEEEGCJ_05144	AAJFFOJO_01166	IHOJCDDA_04979	IJGNIBGJ_04958	EHJPMPCJ_05259
mscS_1		Small-conductance mechanosensitive channel	370	370	1	1	12167				851	869	858	KPLJNGKJ_02380	NMGDBHEM_03795	EAIKGHFG_01969	LJIOFKJA_05962	LCAPGCKE_02345	JGKDJMLB_02919	GJJOMOEH_05091	BHCEAKDH_03906	FPAHKCNF_04935	EACPGJJO_05405	LEKCGMDF_05386	MPGLDLPP_03592	KPJDMDHD_04920	GHDOMGIB_03741	BNIBDDLI_00305	JDCCEBOI_00649	GIEPEGPL_00368	FLHNBHIE_03081	PJJBBCBM_02818	BHHKDANE_05275	PDPFHIBO_03857	NEBPILJC_03917	HJJLPKDE_03698	JDENELGM_05393	KHNOHDME_03292	BIIPAFGE_05048	KFOCIMMI_05002	OMBHAEJC_05219	KLCILLII_05795	BGEAKIKM_05366	ENLJKLLI_02995	NAEEEGCJ_05146	AAJFFOJO_01164	IHOJCDDA_04981	IJGNIBGJ_04960	EHJPMPCJ_05261
group_11819		putative protein	370	370	1	1	12165				1052	2498	2494	KPLJNGKJ_02382	NMGDBHEM_03793	EAIKGHFG_01971	LJIOFKJA_05964	LCAPGCKE_02347	JGKDJMLB_02921	GJJOMOEH_05093	BHCEAKDH_03908	FPAHKCNF_04937	EACPGJJO_05407	LEKCGMDF_05384	MPGLDLPP_03594	KPJDMDHD_04922	GHDOMGIB_03743	BNIBDDLI_00307	JDCCEBOI_00647	GIEPEGPL_00366	FLHNBHIE_03083	PJJBBCBM_02820	BHHKDANE_05273	PDPFHIBO_03855	NEBPILJC_03915	HJJLPKDE_03700	JDENELGM_05395	KHNOHDME_03290	BIIPAFGE_05050	KFOCIMMI_05004	OMBHAEJC_05221	KLCILLII_05797	BGEAKIKM_05368	ENLJKLLI_02993	NAEEEGCJ_05148	AAJFFOJO_01162	IHOJCDDA_04983	IJGNIBGJ_04962	EHJPMPCJ_05263
group_11820		hypothetical protein	370	370	1	1	12164				2243	2336	2244	KPLJNGKJ_02383	NMGDBHEM_03792	EAIKGHFG_01972	LJIOFKJA_05965	LCAPGCKE_02348	JGKDJMLB_02922	GJJOMOEH_05094	BHCEAKDH_03909	FPAHKCNF_04938	EACPGJJO_05408	LEKCGMDF_05383	MPGLDLPP_03595	KPJDMDHD_04923	GHDOMGIB_03744	BNIBDDLI_00308	JDCCEBOI_00646	GIEPEGPL_00365	FLHNBHIE_03084	PJJBBCBM_02821	BHHKDANE_05272	PDPFHIBO_03854	NEBPILJC_03914	HJJLPKDE_03701	JDENELGM_05396	KHNOHDME_03289	BIIPAFGE_05051	KFOCIMMI_05005	OMBHAEJC_05222	KLCILLII_05798	BGEAKIKM_05369	ENLJKLLI_02992	NAEEEGCJ_05149	AAJFFOJO_01161	IHOJCDDA_04984	IJGNIBGJ_04963	EHJPMPCJ_05264
hisZ		ATP phosphoribosyltransferase regulatory subunit	370	370	1	1	12148				1094	1184	1183	KPLJNGKJ_02396	NMGDBHEM_03779	EAIKGHFG_01986	LJIOFKJA_05978	LCAPGCKE_02361	JGKDJMLB_02936	GJJOMOEH_05108	BHCEAKDH_03923	FPAHKCNF_04837	EACPGJJO_04269	LEKCGMDF_04257	MPGLDLPP_04677	KPJDMDHD_04518	GHDOMGIB_03757	BNIBDDLI_00322	JDCCEBOI_00633	GIEPEGPL_00352	FLHNBHIE_03098	PJJBBCBM_02835	BHHKDANE_05259	PDPFHIBO_03841	NEBPILJC_03900	HJJLPKDE_03714	JDENELGM_05409	KHNOHDME_03276	BIIPAFGE_05064	KFOCIMMI_05018	OMBHAEJC_05235	KLCILLII_05812	BGEAKIKM_05382	ENLJKLLI_02979	NAEEEGCJ_05162	AAJFFOJO_01148	IHOJCDDA_04997	IJGNIBGJ_04976	EHJPMPCJ_05278
group_11822		hypothetical protein	370	370	1	1	12147				158	233	231	KPLJNGKJ_02397	NMGDBHEM_03778	EAIKGHFG_01987	LJIOFKJA_05979	LCAPGCKE_02362	JGKDJMLB_02937	GJJOMOEH_05109	BHCEAKDH_03924	FPAHKCNF_04838	EACPGJJO_04270	LEKCGMDF_04256	MPGLDLPP_04678	KPJDMDHD_04519	GHDOMGIB_03758	BNIBDDLI_00323	JDCCEBOI_00632	GIEPEGPL_00351	FLHNBHIE_03099	PJJBBCBM_02836	BHHKDANE_05258	PDPFHIBO_03840	NEBPILJC_03899	HJJLPKDE_03715	JDENELGM_05410	KHNOHDME_03275	BIIPAFGE_05065	KFOCIMMI_05019	OMBHAEJC_05236	KLCILLII_05813	BGEAKIKM_05383	ENLJKLLI_02978	NAEEEGCJ_05163	AAJFFOJO_01147	IHOJCDDA_04998	IJGNIBGJ_04977	EHJPMPCJ_05279
hflX		GTPase HflX	370	370	1	1	12144				1259	1301	1268	KPLJNGKJ_02400	NMGDBHEM_03775	EAIKGHFG_01990	LJIOFKJA_05982	LCAPGCKE_02365	JGKDJMLB_02940	GJJOMOEH_05112	BHCEAKDH_03927	FPAHKCNF_04841	EACPGJJO_04273	LEKCGMDF_04253	MPGLDLPP_04681	KPJDMDHD_04522	GHDOMGIB_03761	BNIBDDLI_00326	JDCCEBOI_00629	GIEPEGPL_00348	FLHNBHIE_03102	PJJBBCBM_02839	BHHKDANE_05255	PDPFHIBO_03837	NEBPILJC_03896	HJJLPKDE_03718	JDENELGM_05413	KHNOHDME_03272	BIIPAFGE_05068	KFOCIMMI_05022	OMBHAEJC_05239	KLCILLII_05816	BGEAKIKM_05386	ENLJKLLI_02975	NAEEEGCJ_05166	AAJFFOJO_01144	IHOJCDDA_05001	IJGNIBGJ_04980	EHJPMPCJ_05282
miaA		tRNA dimethylallyltransferase	370	370	1	1	12142				662	971	969	KPLJNGKJ_02402	NMGDBHEM_03773	EAIKGHFG_01992	LJIOFKJA_05984	LCAPGCKE_02367	JGKDJMLB_02942	GJJOMOEH_05114	BHCEAKDH_03929	FPAHKCNF_04843	EACPGJJO_04275	LEKCGMDF_04251	MPGLDLPP_04683	KPJDMDHD_04524	GHDOMGIB_03763	BNIBDDLI_00328	JDCCEBOI_00627	GIEPEGPL_00346	FLHNBHIE_03104	PJJBBCBM_02841	BHHKDANE_05253	PDPFHIBO_03835	NEBPILJC_03894	HJJLPKDE_03720	JDENELGM_05415	KHNOHDME_03270	BIIPAFGE_05070	KFOCIMMI_05024	OMBHAEJC_05241	KLCILLII_05818	BGEAKIKM_05388	ENLJKLLI_02973	NAEEEGCJ_05168	AAJFFOJO_01142	IHOJCDDA_05003	IJGNIBGJ_04982	EHJPMPCJ_05284
queG		Epoxyqueuosine reductase	370	370	1	1	12137				1085	1130	1085	KPLJNGKJ_02407	NMGDBHEM_03768	EAIKGHFG_01997	LJIOFKJA_05989	LCAPGCKE_02372	JGKDJMLB_02947	GJJOMOEH_05119	BHCEAKDH_03934	FPAHKCNF_04848	EACPGJJO_04280	LEKCGMDF_04246	MPGLDLPP_04688	KPJDMDHD_04529	GHDOMGIB_03768	BNIBDDLI_00333	JDCCEBOI_00622	GIEPEGPL_00341	FLHNBHIE_03109	PJJBBCBM_02846	BHHKDANE_05248	PDPFHIBO_03830	NEBPILJC_03889	HJJLPKDE_03725	JDENELGM_05420	KHNOHDME_03265	BIIPAFGE_05075	KFOCIMMI_05029	OMBHAEJC_05246	KLCILLII_05823	BGEAKIKM_05393	ENLJKLLI_02968	NAEEEGCJ_05174	AAJFFOJO_01137	IHOJCDDA_05008	IJGNIBGJ_04987	EHJPMPCJ_05289
rsgA		Small ribosomal subunit biogenesis GTPase RsgA	370	370	1	1	12135				923	1019	1018	KPLJNGKJ_02409	NMGDBHEM_03766	EAIKGHFG_01999	LJIOFKJA_05991	LCAPGCKE_02374	JGKDJMLB_02949	GJJOMOEH_05121	BHCEAKDH_03936	FPAHKCNF_04850	EACPGJJO_04282	LEKCGMDF_04244	MPGLDLPP_04690	KPJDMDHD_04531	GHDOMGIB_03770	BNIBDDLI_00335	JDCCEBOI_00620	GIEPEGPL_00339	FLHNBHIE_03111	PJJBBCBM_02848	BHHKDANE_05246	PDPFHIBO_03828	NEBPILJC_03887	HJJLPKDE_03727	JDENELGM_05422	KHNOHDME_03263	BIIPAFGE_05077	KFOCIMMI_05031	OMBHAEJC_05248	KLCILLII_05825	BGEAKIKM_05395	ENLJKLLI_02966	NAEEEGCJ_05176	AAJFFOJO_01135	IHOJCDDA_05010	IJGNIBGJ_04989	EHJPMPCJ_05291
motB		Motility protein B	370	370	1	1	12134				1004	1043	1042	KPLJNGKJ_02410	NMGDBHEM_03765	EAIKGHFG_02000	LJIOFKJA_05992	LCAPGCKE_02375	JGKDJMLB_02950	GJJOMOEH_05122	BHCEAKDH_03937	FPAHKCNF_04851	EACPGJJO_04283	LEKCGMDF_04243	MPGLDLPP_04691	KPJDMDHD_04532	GHDOMGIB_03771	BNIBDDLI_00336	JDCCEBOI_00619	GIEPEGPL_00338	FLHNBHIE_03112	PJJBBCBM_02849	BHHKDANE_05245	PDPFHIBO_03827	NEBPILJC_03886	HJJLPKDE_03728	JDENELGM_05423	KHNOHDME_03262	BIIPAFGE_05078	KFOCIMMI_05032	OMBHAEJC_05249	KLCILLII_05826	BGEAKIKM_05396	ENLJKLLI_02965	NAEEEGCJ_05177	AAJFFOJO_01134	IHOJCDDA_05011	IJGNIBGJ_04990	EHJPMPCJ_05292
motA		Motility protein A	370	370	1	1	12133				689	851	850	KPLJNGKJ_02411	NMGDBHEM_03764	EAIKGHFG_02001	LJIOFKJA_05993	LCAPGCKE_02376	JGKDJMLB_02951	GJJOMOEH_05123	BHCEAKDH_03938	FPAHKCNF_04852	EACPGJJO_04284	LEKCGMDF_04242	MPGLDLPP_04692	KPJDMDHD_04533	GHDOMGIB_03772	BNIBDDLI_00337	JDCCEBOI_00618	GIEPEGPL_00337	FLHNBHIE_03113	PJJBBCBM_02850	BHHKDANE_05244	PDPFHIBO_03826	NEBPILJC_03885	HJJLPKDE_03729	JDENELGM_05424	KHNOHDME_03261	BIIPAFGE_05079	KFOCIMMI_05033	OMBHAEJC_05250	KLCILLII_05827	BGEAKIKM_05397	ENLJKLLI_02964	NAEEEGCJ_05178	AAJFFOJO_01133	IHOJCDDA_05012	IJGNIBGJ_04991	EHJPMPCJ_05293
group_11829		hypothetical protein	370	370	1	1	12121				485	485	485	KPLJNGKJ_02422	NMGDBHEM_03753	EAIKGHFG_02012	LJIOFKJA_06004	LCAPGCKE_02387	JGKDJMLB_02962	GJJOMOEH_05134	BHCEAKDH_03949	FPAHKCNF_04863	EACPGJJO_04295	LEKCGMDF_04231	MPGLDLPP_04703	KPJDMDHD_04544	GHDOMGIB_03783	BNIBDDLI_00348	JDCCEBOI_00607	GIEPEGPL_00326	FLHNBHIE_03124	PJJBBCBM_02861	BHHKDANE_05233	PDPFHIBO_03815	NEBPILJC_03874	HJJLPKDE_03740	JDENELGM_05435	KHNOHDME_03250	BIIPAFGE_05090	KFOCIMMI_05044	OMBHAEJC_05261	KLCILLII_05838	BGEAKIKM_05408	ENLJKLLI_02953	NAEEEGCJ_05189	AAJFFOJO_01122	IHOJCDDA_05023	IJGNIBGJ_05003	EHJPMPCJ_05304
group_11830		hypothetical protein	370	370	1	1	12120				1013	1013	1013	KPLJNGKJ_02423	NMGDBHEM_03752	EAIKGHFG_02013	LJIOFKJA_06005	LCAPGCKE_02388	JGKDJMLB_02963	GJJOMOEH_05135	BHCEAKDH_03950	FPAHKCNF_04864	EACPGJJO_04296	LEKCGMDF_04230	MPGLDLPP_04704	KPJDMDHD_04545	GHDOMGIB_03784	BNIBDDLI_00349	JDCCEBOI_00606	GIEPEGPL_00325	FLHNBHIE_03125	PJJBBCBM_02862	BHHKDANE_05232	PDPFHIBO_03814	NEBPILJC_03873	HJJLPKDE_03741	JDENELGM_05436	KHNOHDME_03249	BIIPAFGE_05091	KFOCIMMI_05045	OMBHAEJC_05262	KLCILLII_05839	BGEAKIKM_05409	ENLJKLLI_02952	NAEEEGCJ_05190	AAJFFOJO_01121	IHOJCDDA_05024	IJGNIBGJ_05004	EHJPMPCJ_05305
cpdA_1		3',5'-cyclic adenosine monophosphate phosphodiesterase CpdA	370	370	1	1	12117				560	818	817	KPLJNGKJ_02426	NMGDBHEM_03749	EAIKGHFG_02016	LJIOFKJA_06008	LCAPGCKE_02391	JGKDJMLB_02966	GJJOMOEH_05138	BHCEAKDH_03953	FPAHKCNF_04867	EACPGJJO_04299	LEKCGMDF_04227	MPGLDLPP_04707	KPJDMDHD_04548	GHDOMGIB_03787	BNIBDDLI_00352	JDCCEBOI_00603	GIEPEGPL_00322	FLHNBHIE_03128	PJJBBCBM_02865	BHHKDANE_05229	PDPFHIBO_03811	NEBPILJC_03870	HJJLPKDE_03744	JDENELGM_05439	KHNOHDME_03246	BIIPAFGE_05094	KFOCIMMI_05048	OMBHAEJC_05265	KLCILLII_05842	BGEAKIKM_05412	ENLJKLLI_02949	NAEEEGCJ_05193	AAJFFOJO_01118	IHOJCDDA_05027	IJGNIBGJ_05007	EHJPMPCJ_05308
nudF		ADP-ribose pyrophosphatase	370	370	1	1	12115				575	617	616	KPLJNGKJ_02428	NMGDBHEM_03747	EAIKGHFG_02018	LJIOFKJA_06010	LCAPGCKE_02393	JGKDJMLB_02968	GJJOMOEH_05140	BHCEAKDH_03955	FPAHKCNF_04869	EACPGJJO_04301	LEKCGMDF_04225	MPGLDLPP_01950	KPJDMDHD_04550	GHDOMGIB_03789	BNIBDDLI_00354	JDCCEBOI_00601	GIEPEGPL_00320	FLHNBHIE_03130	PJJBBCBM_02867	BHHKDANE_05227	PDPFHIBO_03809	NEBPILJC_03868	HJJLPKDE_03746	JDENELGM_05441	KHNOHDME_03244	BIIPAFGE_05096	KFOCIMMI_05050	OMBHAEJC_05267	KLCILLII_05844	BGEAKIKM_05414	ENLJKLLI_02947	NAEEEGCJ_05195	AAJFFOJO_01116	IHOJCDDA_05029	IJGNIBGJ_05009	EHJPMPCJ_05310
tolC_1		Outer membrane protein TolC	370	370	1	1	12111				1448	1448	1448	KPLJNGKJ_02431	NMGDBHEM_03744	EAIKGHFG_02021	LJIOFKJA_06013	LCAPGCKE_02396	JGKDJMLB_02971	GJJOMOEH_05143	BHCEAKDH_03958	FPAHKCNF_04872	EACPGJJO_04304	LEKCGMDF_04222	MPGLDLPP_01953	KPJDMDHD_04553	GHDOMGIB_03792	BNIBDDLI_00357	JDCCEBOI_00598	GIEPEGPL_00317	FLHNBHIE_03133	PJJBBCBM_02870	BHHKDANE_05224	PDPFHIBO_03806	NEBPILJC_03865	HJJLPKDE_03749	JDENELGM_05444	KHNOHDME_03241	BIIPAFGE_05099	KFOCIMMI_05053	OMBHAEJC_05270	KLCILLII_05847	BGEAKIKM_05417	ENLJKLLI_02944	NAEEEGCJ_05198	AAJFFOJO_01113	IHOJCDDA_05032	IJGNIBGJ_05012	EHJPMPCJ_05313
group_11835		Crotonyl-CoA hydratase	370	370	1	1	12100				239	791	789	KPLJNGKJ_02437	NMGDBHEM_03738	EAIKGHFG_02027	LJIOFKJA_06019	LCAPGCKE_02402	JGKDJMLB_02977	GJJOMOEH_05149	BHCEAKDH_03964	FPAHKCNF_03719	EACPGJJO_03886	LEKCGMDF_04007	MPGLDLPP_03799	KPJDMDHD_03859	GHDOMGIB_03798	BNIBDDLI_00363	JDCCEBOI_00592	GIEPEGPL_00311	FLHNBHIE_03139	PJJBBCBM_02876	BHHKDANE_05218	PDPFHIBO_03800	NEBPILJC_03859	HJJLPKDE_03755	JDENELGM_05450	KHNOHDME_03235	BIIPAFGE_05105	KFOCIMMI_05059	OMBHAEJC_05276	KLCILLII_05853	BGEAKIKM_05423	ENLJKLLI_02938	NAEEEGCJ_05204	AAJFFOJO_01107	IHOJCDDA_05038	IJGNIBGJ_05018	EHJPMPCJ_05319
betI_1		HTH-type transcriptional regulator BetI	370	370	1	1	12095				647	647	647	KPLJNGKJ_02442	NMGDBHEM_03733	EAIKGHFG_02032	LJIOFKJA_06024	LCAPGCKE_02407	JGKDJMLB_02982	GJJOMOEH_05154	BHCEAKDH_03969	FPAHKCNF_03724	EACPGJJO_03891	LEKCGMDF_04012	MPGLDLPP_03804	KPJDMDHD_03864	GHDOMGIB_03803	BNIBDDLI_00368	JDCCEBOI_00587	GIEPEGPL_00306	FLHNBHIE_03144	PJJBBCBM_02881	BHHKDANE_05213	PDPFHIBO_03795	NEBPILJC_03854	HJJLPKDE_03760	JDENELGM_05455	KHNOHDME_03230	BIIPAFGE_05110	KFOCIMMI_05064	OMBHAEJC_05281	KLCILLII_05858	BGEAKIKM_05428	ENLJKLLI_02933	NAEEEGCJ_05209	AAJFFOJO_01102	IHOJCDDA_05043	IJGNIBGJ_05023	EHJPMPCJ_05324
group_11837		hypothetical protein	370	370	1	1	12094				1091	1169	1091	KPLJNGKJ_02443	NMGDBHEM_03732	EAIKGHFG_02033	LJIOFKJA_06025	LCAPGCKE_02408	JGKDJMLB_02983	GJJOMOEH_05155	BHCEAKDH_03970	FPAHKCNF_03725	EACPGJJO_03892	LEKCGMDF_04013	MPGLDLPP_03805	KPJDMDHD_03865	GHDOMGIB_03804	BNIBDDLI_00369	JDCCEBOI_00586	GIEPEGPL_00305	FLHNBHIE_03145	PJJBBCBM_02882	BHHKDANE_05212	PDPFHIBO_03794	NEBPILJC_03853	HJJLPKDE_03761	JDENELGM_05456	KHNOHDME_03229	BIIPAFGE_05111	KFOCIMMI_05065	OMBHAEJC_05282	KLCILLII_05859	BGEAKIKM_05429	ENLJKLLI_02932	NAEEEGCJ_05210	AAJFFOJO_01101	IHOJCDDA_05044	IJGNIBGJ_05024	EHJPMPCJ_05325
mdtJ_1		Multidrug transporter	370	370	1	1	12086				332	455	332	KPLJNGKJ_02448	NMGDBHEM_03727	EAIKGHFG_02038	LJIOFKJA_06030	LCAPGCKE_02413	JGKDJMLB_02988	GJJOMOEH_05160	BHCEAKDH_03975	FPAHKCNF_03730	EACPGJJO_03897	LEKCGMDF_04018	MPGLDLPP_03810	KPJDMDHD_03870	GHDOMGIB_03809	BNIBDDLI_00374	JDCCEBOI_00581	GIEPEGPL_00300	FLHNBHIE_03149	PJJBBCBM_02887	BHHKDANE_05207	PDPFHIBO_03789	NEBPILJC_03848	HJJLPKDE_03766	JDENELGM_05461	KHNOHDME_03224	BIIPAFGE_05116	KFOCIMMI_05070	OMBHAEJC_05287	KLCILLII_05864	BGEAKIKM_05434	ENLJKLLI_02927	NAEEEGCJ_05215	AAJFFOJO_01096	IHOJCDDA_05049	IJGNIBGJ_05029	EHJPMPCJ_05330
group_11839		hypothetical protein	370	370	1	1	12073				338	956	952	KPLJNGKJ_02459	NMGDBHEM_03716	EAIKGHFG_02049	LJIOFKJA_06041	LCAPGCKE_02424	JGKDJMLB_02999	GJJOMOEH_05171	BHCEAKDH_03986	FPAHKCNF_03741	EACPGJJO_03908	LEKCGMDF_04029	MPGLDLPP_03821	KPJDMDHD_03881	GHDOMGIB_03820	BNIBDDLI_00385	JDCCEBOI_00570	GIEPEGPL_00289	FLHNBHIE_03160	PJJBBCBM_02898	BHHKDANE_05193	PDPFHIBO_03777	NEBPILJC_03837	HJJLPKDE_03777	JDENELGM_05473	KHNOHDME_03213	BIIPAFGE_05128	KFOCIMMI_05081	OMBHAEJC_05298	KLCILLII_05875	BGEAKIKM_05446	ENLJKLLI_02916	NAEEEGCJ_05227	AAJFFOJO_01085	IHOJCDDA_05061	IJGNIBGJ_05041	EHJPMPCJ_05341
group_11840		hypothetical protein	370	370	1	1	12068				896	896	896	KPLJNGKJ_02461	NMGDBHEM_03714	EAIKGHFG_02051	LJIOFKJA_06043	LCAPGCKE_02426	JGKDJMLB_03001	GJJOMOEH_05173	BHCEAKDH_03988	FPAHKCNF_03743	EACPGJJO_03910	LEKCGMDF_04031	MPGLDLPP_03823	KPJDMDHD_03883	GHDOMGIB_03822	BNIBDDLI_00387	JDCCEBOI_00568	GIEPEGPL_00287	FLHNBHIE_03162	PJJBBCBM_02900	BHHKDANE_05191	PDPFHIBO_03775	NEBPILJC_03835	HJJLPKDE_03779	JDENELGM_05475	KHNOHDME_03211	BIIPAFGE_05130	KFOCIMMI_05083	OMBHAEJC_05300	KLCILLII_05877	BGEAKIKM_05448	ENLJKLLI_02914	NAEEEGCJ_05229	AAJFFOJO_01083	IHOJCDDA_05063	IJGNIBGJ_05043	EHJPMPCJ_05343
group_11841		hypothetical protein	370	370	1	1	12065				1478	1478	1478	KPLJNGKJ_02464	NMGDBHEM_03711	EAIKGHFG_02054	LJIOFKJA_06046	LCAPGCKE_02429	JGKDJMLB_03004	GJJOMOEH_05176	BHCEAKDH_03991	FPAHKCNF_03746	EACPGJJO_03913	LEKCGMDF_04034	MPGLDLPP_03826	KPJDMDHD_03886	GHDOMGIB_03825	BNIBDDLI_00390	JDCCEBOI_00565	GIEPEGPL_00284	FLHNBHIE_03165	PJJBBCBM_02903	BHHKDANE_05188	PDPFHIBO_03772	NEBPILJC_03832	HJJLPKDE_03782	JDENELGM_05478	KHNOHDME_03208	BIIPAFGE_05133	KFOCIMMI_05086	OMBHAEJC_05303	KLCILLII_05880	BGEAKIKM_05451	ENLJKLLI_02911	NAEEEGCJ_05232	AAJFFOJO_01080	IHOJCDDA_05066	IJGNIBGJ_05046	EHJPMPCJ_05346
inaA_1		Protein InaA	370	370	1	1	12064				545	758	757	KPLJNGKJ_02465	NMGDBHEM_03710	EAIKGHFG_02055	LJIOFKJA_06047	LCAPGCKE_02430	JGKDJMLB_03005	GJJOMOEH_05177	BHCEAKDH_03992	FPAHKCNF_03747	EACPGJJO_03914	LEKCGMDF_04035	MPGLDLPP_03827	KPJDMDHD_03887	GHDOMGIB_03826	BNIBDDLI_00391	JDCCEBOI_00564	GIEPEGPL_00283	FLHNBHIE_03166	PJJBBCBM_02904	BHHKDANE_05187	PDPFHIBO_03771	NEBPILJC_03831	HJJLPKDE_03783	JDENELGM_05479	KHNOHDME_03207	BIIPAFGE_05134	KFOCIMMI_05087	OMBHAEJC_05304	KLCILLII_05881	BGEAKIKM_05452	ENLJKLLI_02910	NAEEEGCJ_05233	AAJFFOJO_01079	IHOJCDDA_05067	IJGNIBGJ_05047	EHJPMPCJ_05347
rfaC		Lipopolysaccharide heptosyltransferase 1	370	370	1	1	12060				917	1067	1066	KPLJNGKJ_02469	NMGDBHEM_03706	EAIKGHFG_02059	LJIOFKJA_06051	LCAPGCKE_02434	JGKDJMLB_03009	GJJOMOEH_05181	BHCEAKDH_03996	FPAHKCNF_03751	EACPGJJO_03918	LEKCGMDF_04039	MPGLDLPP_03831	KPJDMDHD_03891	GHDOMGIB_03830	BNIBDDLI_00395	JDCCEBOI_00560	GIEPEGPL_00279	FLHNBHIE_03170	PJJBBCBM_02908	BHHKDANE_05183	PDPFHIBO_03767	NEBPILJC_03827	HJJLPKDE_03787	JDENELGM_05483	KHNOHDME_03203	BIIPAFGE_05138	KFOCIMMI_05091	OMBHAEJC_05308	KLCILLII_05885	BGEAKIKM_05456	ENLJKLLI_02906	NAEEEGCJ_05237	AAJFFOJO_01075	IHOJCDDA_05071	IJGNIBGJ_05051	EHJPMPCJ_05351
rfaF		ADP-heptose--LPS heptosyltransferase 2	370	370	1	1	12059				992	1037	1036	KPLJNGKJ_02470	NMGDBHEM_03705	EAIKGHFG_02060	LJIOFKJA_06052	LCAPGCKE_02435	JGKDJMLB_03010	GJJOMOEH_05182	BHCEAKDH_03997	FPAHKCNF_03752	EACPGJJO_03919	LEKCGMDF_04040	MPGLDLPP_03832	KPJDMDHD_03892	GHDOMGIB_03831	BNIBDDLI_00396	JDCCEBOI_00559	GIEPEGPL_00278	FLHNBHIE_03171	PJJBBCBM_02909	BHHKDANE_05182	PDPFHIBO_03766	NEBPILJC_03826	HJJLPKDE_03788	JDENELGM_05484	KHNOHDME_03202	BIIPAFGE_05139	KFOCIMMI_05092	OMBHAEJC_05309	KLCILLII_05886	BGEAKIKM_05457	ENLJKLLI_02905	NAEEEGCJ_05238	AAJFFOJO_01074	IHOJCDDA_05072	IJGNIBGJ_05052	EHJPMPCJ_05352
aceE		Pyruvate dehydrogenase E1 component	370	370	1	1	12055				1823	2648	2645	KPLJNGKJ_02473	NMGDBHEM_03702	EAIKGHFG_02063	LJIOFKJA_06055	LCAPGCKE_02438	JGKDJMLB_03013	GJJOMOEH_05185	BHCEAKDH_04000	FPAHKCNF_03755	EACPGJJO_03922	LEKCGMDF_04043	MPGLDLPP_03835	KPJDMDHD_03895	GHDOMGIB_03834	BNIBDDLI_00399	JDCCEBOI_00556	GIEPEGPL_00275	FLHNBHIE_03174	PJJBBCBM_02912	BHHKDANE_05179	PDPFHIBO_03763	NEBPILJC_03823	HJJLPKDE_03791	JDENELGM_05487	KHNOHDME_03199	BIIPAFGE_05142	KFOCIMMI_05095	OMBHAEJC_05312	KLCILLII_05889	BGEAKIKM_05460	ENLJKLLI_02902	NAEEEGCJ_05241	AAJFFOJO_01071	IHOJCDDA_05075	IJGNIBGJ_05055	EHJPMPCJ_05355
msrA		Peptide methionine sulfoxide reductase MsrA	370	370	1	1	12051				179	647	643	KPLJNGKJ_02476	NMGDBHEM_03699	EAIKGHFG_02066	LJIOFKJA_06058	LCAPGCKE_02441	JGKDJMLB_03016	GJJOMOEH_05188	BHCEAKDH_04003	FPAHKCNF_03425	EACPGJJO_03358	LEKCGMDF_03502	MPGLDLPP_04197	KPJDMDHD_03501	GHDOMGIB_03837	BNIBDDLI_00402	JDCCEBOI_00553	GIEPEGPL_00272	FLHNBHIE_03177	PJJBBCBM_02915	BHHKDANE_05176	PDPFHIBO_03760	NEBPILJC_03820	HJJLPKDE_03794	JDENELGM_05490	KHNOHDME_03196	BIIPAFGE_05145	KFOCIMMI_05098	OMBHAEJC_05315	KLCILLII_05892	BGEAKIKM_05463	ENLJKLLI_02899	NAEEEGCJ_05244	AAJFFOJO_01068	IHOJCDDA_05078	IJGNIBGJ_05058	EHJPMPCJ_05358
selO		Protein adenylyltransferase SelO	370	370	1	1	12035				1460	1472	1460	KPLJNGKJ_02481	NMGDBHEM_03694	EAIKGHFG_02071	LJIOFKJA_06063	LCAPGCKE_02446	JGKDJMLB_03021	GJJOMOEH_05193	BHCEAKDH_04008	FPAHKCNF_03430	EACPGJJO_03363	LEKCGMDF_03507	MPGLDLPP_04202	KPJDMDHD_03506	GHDOMGIB_03842	BNIBDDLI_00407	JDCCEBOI_00548	GIEPEGPL_00267	FLHNBHIE_03182	PJJBBCBM_02920	BHHKDANE_05171	PDPFHIBO_03755	NEBPILJC_03815	HJJLPKDE_03799	JDENELGM_05495	KHNOHDME_03191	BIIPAFGE_05150	KFOCIMMI_05103	OMBHAEJC_05320	KLCILLII_05897	BGEAKIKM_05468	ENLJKLLI_02894	NAEEEGCJ_05249	AAJFFOJO_01063	IHOJCDDA_05083	IJGNIBGJ_05064	EHJPMPCJ_05363
gltD_1		Glutamate synthase [NADPH] small chain	370	370	1	1	12020				1229	1433	1432	KPLJNGKJ_02493	NMGDBHEM_03682	EAIKGHFG_02081	LJIOFKJA_06075	LCAPGCKE_02458	JGKDJMLB_03033	GJJOMOEH_05205	BHCEAKDH_04020	FPAHKCNF_03442	EACPGJJO_03375	LEKCGMDF_03519	MPGLDLPP_04214	KPJDMDHD_03518	GHDOMGIB_03854	BNIBDDLI_00419	JDCCEBOI_00536	GIEPEGPL_00255	FLHNBHIE_03194	PJJBBCBM_02932	BHHKDANE_05159	PDPFHIBO_03743	NEBPILJC_03803	HJJLPKDE_03811	JDENELGM_05507	KHNOHDME_03179	BIIPAFGE_05162	KFOCIMMI_05115	OMBHAEJC_05332	KLCILLII_05909	BGEAKIKM_05480	ENLJKLLI_02882	NAEEEGCJ_05261	AAJFFOJO_01051	IHOJCDDA_05095	IJGNIBGJ_05078	EHJPMPCJ_05375
catD_1		3-oxoadipate enol-lactonase 2	370	370	1	1	11990				332	857	855	KPLJNGKJ_02515	NMGDBHEM_03660	EAIKGHFG_02103	LJIOFKJA_06097	LCAPGCKE_02480	JGKDJMLB_03055	GJJOMOEH_05230	BHCEAKDH_04042	FPAHKCNF_03464	EACPGJJO_01661	LEKCGMDF_03541	MPGLDLPP_04236	KPJDMDHD_00991	GHDOMGIB_03876	BNIBDDLI_00441	JDCCEBOI_00514	GIEPEGPL_00233	FLHNBHIE_03216	PJJBBCBM_02954	BHHKDANE_05137	PDPFHIBO_03721	NEBPILJC_03781	HJJLPKDE_03833	JDENELGM_05529	KHNOHDME_03157	BIIPAFGE_05184	KFOCIMMI_05137	OMBHAEJC_05354	KLCILLII_05931	BGEAKIKM_05502	ENLJKLLI_02860	NAEEEGCJ_05283	AAJFFOJO_01029	IHOJCDDA_05117	IJGNIBGJ_05100	EHJPMPCJ_05397
ubiB		putative protein kinase UbiB	370	370	1	1	11982				1031	1601	1599	KPLJNGKJ_02523	NMGDBHEM_03652	EAIKGHFG_02111	LJIOFKJA_06105	LCAPGCKE_02488	JGKDJMLB_03063	GJJOMOEH_05238	BHCEAKDH_04050	FPAHKCNF_03472	EACPGJJO_01653	LEKCGMDF_03549	MPGLDLPP_04244	KPJDMDHD_00999	GHDOMGIB_03884	BNIBDDLI_00449	JDCCEBOI_00506	GIEPEGPL_00225	FLHNBHIE_03224	PJJBBCBM_02962	BHHKDANE_05129	PDPFHIBO_03713	NEBPILJC_03773	HJJLPKDE_03841	JDENELGM_05537	KHNOHDME_03149	BIIPAFGE_05192	KFOCIMMI_05145	OMBHAEJC_05362	KLCILLII_05939	BGEAKIKM_05510	ENLJKLLI_02852	NAEEEGCJ_05291	AAJFFOJO_01021	IHOJCDDA_05125	IJGNIBGJ_05108	EHJPMPCJ_05405
mdoG		Glucans biosynthesis protein G	370	370	1	1	11969				1577	1778	1577	KPLJNGKJ_02536	NMGDBHEM_03639	EAIKGHFG_02124	LJIOFKJA_06118	LCAPGCKE_02501	JGKDJMLB_03076	GJJOMOEH_05251	BHCEAKDH_04063	FPAHKCNF_03485	EACPGJJO_01640	LEKCGMDF_03562	MPGLDLPP_04257	KPJDMDHD_01012	GHDOMGIB_03897	BNIBDDLI_00462	JDCCEBOI_00493	GIEPEGPL_00212	FLHNBHIE_03237	PJJBBCBM_02975	BHHKDANE_05116	PDPFHIBO_03700	NEBPILJC_03760	HJJLPKDE_03854	JDENELGM_05550	KHNOHDME_03136	BIIPAFGE_05205	KFOCIMMI_05158	OMBHAEJC_05375	KLCILLII_05952	BGEAKIKM_05523	ENLJKLLI_02839	NAEEEGCJ_05304	AAJFFOJO_01008	IHOJCDDA_05138	IJGNIBGJ_05121	EHJPMPCJ_05418
group_11855		hypothetical protein	370	370	1	1	11965				284	476	474	KPLJNGKJ_02539	NMGDBHEM_03636	EAIKGHFG_02127	LJIOFKJA_06121	LCAPGCKE_02504	JGKDJMLB_03079	GJJOMOEH_05254	BHCEAKDH_04066	FPAHKCNF_03488	EACPGJJO_01637	LEKCGMDF_03565	MPGLDLPP_04260	KPJDMDHD_01015	GHDOMGIB_03900	BNIBDDLI_00465	JDCCEBOI_00490	GIEPEGPL_00209	FLHNBHIE_03240	PJJBBCBM_02978	BHHKDANE_05113	PDPFHIBO_03697	NEBPILJC_03757	HJJLPKDE_03857	JDENELGM_05553	KHNOHDME_03133	BIIPAFGE_05208	KFOCIMMI_05161	OMBHAEJC_05378	KLCILLII_05955	BGEAKIKM_05526	ENLJKLLI_02836	NAEEEGCJ_05307	AAJFFOJO_01005	IHOJCDDA_05141	IJGNIBGJ_05124	EHJPMPCJ_05421
gltI_1		Glutamate/aspartate import solute-binding protein	370	370	1	1	11964				899	899	899	KPLJNGKJ_02540	NMGDBHEM_03635	EAIKGHFG_02128	LJIOFKJA_06122	LCAPGCKE_02505	JGKDJMLB_03080	GJJOMOEH_05255	BHCEAKDH_04067	FPAHKCNF_03489	EACPGJJO_01636	LEKCGMDF_03566	MPGLDLPP_04261	KPJDMDHD_01016	GHDOMGIB_03901	BNIBDDLI_00466	JDCCEBOI_00489	GIEPEGPL_00208	FLHNBHIE_03241	PJJBBCBM_02979	BHHKDANE_05112	PDPFHIBO_03696	NEBPILJC_03756	HJJLPKDE_03858	JDENELGM_05554	KHNOHDME_03132	BIIPAFGE_05209	KFOCIMMI_05162	OMBHAEJC_05379	KLCILLII_05956	BGEAKIKM_05527	ENLJKLLI_02835	NAEEEGCJ_05308	AAJFFOJO_01004	IHOJCDDA_05142	IJGNIBGJ_05125	EHJPMPCJ_05422
yabJ_2		2-iminobutanoate/2-iminopropanoate deaminase	370	370	1	1	11963				350	350	350	KPLJNGKJ_02541	NMGDBHEM_03634	EAIKGHFG_02129	LJIOFKJA_06123	LCAPGCKE_02506	JGKDJMLB_03081	GJJOMOEH_05256	BHCEAKDH_04068	FPAHKCNF_03490	EACPGJJO_01635	LEKCGMDF_03567	MPGLDLPP_04262	KPJDMDHD_01017	GHDOMGIB_03902	BNIBDDLI_00467	JDCCEBOI_00488	GIEPEGPL_00207	FLHNBHIE_03242	PJJBBCBM_02980	BHHKDANE_05111	PDPFHIBO_03695	NEBPILJC_03755	HJJLPKDE_03859	JDENELGM_05555	KHNOHDME_03131	BIIPAFGE_05210	KFOCIMMI_05163	OMBHAEJC_05380	KLCILLII_05957	BGEAKIKM_05528	ENLJKLLI_02834	NAEEEGCJ_05309	AAJFFOJO_01003	IHOJCDDA_05143	IJGNIBGJ_05126	EHJPMPCJ_05423
hutU		Urocanate hydratase	370	370	1	1	11929				1679	1679	1679	KPLJNGKJ_02557	NMGDBHEM_03617	EAIKGHFG_02146	LJIOFKJA_06140	LCAPGCKE_02522	JGKDJMLB_03099	GJJOMOEH_05273	BHCEAKDH_04085	FPAHKCNF_03508	EACPGJJO_01617	LEKCGMDF_03585	MPGLDLPP_04280	KPJDMDHD_01035	GHDOMGIB_03919	BNIBDDLI_00485	JDCCEBOI_00471	GIEPEGPL_00190	FLHNBHIE_03259	PJJBBCBM_02997	BHHKDANE_05094	PDPFHIBO_03679	NEBPILJC_03739	HJJLPKDE_03877	JDENELGM_05571	KHNOHDME_03114	BIIPAFGE_05228	KFOCIMMI_05178	OMBHAEJC_05397	KLCILLII_05973	BGEAKIKM_05544	ENLJKLLI_02817	NAEEEGCJ_05325	AAJFFOJO_00986	IHOJCDDA_05159	IJGNIBGJ_05143	EHJPMPCJ_05439
blc		Outer membrane lipoprotein Blc	370	370	1	1	11879				569	569	569	KPLJNGKJ_02564	NMGDBHEM_03610	EAIKGHFG_02153	LJIOFKJA_06147	LCAPGCKE_02529	JGKDJMLB_03106	GJJOMOEH_05280	BHCEAKDH_04092	FPAHKCNF_03515	EACPGJJO_01610	LEKCGMDF_03592	MPGLDLPP_04287	KPJDMDHD_01042	GHDOMGIB_03926	BNIBDDLI_00492	JDCCEBOI_00464	GIEPEGPL_00183	FLHNBHIE_03266	PJJBBCBM_03004	BHHKDANE_05087	PDPFHIBO_03672	NEBPILJC_03732	HJJLPKDE_03884	JDENELGM_05578	KHNOHDME_03107	BIIPAFGE_05235	KFOCIMMI_05185	OMBHAEJC_05404	KLCILLII_05980	BGEAKIKM_05551	ENLJKLLI_02810	NAEEEGCJ_05332	AAJFFOJO_00979	IHOJCDDA_05166	IJGNIBGJ_05150	EHJPMPCJ_05446
group_11860		hypothetical protein	370	370	1	1	11876				602	602	602	KPLJNGKJ_02566	NMGDBHEM_03608	EAIKGHFG_02155	LJIOFKJA_06149	LCAPGCKE_02531	JGKDJMLB_03108	GJJOMOEH_05282	BHCEAKDH_04094	FPAHKCNF_03517	EACPGJJO_01608	LEKCGMDF_03594	MPGLDLPP_04289	KPJDMDHD_01044	GHDOMGIB_03928	BNIBDDLI_00494	JDCCEBOI_00462	GIEPEGPL_00181	FLHNBHIE_03268	PJJBBCBM_03006	BHHKDANE_05085	PDPFHIBO_03670	NEBPILJC_03730	HJJLPKDE_03886	JDENELGM_05580	KHNOHDME_03105	BIIPAFGE_05237	KFOCIMMI_05187	OMBHAEJC_05406	KLCILLII_05982	BGEAKIKM_05553	ENLJKLLI_02808	NAEEEGCJ_05334	AAJFFOJO_00977	IHOJCDDA_05168	IJGNIBGJ_05152	EHJPMPCJ_05448
group_11861		hypothetical protein	370	370	1	1	11859				521	521	521	KPLJNGKJ_02579	NMGDBHEM_03595	EAIKGHFG_02168	LJIOFKJA_06162	LCAPGCKE_02544	JGKDJMLB_03121	GJJOMOEH_05295	BHCEAKDH_04107	FPAHKCNF_03530	EACPGJJO_01595	LEKCGMDF_03607	MPGLDLPP_04302	KPJDMDHD_01057	GHDOMGIB_03941	BNIBDDLI_00507	JDCCEBOI_00449	GIEPEGPL_00168	FLHNBHIE_03281	PJJBBCBM_03019	BHHKDANE_05072	PDPFHIBO_03657	NEBPILJC_03717	HJJLPKDE_03899	JDENELGM_05593	KHNOHDME_03092	BIIPAFGE_05250	KFOCIMMI_05200	OMBHAEJC_05420	KLCILLII_05995	BGEAKIKM_05566	ENLJKLLI_02795	NAEEEGCJ_05347	AAJFFOJO_00964	IHOJCDDA_05181	IJGNIBGJ_05165	EHJPMPCJ_05461
trmL		tRNA (cytidine(34)-2'-O)-methyltransferase	370	370	1	1	11852				461	461	461	KPLJNGKJ_02584	NMGDBHEM_03590	EAIKGHFG_02173	LJIOFKJA_06167	LCAPGCKE_02549	JGKDJMLB_03126	GJJOMOEH_05300	BHCEAKDH_04112	FPAHKCNF_03535	EACPGJJO_01590	LEKCGMDF_03612	MPGLDLPP_04307	KPJDMDHD_01062	GHDOMGIB_03946	BNIBDDLI_00512	JDCCEBOI_00443	GIEPEGPL_00163	FLHNBHIE_03286	PJJBBCBM_03024	BHHKDANE_05066	PDPFHIBO_03652	NEBPILJC_03712	HJJLPKDE_03904	JDENELGM_05598	KHNOHDME_03087	BIIPAFGE_05255	KFOCIMMI_05205	OMBHAEJC_05425	KLCILLII_06000	BGEAKIKM_05571	ENLJKLLI_02790	NAEEEGCJ_05352	AAJFFOJO_00959	IHOJCDDA_05186	IJGNIBGJ_05170	EHJPMPCJ_05466
yibN		putative protein YibN	370	370	1	1	11847				419	590	420	KPLJNGKJ_02587	NMGDBHEM_03587	EAIKGHFG_02176	LJIOFKJA_06170	LCAPGCKE_02552	JGKDJMLB_03129	GJJOMOEH_05303	BHCEAKDH_04115	FPAHKCNF_03538	EACPGJJO_01587	LEKCGMDF_03615	MPGLDLPP_04310	KPJDMDHD_01065	GHDOMGIB_03949	BNIBDDLI_00515	JDCCEBOI_00440	GIEPEGPL_00160	FLHNBHIE_03289	PJJBBCBM_03027	BHHKDANE_05063	PDPFHIBO_03649	NEBPILJC_03709	HJJLPKDE_03907	JDENELGM_05601	KHNOHDME_03084	BIIPAFGE_05258	KFOCIMMI_05208	OMBHAEJC_05428	KLCILLII_06003	BGEAKIKM_05574	ENLJKLLI_02787	NAEEEGCJ_05355	AAJFFOJO_00956	IHOJCDDA_05189	IJGNIBGJ_05173	EHJPMPCJ_05469
group_11865		hypothetical protein	370	370	1	1	11827				1565	2252	2248	KPLJNGKJ_02605	NMGDBHEM_03569	EAIKGHFG_02194	LJIOFKJA_06188	LCAPGCKE_02570	JGKDJMLB_03147	GJJOMOEH_05321	BHCEAKDH_04133	FPAHKCNF_00671	EACPGJJO_00381	LEKCGMDF_00434	MPGLDLPP_01079	KPJDMDHD_01111	GHDOMGIB_03967	BNIBDDLI_00533	JDCCEBOI_00422	GIEPEGPL_00142	FLHNBHIE_03307	PJJBBCBM_03045	BHHKDANE_05045	PDPFHIBO_03631	NEBPILJC_03691	HJJLPKDE_03925	JDENELGM_05619	KHNOHDME_03066	BIIPAFGE_05276	KFOCIMMI_05226	OMBHAEJC_05446	KLCILLII_06021	BGEAKIKM_05592	ENLJKLLI_02769	NAEEEGCJ_05374	AAJFFOJO_00938	IHOJCDDA_05207	IJGNIBGJ_05191	EHJPMPCJ_05487
mutY		Adenine DNA glycosylase	370	370	1	1	11826				680	1067	1065	KPLJNGKJ_02606	NMGDBHEM_03568	EAIKGHFG_02195	LJIOFKJA_06189	LCAPGCKE_02571	JGKDJMLB_03148	GJJOMOEH_05322	BHCEAKDH_04134	FPAHKCNF_00670	EACPGJJO_00380	LEKCGMDF_00435	MPGLDLPP_01080	KPJDMDHD_01112	GHDOMGIB_03968	BNIBDDLI_00534	JDCCEBOI_00421	GIEPEGPL_00141	FLHNBHIE_03308	PJJBBCBM_03046	BHHKDANE_05044	PDPFHIBO_03630	NEBPILJC_03690	HJJLPKDE_03926	JDENELGM_05620	KHNOHDME_03065	BIIPAFGE_05277	KFOCIMMI_05227	OMBHAEJC_05447	KLCILLII_06022	BGEAKIKM_05593	ENLJKLLI_02768	NAEEEGCJ_05375	AAJFFOJO_00937	IHOJCDDA_05208	IJGNIBGJ_05192	EHJPMPCJ_05488
group_11867		hypothetical protein	370	370	1	1	11515				689	689	689	KPLJNGKJ_02611	NMGDBHEM_03563	EAIKGHFG_02223	LJIOFKJA_06194	LCAPGCKE_02576	JGKDJMLB_03153	GJJOMOEH_05348	BHCEAKDH_04212	FPAHKCNF_00736	EACPGJJO_00910	LEKCGMDF_05555	MPGLDLPP_05503	KPJDMDHD_05697	GHDOMGIB_03973	BNIBDDLI_00539	JDCCEBOI_00416	GIEPEGPL_00136	FLHNBHIE_04077	PJJBBCBM_03661	BHHKDANE_05039	PDPFHIBO_03625	NEBPILJC_03677	HJJLPKDE_03931	JDENELGM_05625	KHNOHDME_03060	BIIPAFGE_05282	KFOCIMMI_05232	OMBHAEJC_05452	KLCILLII_06027	BGEAKIKM_05598	ENLJKLLI_02763	NAEEEGCJ_05380	AAJFFOJO_00932	IHOJCDDA_05213	IJGNIBGJ_05197	EHJPMPCJ_05493
dmlR_23		HTH-type transcriptional regulator DmlR	370	370	1	1	18721				875	953	876	KPLJNGKJ_02745	NMGDBHEM_04308	EAIKGHFG_00373	LJIOFKJA_04467	LCAPGCKE_01663	JGKDJMLB_00922	GJJOMOEH_03762	BHCEAKDH_02856	FPAHKCNF_01356	EACPGJJO_02746	LEKCGMDF_01348	MPGLDLPP_02069	KPJDMDHD_00587	GHDOMGIB_05340	BNIBDDLI_00576	JDCCEBOI_01834	GIEPEGPL_05560	FLHNBHIE_00981	PJJBBCBM_06158	BHHKDANE_00586	PDPFHIBO_02655	NEBPILJC_05291	HJJLPKDE_01398	JDENELGM_04011	KHNOHDME_04000	BIIPAFGE_03869	KFOCIMMI_03860	OMBHAEJC_01142	KLCILLII_04379	BGEAKIKM_04096	ENLJKLLI_05052	NAEEEGCJ_03979	AAJFFOJO_02520	IHOJCDDA_01727	IJGNIBGJ_01576	EHJPMPCJ_04072
group_11887		hypothetical protein	370	370	1	1	18583				572	578	572	KPLJNGKJ_02762	NMGDBHEM_04325	EAIKGHFG_00391	LJIOFKJA_04484	LCAPGCKE_01680	JGKDJMLB_00939	GJJOMOEH_03779	BHCEAKDH_02839	FPAHKCNF_01339	EACPGJJO_02763	LEKCGMDF_01331	MPGLDLPP_02086	KPJDMDHD_00570	GHDOMGIB_05357	BNIBDDLI_00593	JDCCEBOI_01816	GIEPEGPL_05577	FLHNBHIE_00998	PJJBBCBM_06175	BHHKDANE_00569	PDPFHIBO_02672	NEBPILJC_05274	HJJLPKDE_01415	JDENELGM_04029	KHNOHDME_03982	BIIPAFGE_03886	KFOCIMMI_03877	OMBHAEJC_01125	KLCILLII_04396	BGEAKIKM_04113	ENLJKLLI_05070	NAEEEGCJ_03996	AAJFFOJO_02502	IHOJCDDA_01710	IJGNIBGJ_01559	EHJPMPCJ_04089
flgC		Flagellar basal-body rod protein FlgC	370	370	1	1	18506				440	449	440	KPLJNGKJ_02813	NMGDBHEM_04370	EAIKGHFG_00442	LJIOFKJA_04529	LCAPGCKE_01725	JGKDJMLB_00990	GJJOMOEH_03830	BHCEAKDH_02788	FPAHKCNF_01287	EACPGJJO_02815	LEKCGMDF_01279	MPGLDLPP_02138	KPJDMDHD_00518	GHDOMGIB_05402	BNIBDDLI_00644	JDCCEBOI_01771	GIEPEGPL_05622	FLHNBHIE_01049	PJJBBCBM_06226	BHHKDANE_00513	PDPFHIBO_02723	NEBPILJC_05223	HJJLPKDE_01460	JDENELGM_04085	KHNOHDME_03937	BIIPAFGE_03943	KFOCIMMI_03922	OMBHAEJC_01080	KLCILLII_04447	BGEAKIKM_04158	ENLJKLLI_05126	NAEEEGCJ_04041	AAJFFOJO_02446	IHOJCDDA_01659	IJGNIBGJ_01514	EHJPMPCJ_04140
group_11899		hypothetical protein	370	370	1	1	18502				317	317	317	KPLJNGKJ_02816	NMGDBHEM_04373	EAIKGHFG_00445	LJIOFKJA_04532	LCAPGCKE_01728	JGKDJMLB_00993	GJJOMOEH_03833	BHCEAKDH_02785	FPAHKCNF_01284	EACPGJJO_02818	LEKCGMDF_01276	MPGLDLPP_02141	KPJDMDHD_00515	GHDOMGIB_05405	BNIBDDLI_00647	JDCCEBOI_01768	GIEPEGPL_05625	FLHNBHIE_01052	PJJBBCBM_06229	BHHKDANE_00510	PDPFHIBO_02726	NEBPILJC_05220	HJJLPKDE_01463	JDENELGM_04088	KHNOHDME_03934	BIIPAFGE_03946	KFOCIMMI_03925	OMBHAEJC_01077	KLCILLII_04450	BGEAKIKM_04161	ENLJKLLI_05129	NAEEEGCJ_04044	AAJFFOJO_02443	IHOJCDDA_01656	IJGNIBGJ_01511	EHJPMPCJ_04143
group_11900		hypothetical protein	370	370	1	1	18499				1094	1253	1252	KPLJNGKJ_02819	NMGDBHEM_04376	EAIKGHFG_00448	LJIOFKJA_04535	LCAPGCKE_01731	JGKDJMLB_00996	GJJOMOEH_03836	BHCEAKDH_02782	FPAHKCNF_01281	EACPGJJO_02821	LEKCGMDF_01273	MPGLDLPP_02144	KPJDMDHD_00512	GHDOMGIB_05408	BNIBDDLI_00650	JDCCEBOI_01765	GIEPEGPL_05628	FLHNBHIE_01055	PJJBBCBM_06232	BHHKDANE_00507	PDPFHIBO_02729	NEBPILJC_05217	HJJLPKDE_01466	JDENELGM_04091	KHNOHDME_03931	BIIPAFGE_03949	KFOCIMMI_03928	OMBHAEJC_01074	KLCILLII_04453	BGEAKIKM_04164	ENLJKLLI_05132	NAEEEGCJ_04047	AAJFFOJO_02440	IHOJCDDA_01653	IJGNIBGJ_01508	EHJPMPCJ_04146
group_11901		hypothetical protein	370	370	1	1	18492				398	398	398	KPLJNGKJ_02826	NMGDBHEM_04383	EAIKGHFG_00455	LJIOFKJA_04542	LCAPGCKE_01738	JGKDJMLB_01003	GJJOMOEH_03843	BHCEAKDH_02775	FPAHKCNF_02189	EACPGJJO_02828	LEKCGMDF_02263	MPGLDLPP_02151	KPJDMDHD_01471	GHDOMGIB_05415	BNIBDDLI_00657	JDCCEBOI_01758	GIEPEGPL_05635	FLHNBHIE_01062	PJJBBCBM_06239	BHHKDANE_00500	PDPFHIBO_02736	NEBPILJC_05210	HJJLPKDE_01473	JDENELGM_04098	KHNOHDME_03924	BIIPAFGE_03956	KFOCIMMI_03935	OMBHAEJC_01067	KLCILLII_04460	BGEAKIKM_04171	ENLJKLLI_05139	NAEEEGCJ_04054	AAJFFOJO_02433	IHOJCDDA_01646	IJGNIBGJ_01501	EHJPMPCJ_04153
group_11902		hypothetical protein	370	370	1	1	18491				485	665	664	KPLJNGKJ_02827	NMGDBHEM_04384	EAIKGHFG_00456	LJIOFKJA_04543	LCAPGCKE_01739	JGKDJMLB_01004	GJJOMOEH_03844	BHCEAKDH_02774	FPAHKCNF_02188	EACPGJJO_02829	LEKCGMDF_02262	MPGLDLPP_02152	KPJDMDHD_01470	GHDOMGIB_05416	BNIBDDLI_00658	JDCCEBOI_01757	GIEPEGPL_05636	FLHNBHIE_01063	PJJBBCBM_06240	BHHKDANE_00499	PDPFHIBO_02737	NEBPILJC_05209	HJJLPKDE_01474	JDENELGM_04099	KHNOHDME_03923	BIIPAFGE_03957	KFOCIMMI_03936	OMBHAEJC_01066	KLCILLII_04461	BGEAKIKM_04172	ENLJKLLI_05140	NAEEEGCJ_04055	AAJFFOJO_02432	IHOJCDDA_01645	IJGNIBGJ_01500	EHJPMPCJ_04154
sbnA		N-(2-amino-2-carboxyethyl)-L-glutamate synthase	370	370	1	1	18488				1016	1097	1096	KPLJNGKJ_02830	NMGDBHEM_04387	EAIKGHFG_00459	LJIOFKJA_04546	LCAPGCKE_01742	JGKDJMLB_01007	GJJOMOEH_03847	BHCEAKDH_02771	FPAHKCNF_02185	EACPGJJO_02832	LEKCGMDF_02259	MPGLDLPP_02155	KPJDMDHD_01467	GHDOMGIB_05419	BNIBDDLI_00661	JDCCEBOI_01754	GIEPEGPL_05639	FLHNBHIE_01066	PJJBBCBM_06243	BHHKDANE_00496	PDPFHIBO_02740	NEBPILJC_05206	HJJLPKDE_01477	JDENELGM_04102	KHNOHDME_03920	BIIPAFGE_03960	KFOCIMMI_03939	OMBHAEJC_01063	KLCILLII_04464	BGEAKIKM_04175	ENLJKLLI_05143	NAEEEGCJ_04058	AAJFFOJO_02429	IHOJCDDA_01642	IJGNIBGJ_01497	EHJPMPCJ_04157
mrpD		Na(+)/H(+) antiporter subunit D	370	370	1	1	18482				1499	1499	1499	KPLJNGKJ_02835	NMGDBHEM_04392	EAIKGHFG_00464	LJIOFKJA_04551	LCAPGCKE_01747	JGKDJMLB_01012	GJJOMOEH_03852	BHCEAKDH_02766	FPAHKCNF_02180	EACPGJJO_02837	LEKCGMDF_02254	MPGLDLPP_02160	KPJDMDHD_01462	GHDOMGIB_05424	BNIBDDLI_00666	JDCCEBOI_01749	GIEPEGPL_05644	FLHNBHIE_01071	PJJBBCBM_06248	BHHKDANE_00491	PDPFHIBO_02745	NEBPILJC_05201	HJJLPKDE_01482	JDENELGM_04107	KHNOHDME_03915	BIIPAFGE_03965	KFOCIMMI_03944	OMBHAEJC_01058	KLCILLII_04469	BGEAKIKM_04180	ENLJKLLI_05148	NAEEEGCJ_04063	AAJFFOJO_02424	IHOJCDDA_01637	IJGNIBGJ_01492	EHJPMPCJ_04162
group_11905		hypothetical protein	370	370	1	1	18478				242	242	242	KPLJNGKJ_02839	NMGDBHEM_04396	EAIKGHFG_00468	LJIOFKJA_04555	LCAPGCKE_01751	JGKDJMLB_01016	GJJOMOEH_03856	BHCEAKDH_02762	FPAHKCNF_02176	EACPGJJO_02841	LEKCGMDF_02250	MPGLDLPP_02164	KPJDMDHD_01458	GHDOMGIB_05428	BNIBDDLI_00670	JDCCEBOI_01745	GIEPEGPL_05648	FLHNBHIE_01075	PJJBBCBM_06252	BHHKDANE_00487	PDPFHIBO_02749	NEBPILJC_05197	HJJLPKDE_01486	JDENELGM_04111	KHNOHDME_03911	BIIPAFGE_03969	KFOCIMMI_03948	OMBHAEJC_01054	KLCILLII_04473	BGEAKIKM_04184	ENLJKLLI_05152	NAEEEGCJ_04067	AAJFFOJO_02420	IHOJCDDA_01633	IJGNIBGJ_01488	EHJPMPCJ_04166
pdxH		Pyridoxine/pyridoxamine 5'-phosphate oxidase	370	370	1	1	18474				647	647	647	KPLJNGKJ_02843	NMGDBHEM_04400	EAIKGHFG_00472	LJIOFKJA_04559	LCAPGCKE_01755	JGKDJMLB_01020	GJJOMOEH_03860	BHCEAKDH_02758	FPAHKCNF_02172	EACPGJJO_02845	LEKCGMDF_02246	MPGLDLPP_02168	KPJDMDHD_01454	GHDOMGIB_05432	BNIBDDLI_00674	JDCCEBOI_01741	GIEPEGPL_05652	FLHNBHIE_01079	PJJBBCBM_06256	BHHKDANE_00483	PDPFHIBO_02753	NEBPILJC_05193	HJJLPKDE_01490	JDENELGM_04115	KHNOHDME_03907	BIIPAFGE_03973	KFOCIMMI_03952	OMBHAEJC_01050	KLCILLII_04477	BGEAKIKM_04188	ENLJKLLI_05156	NAEEEGCJ_04071	AAJFFOJO_02416	IHOJCDDA_01629	IJGNIBGJ_01484	EHJPMPCJ_04170
group_11907		hypothetical protein	370	370	1	1	18467				431	464	463	KPLJNGKJ_02848	NMGDBHEM_04405	EAIKGHFG_00477	LJIOFKJA_04564	LCAPGCKE_01760	JGKDJMLB_01025	GJJOMOEH_03865	BHCEAKDH_02753	FPAHKCNF_02167	EACPGJJO_02850	LEKCGMDF_02241	MPGLDLPP_02173	KPJDMDHD_01449	GHDOMGIB_05437	BNIBDDLI_00679	JDCCEBOI_01736	GIEPEGPL_05657	FLHNBHIE_01084	PJJBBCBM_06261	BHHKDANE_00478	PDPFHIBO_02758	NEBPILJC_05188	HJJLPKDE_01495	JDENELGM_04120	KHNOHDME_03902	BIIPAFGE_03978	KFOCIMMI_03957	OMBHAEJC_01045	KLCILLII_04482	BGEAKIKM_04193	ENLJKLLI_05161	NAEEEGCJ_04076	AAJFFOJO_02411	IHOJCDDA_01624	IJGNIBGJ_01479	EHJPMPCJ_04175
group_11908		hypothetical protein	370	370	1	1	18458				374	473	455	KPLJNGKJ_02853	NMGDBHEM_04410	EAIKGHFG_00482	LJIOFKJA_04569	LCAPGCKE_01771	JGKDJMLB_01030	GJJOMOEH_03870	BHCEAKDH_02748	FPAHKCNF_02162	EACPGJJO_02855	LEKCGMDF_02236	MPGLDLPP_02178	KPJDMDHD_01444	GHDOMGIB_05442	BNIBDDLI_00684	JDCCEBOI_01731	GIEPEGPL_05662	FLHNBHIE_01089	PJJBBCBM_06266	BHHKDANE_00473	PDPFHIBO_02763	NEBPILJC_05183	HJJLPKDE_01500	JDENELGM_04125	KHNOHDME_03897	BIIPAFGE_03983	KFOCIMMI_03962	OMBHAEJC_01040	KLCILLII_04487	BGEAKIKM_04198	ENLJKLLI_05166	NAEEEGCJ_04081	AAJFFOJO_02406	IHOJCDDA_01619	IJGNIBGJ_01474	EHJPMPCJ_04180
group_11909		hypothetical protein	370	370	1	1	18450				476	494	488	KPLJNGKJ_02857	NMGDBHEM_04414	EAIKGHFG_00486	LJIOFKJA_04573	LCAPGCKE_01775	JGKDJMLB_01034	GJJOMOEH_03874	BHCEAKDH_02744	FPAHKCNF_02158	EACPGJJO_02859	LEKCGMDF_02232	MPGLDLPP_02182	KPJDMDHD_01440	GHDOMGIB_05446	BNIBDDLI_00688	JDCCEBOI_01727	GIEPEGPL_05666	FLHNBHIE_01093	PJJBBCBM_06270	BHHKDANE_00469	PDPFHIBO_02767	NEBPILJC_05179	HJJLPKDE_01504	JDENELGM_04129	KHNOHDME_03893	BIIPAFGE_03987	KFOCIMMI_03966	OMBHAEJC_01036	KLCILLII_04491	BGEAKIKM_04202	ENLJKLLI_05170	NAEEEGCJ_04085	AAJFFOJO_02402	IHOJCDDA_01615	IJGNIBGJ_01470	EHJPMPCJ_04184
group_11912		hypothetical protein	370	370	1	1	18373				1073	1145	1073	KPLJNGKJ_02889	NMGDBHEM_04446	EAIKGHFG_00518	LJIOFKJA_04605	LCAPGCKE_01806	JGKDJMLB_01130	GJJOMOEH_03908	BHCEAKDH_02619	FPAHKCNF_02126	EACPGJJO_02891	LEKCGMDF_02200	MPGLDLPP_02214	KPJDMDHD_01408	GHDOMGIB_05477	BNIBDDLI_00784	JDCCEBOI_01695	GIEPEGPL_05697	FLHNBHIE_01187	PJJBBCBM_06395	BHHKDANE_00438	PDPFHIBO_02798	NEBPILJC_05148	HJJLPKDE_01536	JDENELGM_04160	KHNOHDME_03862	BIIPAFGE_04018	KFOCIMMI_04000	OMBHAEJC_01005	KLCILLII_04522	BGEAKIKM_04233	ENLJKLLI_05201	NAEEEGCJ_04117	AAJFFOJO_02371	IHOJCDDA_01583	IJGNIBGJ_01439	EHJPMPCJ_04215
ybgC_1		Acyl-CoA thioester hydrolase YbgC	370	370	1	1	18107				446	497	446	KPLJNGKJ_02918	NMGDBHEM_04465	EAIKGHFG_00549	LJIOFKJA_04643	LCAPGCKE_05065	JGKDJMLB_01327	GJJOMOEH_04006	BHCEAKDH_02536	FPAHKCNF_04303	EACPGJJO_01217	LEKCGMDF_01472	MPGLDLPP_06193	KPJDMDHD_02725	GHDOMGIB_02200	BNIBDDLI_01338	JDCCEBOI_01666	GIEPEGPL_02343	FLHNBHIE_02668	PJJBBCBM_02011	BHHKDANE_00297	PDPFHIBO_02826	NEBPILJC_05117	HJJLPKDE_03200	JDENELGM_04189	KHNOHDME_03824	BIIPAFGE_04046	KFOCIMMI_04028	OMBHAEJC_00976	KLCILLII_04659	BGEAKIKM_04363	ENLJKLLI_05242	NAEEEGCJ_04146	AAJFFOJO_02322	IHOJCDDA_01554	IJGNIBGJ_01410	EHJPMPCJ_04244
acyP		Acylphosphatase	370	370	1	1	18085				275	275	275	KPLJNGKJ_02932	NMGDBHEM_04479	EAIKGHFG_00563	LJIOFKJA_04657	LCAPGCKE_05050	JGKDJMLB_01312	GJJOMOEH_04020	BHCEAKDH_02522	FPAHKCNF_04288	EACPGJJO_01202	LEKCGMDF_01457	MPGLDLPP_06208	KPJDMDHD_02740	GHDOMGIB_02215	BNIBDDLI_01323	JDCCEBOI_01652	GIEPEGPL_02358	FLHNBHIE_02653	PJJBBCBM_01997	BHHKDANE_00283	PDPFHIBO_02840	NEBPILJC_05103	HJJLPKDE_03186	JDENELGM_04203	KHNOHDME_03810	BIIPAFGE_04060	KFOCIMMI_04042	OMBHAEJC_00962	KLCILLII_04673	BGEAKIKM_04377	ENLJKLLI_05256	NAEEEGCJ_04160	AAJFFOJO_02308	IHOJCDDA_01540	IJGNIBGJ_01396	EHJPMPCJ_04258
group_11919		NAD(P)H dehydrogenase (quinone)	370	370	1	1	18076				458	596	595	KPLJNGKJ_02938	NMGDBHEM_04485	EAIKGHFG_00569	LJIOFKJA_04663	LCAPGCKE_05044	JGKDJMLB_01306	GJJOMOEH_04026	BHCEAKDH_02516	FPAHKCNF_04282	EACPGJJO_01196	LEKCGMDF_01451	MPGLDLPP_06214	KPJDMDHD_02746	GHDOMGIB_02221	BNIBDDLI_01317	JDCCEBOI_01646	GIEPEGPL_02364	FLHNBHIE_02647	PJJBBCBM_01991	BHHKDANE_00277	PDPFHIBO_02846	NEBPILJC_05097	HJJLPKDE_03180	JDENELGM_04209	KHNOHDME_03804	BIIPAFGE_04066	KFOCIMMI_04048	OMBHAEJC_00956	KLCILLII_04679	BGEAKIKM_04383	ENLJKLLI_05262	NAEEEGCJ_04166	AAJFFOJO_02302	IHOJCDDA_01534	IJGNIBGJ_01390	EHJPMPCJ_04264
group_11921		hypothetical protein	370	370	1	1	18067				560	560	560	KPLJNGKJ_02945	NMGDBHEM_04492	EAIKGHFG_00576	LJIOFKJA_04670	LCAPGCKE_05037	JGKDJMLB_01298	GJJOMOEH_04033	BHCEAKDH_02509	FPAHKCNF_04985	EACPGJJO_01189	LEKCGMDF_01444	MPGLDLPP_04534	KPJDMDHD_02753	GHDOMGIB_02228	BNIBDDLI_01309	JDCCEBOI_01639	GIEPEGPL_02371	FLHNBHIE_02640	PJJBBCBM_01984	BHHKDANE_00270	PDPFHIBO_02853	NEBPILJC_05090	HJJLPKDE_03173	JDENELGM_04216	KHNOHDME_03797	BIIPAFGE_04073	KFOCIMMI_04055	OMBHAEJC_00949	KLCILLII_04686	BGEAKIKM_04390	ENLJKLLI_05269	NAEEEGCJ_04173	AAJFFOJO_02295	IHOJCDDA_01527	IJGNIBGJ_01383	EHJPMPCJ_04271
group_11922		hypothetical protein	370	370	1	1	18062				191	191	191	KPLJNGKJ_02949	NMGDBHEM_04496	EAIKGHFG_00580	LJIOFKJA_04674	LCAPGCKE_02143	JGKDJMLB_01294	GJJOMOEH_04037	BHCEAKDH_02505	FPAHKCNF_04981	EACPGJJO_01185	LEKCGMDF_01440	MPGLDLPP_04538	KPJDMDHD_02757	GHDOMGIB_02232	BNIBDDLI_01305	JDCCEBOI_01635	GIEPEGPL_02375	FLHNBHIE_02636	PJJBBCBM_01980	BHHKDANE_00266	PDPFHIBO_02857	NEBPILJC_05086	HJJLPKDE_03169	JDENELGM_04220	KHNOHDME_03793	BIIPAFGE_04077	KFOCIMMI_04059	OMBHAEJC_00945	KLCILLII_04690	BGEAKIKM_04394	ENLJKLLI_05273	NAEEEGCJ_04177	AAJFFOJO_02291	IHOJCDDA_01523	IJGNIBGJ_01379	EHJPMPCJ_04275
mazG		Nucleoside triphosphate pyrophosphohydrolase	370	370	1	1	18058				830	830	830	KPLJNGKJ_02953	NMGDBHEM_04500	EAIKGHFG_00584	LJIOFKJA_04678	LCAPGCKE_02147	JGKDJMLB_01290	GJJOMOEH_04041	BHCEAKDH_02501	FPAHKCNF_04977	EACPGJJO_01181	LEKCGMDF_01436	MPGLDLPP_04542	KPJDMDHD_02761	GHDOMGIB_02236	BNIBDDLI_01301	JDCCEBOI_01631	GIEPEGPL_02379	FLHNBHIE_02632	PJJBBCBM_01976	BHHKDANE_00262	PDPFHIBO_02861	NEBPILJC_05082	HJJLPKDE_03165	JDENELGM_04224	KHNOHDME_03789	BIIPAFGE_04081	KFOCIMMI_04063	OMBHAEJC_00941	KLCILLII_04694	BGEAKIKM_04398	ENLJKLLI_05277	NAEEEGCJ_04181	AAJFFOJO_02287	IHOJCDDA_01519	IJGNIBGJ_01375	EHJPMPCJ_04279
pfeS_2		Sensor protein PfeS	370	370	1	1	18053				1340	1340	1340	KPLJNGKJ_02958	NMGDBHEM_04505	EAIKGHFG_00589	LJIOFKJA_04683	LCAPGCKE_02152	JGKDJMLB_01285	GJJOMOEH_04046	BHCEAKDH_02496	FPAHKCNF_04972	EACPGJJO_01176	LEKCGMDF_01431	MPGLDLPP_04547	KPJDMDHD_02766	GHDOMGIB_02241	BNIBDDLI_01296	JDCCEBOI_01626	GIEPEGPL_02384	FLHNBHIE_02627	PJJBBCBM_01971	BHHKDANE_00257	PDPFHIBO_02866	NEBPILJC_05077	HJJLPKDE_03160	JDENELGM_04229	KHNOHDME_03784	BIIPAFGE_04086	KFOCIMMI_04068	OMBHAEJC_00936	KLCILLII_04699	BGEAKIKM_04403	ENLJKLLI_05282	NAEEEGCJ_04186	AAJFFOJO_02282	IHOJCDDA_01514	IJGNIBGJ_01369	EHJPMPCJ_04284
group_11925		hypothetical protein	370	370	1	1	18046				425	425	425	KPLJNGKJ_02962	NMGDBHEM_04509	EAIKGHFG_00593	LJIOFKJA_04687	LCAPGCKE_02156	JGKDJMLB_01281	GJJOMOEH_04050	BHCEAKDH_02492	FPAHKCNF_04968	EACPGJJO_01172	LEKCGMDF_01427	MPGLDLPP_04551	KPJDMDHD_02770	GHDOMGIB_02245	BNIBDDLI_01292	JDCCEBOI_01622	GIEPEGPL_02388	FLHNBHIE_02623	PJJBBCBM_01967	BHHKDANE_00253	PDPFHIBO_02870	NEBPILJC_05073	HJJLPKDE_03156	JDENELGM_04233	KHNOHDME_03780	BIIPAFGE_04090	KFOCIMMI_04072	OMBHAEJC_00931	KLCILLII_04703	BGEAKIKM_04407	ENLJKLLI_05286	NAEEEGCJ_04190	AAJFFOJO_02278	IHOJCDDA_01510	IJGNIBGJ_01365	EHJPMPCJ_04288
group_11926		hypothetical protein	370	370	1	1	18039				1283	1283	1283	KPLJNGKJ_02970	NMGDBHEM_04517	EAIKGHFG_00601	LJIOFKJA_04695	LCAPGCKE_02164	JGKDJMLB_01273	GJJOMOEH_04058	BHCEAKDH_02484	FPAHKCNF_04960	EACPGJJO_01164	LEKCGMDF_01419	MPGLDLPP_04559	KPJDMDHD_02778	GHDOMGIB_02253	BNIBDDLI_01284	JDCCEBOI_01614	GIEPEGPL_02396	FLHNBHIE_02615	PJJBBCBM_01959	BHHKDANE_00245	PDPFHIBO_02878	NEBPILJC_05065	HJJLPKDE_03148	JDENELGM_04241	KHNOHDME_03772	BIIPAFGE_04098	KFOCIMMI_04080	OMBHAEJC_00923	KLCILLII_04711	BGEAKIKM_04415	ENLJKLLI_05294	NAEEEGCJ_04198	AAJFFOJO_02270	IHOJCDDA_01502	IJGNIBGJ_01357	EHJPMPCJ_04296
prtR_1		HTH-type transcriptional regulator PrtR	370	370	1	1	18010				713	719	713	KPLJNGKJ_02983	NMGDBHEM_04530	EAIKGHFG_00626	LJIOFKJA_04708	LCAPGCKE_02177	JGKDJMLB_01260	GJJOMOEH_04071	BHCEAKDH_02471	FPAHKCNF_01637	EACPGJJO_02064	LEKCGMDF_01635	MPGLDLPP_02529	KPJDMDHD_02492	GHDOMGIB_02266	BNIBDDLI_01271	JDCCEBOI_01601	GIEPEGPL_02409	FLHNBHIE_02602	PJJBBCBM_01946	BHHKDANE_00232	PDPFHIBO_02891	NEBPILJC_05052	HJJLPKDE_03135	JDENELGM_04254	KHNOHDME_03759	BIIPAFGE_04111	KFOCIMMI_04093	OMBHAEJC_00910	KLCILLII_04724	BGEAKIKM_04428	ENLJKLLI_05307	NAEEEGCJ_04211	AAJFFOJO_02257	IHOJCDDA_01489	IJGNIBGJ_01344	EHJPMPCJ_04309
astA		Arginine N-succinyltransferase subunit alpha	370	370	1	1	17998				974	1016	1015	KPLJNGKJ_02996	NMGDBHEM_04543	EAIKGHFG_00639	LJIOFKJA_04721	LCAPGCKE_02190	JGKDJMLB_01247	GJJOMOEH_04084	BHCEAKDH_02458	FPAHKCNF_02393	EACPGJJO_00193	LEKCGMDF_01023	MPGLDLPP_00133	KPJDMDHD_01709	GHDOMGIB_02279	BNIBDDLI_01258	JDCCEBOI_01588	GIEPEGPL_02422	FLHNBHIE_02589	PJJBBCBM_01933	BHHKDANE_00219	PDPFHIBO_02904	NEBPILJC_05039	HJJLPKDE_03122	JDENELGM_04267	KHNOHDME_03746	BIIPAFGE_04124	KFOCIMMI_04106	OMBHAEJC_00897	KLCILLII_04737	BGEAKIKM_04441	ENLJKLLI_05320	NAEEEGCJ_04224	AAJFFOJO_02244	IHOJCDDA_01476	IJGNIBGJ_01331	EHJPMPCJ_04322
dctQ_2		C4-dicarboxylate TRAP transporter small permease protein DctQ	370	370	1	1	17985				638	638	638	KPLJNGKJ_03007	NMGDBHEM_04554	EAIKGHFG_00650	LJIOFKJA_04732	LCAPGCKE_02201	JGKDJMLB_01236	GJJOMOEH_04095	BHCEAKDH_02447	FPAHKCNF_02382	EACPGJJO_03606	LEKCGMDF_01012	MPGLDLPP_03483	KPJDMDHD_01720	GHDOMGIB_02290	BNIBDDLI_01247	JDCCEBOI_01577	GIEPEGPL_02433	FLHNBHIE_02578	PJJBBCBM_01922	BHHKDANE_00208	PDPFHIBO_02916	NEBPILJC_05028	HJJLPKDE_03111	JDENELGM_04278	KHNOHDME_03735	BIIPAFGE_04135	KFOCIMMI_04117	OMBHAEJC_00886	KLCILLII_04748	BGEAKIKM_04452	ENLJKLLI_05331	NAEEEGCJ_04235	AAJFFOJO_02233	IHOJCDDA_01465	IJGNIBGJ_01320	EHJPMPCJ_04333
dctP_1		C4-dicarboxylate-binding periplasmic protein DctP	370	370	1	1	17983				965	995	993	KPLJNGKJ_03008	NMGDBHEM_04555	EAIKGHFG_00651	LJIOFKJA_04733	LCAPGCKE_02202	JGKDJMLB_01235	GJJOMOEH_04096	BHCEAKDH_02446	FPAHKCNF_02381	EACPGJJO_03607	LEKCGMDF_01011	MPGLDLPP_03484	KPJDMDHD_01721	GHDOMGIB_02291	BNIBDDLI_01246	JDCCEBOI_01576	GIEPEGPL_02434	FLHNBHIE_02577	PJJBBCBM_01921	BHHKDANE_00207	PDPFHIBO_02917	NEBPILJC_05027	HJJLPKDE_03110	JDENELGM_04279	KHNOHDME_03734	BIIPAFGE_04136	KFOCIMMI_04118	OMBHAEJC_00885	KLCILLII_04749	BGEAKIKM_04453	ENLJKLLI_05332	NAEEEGCJ_04236	AAJFFOJO_02232	IHOJCDDA_01464	IJGNIBGJ_01319	EHJPMPCJ_04334
citE		Citrate lyase subunit beta-like protein	370	370	1	1	17982				827	827	827	KPLJNGKJ_03009	NMGDBHEM_04556	EAIKGHFG_00652	LJIOFKJA_04734	LCAPGCKE_02203	JGKDJMLB_01234	GJJOMOEH_04097	BHCEAKDH_02445	FPAHKCNF_02380	EACPGJJO_03608	LEKCGMDF_01010	MPGLDLPP_03485	KPJDMDHD_01722	GHDOMGIB_02292	BNIBDDLI_01245	JDCCEBOI_01575	GIEPEGPL_02435	FLHNBHIE_02576	PJJBBCBM_01920	BHHKDANE_00206	PDPFHIBO_02918	NEBPILJC_05026	HJJLPKDE_03109	JDENELGM_04280	KHNOHDME_03733	BIIPAFGE_04137	KFOCIMMI_04119	OMBHAEJC_00884	KLCILLII_04750	BGEAKIKM_04454	ENLJKLLI_05333	NAEEEGCJ_04237	AAJFFOJO_02231	IHOJCDDA_01463	IJGNIBGJ_01318	EHJPMPCJ_04335
group_11934		Virulence protein	370	370	1	1	17979				380	380	380	KPLJNGKJ_03012	NMGDBHEM_04559	EAIKGHFG_00655	LJIOFKJA_04737	LCAPGCKE_02206	JGKDJMLB_01231	GJJOMOEH_04100	BHCEAKDH_02442	FPAHKCNF_02377	EACPGJJO_03611	LEKCGMDF_01007	MPGLDLPP_03488	KPJDMDHD_01725	GHDOMGIB_02295	BNIBDDLI_01242	JDCCEBOI_01572	GIEPEGPL_02438	FLHNBHIE_02573	PJJBBCBM_01917	BHHKDANE_00203	PDPFHIBO_02921	NEBPILJC_05023	HJJLPKDE_03106	JDENELGM_04283	KHNOHDME_03730	BIIPAFGE_04140	KFOCIMMI_04122	OMBHAEJC_00881	KLCILLII_04753	BGEAKIKM_04457	ENLJKLLI_05336	NAEEEGCJ_04240	AAJFFOJO_02228	IHOJCDDA_01460	IJGNIBGJ_01315	EHJPMPCJ_04338
group_11935		hypothetical protein	370	370	1	1	17973				266	266	266	KPLJNGKJ_03018	NMGDBHEM_04565	EAIKGHFG_00661	LJIOFKJA_04743	LCAPGCKE_02212	JGKDJMLB_01225	GJJOMOEH_04106	BHCEAKDH_02436	FPAHKCNF_02371	EACPGJJO_03617	LEKCGMDF_01001	MPGLDLPP_03494	KPJDMDHD_01731	GHDOMGIB_02301	BNIBDDLI_01236	JDCCEBOI_01566	GIEPEGPL_02444	FLHNBHIE_02567	PJJBBCBM_01911	BHHKDANE_00197	PDPFHIBO_02927	NEBPILJC_05017	HJJLPKDE_03100	JDENELGM_04289	KHNOHDME_03724	BIIPAFGE_04146	KFOCIMMI_04128	OMBHAEJC_00875	KLCILLII_04759	BGEAKIKM_04463	ENLJKLLI_05342	NAEEEGCJ_04246	AAJFFOJO_02222	IHOJCDDA_01454	IJGNIBGJ_01309	EHJPMPCJ_04344
arfB		Peptidyl-tRNA hydrolase ArfB	370	370	1	1	17961				269	413	412	KPLJNGKJ_03024	NMGDBHEM_04571	EAIKGHFG_00667	LJIOFKJA_04749	LCAPGCKE_02218	JGKDJMLB_01219	GJJOMOEH_04112	BHCEAKDH_02430	FPAHKCNF_02365	EACPGJJO_03623	LEKCGMDF_00995	MPGLDLPP_03500	KPJDMDHD_01737	GHDOMGIB_02307	BNIBDDLI_01230	JDCCEBOI_01560	GIEPEGPL_02450	FLHNBHIE_02561	PJJBBCBM_01905	BHHKDANE_00191	PDPFHIBO_02933	NEBPILJC_05011	HJJLPKDE_03094	JDENELGM_04295	KHNOHDME_03718	BIIPAFGE_04152	KFOCIMMI_04134	OMBHAEJC_00869	KLCILLII_04765	BGEAKIKM_04469	ENLJKLLI_05348	NAEEEGCJ_04252	AAJFFOJO_02216	IHOJCDDA_01448	IJGNIBGJ_01303	EHJPMPCJ_04350
bmrA		Multidrug resistance ABC transporter ATP-binding/permease protein BmrA	370	370	1	1	17945				1508	1790	1787	KPLJNGKJ_03033	NMGDBHEM_04581	EAIKGHFG_00676	LJIOFKJA_04758	LCAPGCKE_02227	JGKDJMLB_01210	GJJOMOEH_04121	BHCEAKDH_02421	FPAHKCNF_02355	EACPGJJO_03633	LEKCGMDF_00985	MPGLDLPP_03510	KPJDMDHD_01747	GHDOMGIB_02316	BNIBDDLI_01221	JDCCEBOI_01551	GIEPEGPL_02459	FLHNBHIE_02552	PJJBBCBM_01896	BHHKDANE_00182	PDPFHIBO_02942	NEBPILJC_05002	HJJLPKDE_00541	JDENELGM_04304	KHNOHDME_03709	BIIPAFGE_04161	KFOCIMMI_04143	OMBHAEJC_00860	KLCILLII_04774	BGEAKIKM_04478	ENLJKLLI_05357	NAEEEGCJ_04261	AAJFFOJO_02206	IHOJCDDA_01439	IJGNIBGJ_01294	EHJPMPCJ_04359
group_11938		hypothetical protein	370	370	1	1	17944				638	638	638	KPLJNGKJ_03034	NMGDBHEM_04582	EAIKGHFG_00677	LJIOFKJA_04759	LCAPGCKE_02228	JGKDJMLB_01209	GJJOMOEH_04122	BHCEAKDH_02420	FPAHKCNF_02354	EACPGJJO_03634	LEKCGMDF_00984	MPGLDLPP_03511	KPJDMDHD_01748	GHDOMGIB_02317	BNIBDDLI_01220	JDCCEBOI_01550	GIEPEGPL_02460	FLHNBHIE_02551	PJJBBCBM_01895	BHHKDANE_00181	PDPFHIBO_02943	NEBPILJC_05001	HJJLPKDE_00542	JDENELGM_04305	KHNOHDME_03708	BIIPAFGE_04162	KFOCIMMI_04144	OMBHAEJC_00859	KLCILLII_04775	BGEAKIKM_04479	ENLJKLLI_05358	NAEEEGCJ_04262	AAJFFOJO_02205	IHOJCDDA_01438	IJGNIBGJ_01293	EHJPMPCJ_04360
group_11939		hypothetical protein	370	370	1	1	17925				623	623	623	KPLJNGKJ_03050	NMGDBHEM_04598	EAIKGHFG_00693	LJIOFKJA_04775	LCAPGCKE_02244	JGKDJMLB_01193	GJJOMOEH_04138	BHCEAKDH_02404	FPAHKCNF_02338	EACPGJJO_03650	LEKCGMDF_00968	MPGLDLPP_03527	KPJDMDHD_01764	GHDOMGIB_02333	BNIBDDLI_01204	JDCCEBOI_01534	GIEPEGPL_02476	FLHNBHIE_02535	PJJBBCBM_01738	BHHKDANE_00165	PDPFHIBO_02959	NEBPILJC_04985	HJJLPKDE_00558	JDENELGM_04321	KHNOHDME_03692	BIIPAFGE_04178	KFOCIMMI_04160	OMBHAEJC_00843	KLCILLII_04791	BGEAKIKM_04495	ENLJKLLI_05374	NAEEEGCJ_04278	AAJFFOJO_02189	IHOJCDDA_01422	IJGNIBGJ_01277	EHJPMPCJ_04376
group_11940		hypothetical protein	370	370	1	1	17877				764	833	832	KPLJNGKJ_03063	NMGDBHEM_04611	EAIKGHFG_00706	LJIOFKJA_04792	LCAPGCKE_02257	JGKDJMLB_01180	GJJOMOEH_04151	BHCEAKDH_02391	FPAHKCNF_00701	EACPGJJO_00921	LEKCGMDF_00955	MPGLDLPP_01190	KPJDMDHD_01211	GHDOMGIB_02346	BNIBDDLI_01191	JDCCEBOI_01521	GIEPEGPL_02489	FLHNBHIE_02522	PJJBBCBM_01725	BHHKDANE_00152	PDPFHIBO_02972	NEBPILJC_04972	HJJLPKDE_00571	JDENELGM_04334	KHNOHDME_03679	BIIPAFGE_04191	KFOCIMMI_04180	OMBHAEJC_00830	KLCILLII_04804	BGEAKIKM_04508	ENLJKLLI_05387	NAEEEGCJ_04291	AAJFFOJO_02176	IHOJCDDA_01409	IJGNIBGJ_01264	EHJPMPCJ_04389
yofA_1		HTH-type transcriptional regulator YofA	370	370	1	1	17668				884	884	884	KPLJNGKJ_03076	NMGDBHEM_01545	EAIKGHFG_00774	LJIOFKJA_04826	LCAPGCKE_01037	JGKDJMLB_01992	GJJOMOEH_04219	BHCEAKDH_02323	FPAHKCNF_06093	EACPGJJO_05631	LEKCGMDF_06107	MPGLDLPP_01176	KPJDMDHD_05946	GHDOMGIB_02185	BNIBDDLI_01661	JDCCEBOI_01508	GIEPEGPL_02328	FLHNBHIE_02223	PJJBBCBM_01657	BHHKDANE_00139	PDPFHIBO_02984	NEBPILJC_04935	HJJLPKDE_00590	JDENELGM_04412	KHNOHDME_03665	BIIPAFGE_04214	KFOCIMMI_04193	OMBHAEJC_00818	KLCILLII_04824	BGEAKIKM_04539	ENLJKLLI_05449	NAEEEGCJ_04313	AAJFFOJO_02155	IHOJCDDA_01375	IJGNIBGJ_01251	EHJPMPCJ_04408
nanT_1		Sialic acid transporter NanT	370	370	1	1	17662				1172	1247	1246	KPLJNGKJ_03081	NMGDBHEM_01540	EAIKGHFG_00779	LJIOFKJA_04831	LCAPGCKE_01042	JGKDJMLB_01997	GJJOMOEH_04224	BHCEAKDH_02318	FPAHKCNF_06098	EACPGJJO_05636	LEKCGMDF_06102	MPGLDLPP_01171	KPJDMDHD_05951	GHDOMGIB_02180	BNIBDDLI_01666	JDCCEBOI_01503	GIEPEGPL_02323	FLHNBHIE_02218	PJJBBCBM_01652	BHHKDANE_00134	PDPFHIBO_02989	NEBPILJC_04930	HJJLPKDE_00595	JDENELGM_04417	KHNOHDME_03660	BIIPAFGE_04219	KFOCIMMI_04198	OMBHAEJC_00813	KLCILLII_04829	BGEAKIKM_04544	ENLJKLLI_05454	NAEEEGCJ_04318	AAJFFOJO_02150	IHOJCDDA_01370	IJGNIBGJ_01246	EHJPMPCJ_04413
mntH_1		Divalent metal cation transporter MntH	370	370	1	1	17660				1178	1316	1314	KPLJNGKJ_03083	NMGDBHEM_01538	EAIKGHFG_00781	LJIOFKJA_04833	LCAPGCKE_01044	JGKDJMLB_01999	GJJOMOEH_04226	BHCEAKDH_02316	FPAHKCNF_06100	EACPGJJO_05638	LEKCGMDF_06100	MPGLDLPP_01169	KPJDMDHD_05953	GHDOMGIB_02178	BNIBDDLI_01668	JDCCEBOI_01501	GIEPEGPL_02321	FLHNBHIE_02216	PJJBBCBM_01650	BHHKDANE_00132	PDPFHIBO_02991	NEBPILJC_04928	HJJLPKDE_00597	JDENELGM_04419	KHNOHDME_03658	BIIPAFGE_04221	KFOCIMMI_04200	OMBHAEJC_00811	KLCILLII_04831	BGEAKIKM_04546	ENLJKLLI_05456	NAEEEGCJ_04320	AAJFFOJO_02148	IHOJCDDA_01368	IJGNIBGJ_01244	EHJPMPCJ_04415
amiD_1		N-acetylmuramoyl-L-alanine amidase AmiD	370	370	1	1	17658				341	767	765	KPLJNGKJ_03085	NMGDBHEM_01536	EAIKGHFG_00783	LJIOFKJA_04835	LCAPGCKE_01046	JGKDJMLB_02001	GJJOMOEH_04228	BHCEAKDH_02314	FPAHKCNF_06102	EACPGJJO_05640	LEKCGMDF_06098	MPGLDLPP_00952	KPJDMDHD_05955	GHDOMGIB_02176	BNIBDDLI_01670	JDCCEBOI_01499	GIEPEGPL_02319	FLHNBHIE_02214	PJJBBCBM_01648	BHHKDANE_00130	PDPFHIBO_02993	NEBPILJC_04926	HJJLPKDE_00599	JDENELGM_04421	KHNOHDME_03656	BIIPAFGE_04223	KFOCIMMI_04202	OMBHAEJC_00809	KLCILLII_04833	BGEAKIKM_04548	ENLJKLLI_05458	NAEEEGCJ_04322	AAJFFOJO_02146	IHOJCDDA_01366	IJGNIBGJ_01242	EHJPMPCJ_04417
group_11946		hypothetical protein	370	370	1	1	17655				227	311	227	KPLJNGKJ_03087	NMGDBHEM_01534	EAIKGHFG_00785	LJIOFKJA_04837	LCAPGCKE_01048	JGKDJMLB_02003	GJJOMOEH_04230	BHCEAKDH_02312	FPAHKCNF_06104	EACPGJJO_05642	LEKCGMDF_06096	MPGLDLPP_00950	KPJDMDHD_05957	GHDOMGIB_02174	BNIBDDLI_01672	JDCCEBOI_01497	GIEPEGPL_02317	FLHNBHIE_02212	PJJBBCBM_01646	BHHKDANE_00128	PDPFHIBO_02995	NEBPILJC_04924	HJJLPKDE_00601	JDENELGM_04423	KHNOHDME_03654	BIIPAFGE_04225	KFOCIMMI_04204	OMBHAEJC_00807	KLCILLII_04835	BGEAKIKM_04550	ENLJKLLI_05460	NAEEEGCJ_04324	AAJFFOJO_02144	IHOJCDDA_01364	IJGNIBGJ_01240	EHJPMPCJ_04419
group_11947		hypothetical protein	370	370	1	1	17648				1523	2321	2318	KPLJNGKJ_03093	NMGDBHEM_01528	EAIKGHFG_00791	LJIOFKJA_04843	LCAPGCKE_01054	JGKDJMLB_02009	GJJOMOEH_04236	BHCEAKDH_02306	FPAHKCNF_06110	EACPGJJO_05648	LEKCGMDF_06090	MPGLDLPP_00944	KPJDMDHD_05963	GHDOMGIB_02168	BNIBDDLI_01678	JDCCEBOI_01491	GIEPEGPL_02311	FLHNBHIE_02206	PJJBBCBM_01640	BHHKDANE_00122	PDPFHIBO_03001	NEBPILJC_04918	HJJLPKDE_00607	JDENELGM_04429	KHNOHDME_03648	BIIPAFGE_04231	KFOCIMMI_04210	OMBHAEJC_00801	KLCILLII_04841	BGEAKIKM_04556	ENLJKLLI_05466	NAEEEGCJ_04330	AAJFFOJO_02138	IHOJCDDA_01358	IJGNIBGJ_01234	EHJPMPCJ_04425
prpB		2-methylisocitrate lyase	370	370	1	1	17645				896	920	896	KPLJNGKJ_03096	NMGDBHEM_01525	EAIKGHFG_00794	LJIOFKJA_04846	LCAPGCKE_01057	JGKDJMLB_02012	GJJOMOEH_04239	BHCEAKDH_02303	FPAHKCNF_06113	EACPGJJO_05651	LEKCGMDF_06087	MPGLDLPP_00941	KPJDMDHD_05966	GHDOMGIB_02165	BNIBDDLI_01681	JDCCEBOI_01488	GIEPEGPL_02308	FLHNBHIE_02203	PJJBBCBM_01637	BHHKDANE_00119	PDPFHIBO_03004	NEBPILJC_04915	HJJLPKDE_00610	JDENELGM_04432	KHNOHDME_03645	BIIPAFGE_04234	KFOCIMMI_04213	OMBHAEJC_00798	KLCILLII_04844	BGEAKIKM_04559	ENLJKLLI_05469	NAEEEGCJ_04333	AAJFFOJO_02135	IHOJCDDA_01355	IJGNIBGJ_01231	EHJPMPCJ_04428
prpC_1		2-methylcitrate synthase	370	370	1	1	17644				1127	1196	1127	KPLJNGKJ_03097	NMGDBHEM_01524	EAIKGHFG_00795	LJIOFKJA_04847	LCAPGCKE_01058	JGKDJMLB_02013	GJJOMOEH_04240	BHCEAKDH_02302	FPAHKCNF_06114	EACPGJJO_05652	LEKCGMDF_06086	MPGLDLPP_00940	KPJDMDHD_05967	GHDOMGIB_02164	BNIBDDLI_01682	JDCCEBOI_01487	GIEPEGPL_02307	FLHNBHIE_02202	PJJBBCBM_01636	BHHKDANE_00118	PDPFHIBO_03005	NEBPILJC_04914	HJJLPKDE_00611	JDENELGM_04433	KHNOHDME_03644	BIIPAFGE_04235	KFOCIMMI_04214	OMBHAEJC_00797	KLCILLII_04845	BGEAKIKM_04560	ENLJKLLI_05470	NAEEEGCJ_04334	AAJFFOJO_02134	IHOJCDDA_01354	IJGNIBGJ_01230	EHJPMPCJ_04429
nimR_2		HTH-type transcriptional regulator NimR	370	370	1	1	17638				734	788	787	KPLJNGKJ_03101	NMGDBHEM_01520	EAIKGHFG_00799	LJIOFKJA_04851	LCAPGCKE_01062	JGKDJMLB_02017	GJJOMOEH_04244	BHCEAKDH_02298	FPAHKCNF_04239	EACPGJJO_06430	LEKCGMDF_05113	MPGLDLPP_05729	KPJDMDHD_03898	GHDOMGIB_02160	BNIBDDLI_01686	JDCCEBOI_01483	GIEPEGPL_02303	FLHNBHIE_02198	PJJBBCBM_01632	BHHKDANE_00114	PDPFHIBO_03009	NEBPILJC_04910	HJJLPKDE_00615	JDENELGM_04437	KHNOHDME_03640	BIIPAFGE_04239	KFOCIMMI_04218	OMBHAEJC_00793	KLCILLII_04849	BGEAKIKM_04564	ENLJKLLI_05474	NAEEEGCJ_04338	AAJFFOJO_02130	IHOJCDDA_01350	IJGNIBGJ_01226	EHJPMPCJ_04433
group_11956		hypothetical protein	370	370	1	1	17584				890	983	982	KPLJNGKJ_03140	NMGDBHEM_01481	EAIKGHFG_00838	LJIOFKJA_04891	LCAPGCKE_01101	JGKDJMLB_02057	GJJOMOEH_04284	BHCEAKDH_02258	FPAHKCNF_04279	EACPGJJO_06390	LEKCGMDF_05153	MPGLDLPP_05689	KPJDMDHD_03938	GHDOMGIB_02121	BNIBDDLI_01726	JDCCEBOI_01444	GIEPEGPL_02264	FLHNBHIE_02158	PJJBBCBM_01592	BHHKDANE_00075	PDPFHIBO_03048	NEBPILJC_04870	HJJLPKDE_00655	JDENELGM_04476	KHNOHDME_03601	BIIPAFGE_04278	KFOCIMMI_04257	OMBHAEJC_00754	KLCILLII_04889	BGEAKIKM_04603	ENLJKLLI_05514	NAEEEGCJ_04377	AAJFFOJO_02091	IHOJCDDA_01311	IJGNIBGJ_01187	EHJPMPCJ_04472
group_11957		hypothetical protein	370	370	1	1	17583				470	470	470	KPLJNGKJ_03141	NMGDBHEM_01480	EAIKGHFG_00839	LJIOFKJA_04892	LCAPGCKE_01102	JGKDJMLB_02058	GJJOMOEH_04285	BHCEAKDH_02257	FPAHKCNF_02034	EACPGJJO_06389	LEKCGMDF_05154	MPGLDLPP_05688	KPJDMDHD_05065	GHDOMGIB_02120	BNIBDDLI_01727	JDCCEBOI_01443	GIEPEGPL_02263	FLHNBHIE_02157	PJJBBCBM_01591	BHHKDANE_00074	PDPFHIBO_03049	NEBPILJC_04869	HJJLPKDE_00656	JDENELGM_04477	KHNOHDME_03600	BIIPAFGE_04279	KFOCIMMI_04258	OMBHAEJC_00753	KLCILLII_04890	BGEAKIKM_04604	ENLJKLLI_05515	NAEEEGCJ_04378	AAJFFOJO_02090	IHOJCDDA_01310	IJGNIBGJ_01186	EHJPMPCJ_04473
imuB		Protein ImuB	370	370	1	1	16820				158	1415	1411	KPLJNGKJ_03213	NMGDBHEM_02761	EAIKGHFG_01098	LJIOFKJA_05032	LCAPGCKE_04331	JGKDJMLB_02130	GJJOMOEH_04398	BHCEAKDH_02185	FPAHKCNF_02106	EACPGJJO_00856	LEKCGMDF_05226	MPGLDLPP_05616	KPJDMDHD_04513	GHDOMGIB_02033	BNIBDDLI_01799	JDCCEBOI_01356	GIEPEGPL_02176	FLHNBHIE_02085	PJJBBCBM_01519	BHHKDANE_00002	PDPFHIBO_03144	NEBPILJC_04701	HJJLPKDE_00750	JDENELGM_04565	KHNOHDME_05657	BIIPAFGE_04351	KFOCIMMI_04300	OMBHAEJC_00680	KLCILLII_05010	BGEAKIKM_04676	ENLJKLLI_05598	NAEEEGCJ_04466	AAJFFOJO_02007	IHOJCDDA_01224	IJGNIBGJ_01110	EHJPMPCJ_04562
nimR_11		HTH-type transcriptional regulator NimR	370	370	1	1	16810				803	803	803	KPLJNGKJ_03227	NMGDBHEM_04683	EAIKGHFG_01112	LJIOFKJA_05046	LCAPGCKE_04531	JGKDJMLB_04563	GJJOMOEH_04412	BHCEAKDH_04544	FPAHKCNF_05369	EACPGJJO_04939	LEKCGMDF_04922	MPGLDLPP_05804	KPJDMDHD_05016	GHDOMGIB_04162	BNIBDDLI_03427	JDCCEBOI_01342	GIEPEGPL_03783	FLHNBHIE_04611	PJJBBCBM_04898	BHHKDANE_05961	PDPFHIBO_05835	NEBPILJC_04687	HJJLPKDE_04458	JDENELGM_04579	KHNOHDME_05643	BIIPAFGE_04365	KFOCIMMI_04314	OMBHAEJC_04552	KLCILLII_05024	BGEAKIKM_04690	ENLJKLLI_05612	NAEEEGCJ_04480	AAJFFOJO_01993	IHOJCDDA_01210	IJGNIBGJ_01096	EHJPMPCJ_04576
group_11971		hypothetical protein	370	370	1	1	16802				233	464	463	KPLJNGKJ_03233	NMGDBHEM_04689	EAIKGHFG_01118	LJIOFKJA_05052	LCAPGCKE_04525	JGKDJMLB_04569	GJJOMOEH_04418	BHCEAKDH_04550	FPAHKCNF_05363	EACPGJJO_04945	LEKCGMDF_04928	MPGLDLPP_05798	KPJDMDHD_05022	GHDOMGIB_04156	BNIBDDLI_03433	JDCCEBOI_01336	GIEPEGPL_03777	FLHNBHIE_04617	PJJBBCBM_04904	BHHKDANE_05955	PDPFHIBO_05829	NEBPILJC_04681	HJJLPKDE_04452	JDENELGM_04585	KHNOHDME_05637	BIIPAFGE_04371	KFOCIMMI_04320	OMBHAEJC_04558	KLCILLII_05030	BGEAKIKM_04696	ENLJKLLI_05618	NAEEEGCJ_04486	AAJFFOJO_01987	IHOJCDDA_01204	IJGNIBGJ_01090	EHJPMPCJ_04582
group_11972		hypothetical protein	370	370	1	1	16792				911	911	911	KPLJNGKJ_03239	NMGDBHEM_04695	EAIKGHFG_01124	LJIOFKJA_05058	LCAPGCKE_04519	JGKDJMLB_04575	GJJOMOEH_04424	BHCEAKDH_04556	FPAHKCNF_05357	EACPGJJO_04951	LEKCGMDF_04934	MPGLDLPP_05792	KPJDMDHD_05028	GHDOMGIB_04150	BNIBDDLI_03439	JDCCEBOI_01330	GIEPEGPL_03771	FLHNBHIE_04623	PJJBBCBM_04910	BHHKDANE_05949	PDPFHIBO_05823	NEBPILJC_04675	HJJLPKDE_04446	JDENELGM_04591	KHNOHDME_05631	BIIPAFGE_04377	KFOCIMMI_04326	OMBHAEJC_04564	KLCILLII_05036	BGEAKIKM_04702	ENLJKLLI_05624	NAEEEGCJ_04492	AAJFFOJO_01981	IHOJCDDA_01198	IJGNIBGJ_01083	EHJPMPCJ_04588
group_11973		hypothetical protein	370	370	1	1	16791				884	884	884	KPLJNGKJ_03240	NMGDBHEM_04696	EAIKGHFG_01125	LJIOFKJA_05059	LCAPGCKE_04518	JGKDJMLB_04576	GJJOMOEH_04425	BHCEAKDH_04557	FPAHKCNF_05356	EACPGJJO_04952	LEKCGMDF_04935	MPGLDLPP_05791	KPJDMDHD_05029	GHDOMGIB_04149	BNIBDDLI_03440	JDCCEBOI_01329	GIEPEGPL_03770	FLHNBHIE_04624	PJJBBCBM_04911	BHHKDANE_05948	PDPFHIBO_05822	NEBPILJC_04674	HJJLPKDE_04445	JDENELGM_04592	KHNOHDME_05630	BIIPAFGE_04378	KFOCIMMI_04327	OMBHAEJC_04565	KLCILLII_05037	BGEAKIKM_04703	ENLJKLLI_05625	NAEEEGCJ_04493	AAJFFOJO_01980	IHOJCDDA_01197	IJGNIBGJ_01082	EHJPMPCJ_04589
group_11974		hypothetical protein	370	370	1	1	16790				749	1265	1263	KPLJNGKJ_03241	NMGDBHEM_04697	EAIKGHFG_01126	LJIOFKJA_05060	LCAPGCKE_04517	JGKDJMLB_04577	GJJOMOEH_04426	BHCEAKDH_04558	FPAHKCNF_05355	EACPGJJO_04953	LEKCGMDF_04936	MPGLDLPP_05790	KPJDMDHD_05030	GHDOMGIB_04148	BNIBDDLI_03441	JDCCEBOI_01328	GIEPEGPL_03769	FLHNBHIE_04625	PJJBBCBM_04912	BHHKDANE_05947	PDPFHIBO_05821	NEBPILJC_04673	HJJLPKDE_04444	JDENELGM_04593	KHNOHDME_05629	BIIPAFGE_04379	KFOCIMMI_04328	OMBHAEJC_04566	KLCILLII_05038	BGEAKIKM_04704	ENLJKLLI_05626	NAEEEGCJ_04494	AAJFFOJO_01979	IHOJCDDA_01196	IJGNIBGJ_01081	EHJPMPCJ_04590
paaF_4		2,3-dehydroadipyl-CoA hydratase	370	370	1	1	16740				464	773	772	KPLJNGKJ_03270	NMGDBHEM_04725	EAIKGHFG_01161	LJIOFKJA_05089	LCAPGCKE_06454	JGKDJMLB_05865	GJJOMOEH_04455	BHCEAKDH_05940	FPAHKCNF_03165	EACPGJJO_01858	LEKCGMDF_01663	MPGLDLPP_02047	KPJDMDHD_04641	GHDOMGIB_00529	BNIBDDLI_03470	JDCCEBOI_01299	GIEPEGPL_00630	FLHNBHIE_00734	PJJBBCBM_01105	BHHKDANE_05918	PDPFHIBO_05795	NEBPILJC_04644	HJJLPKDE_04412	JDENELGM_04622	KHNOHDME_05600	BIIPAFGE_04408	KFOCIMMI_04358	OMBHAEJC_04595	KLCILLII_05067	BGEAKIKM_04733	ENLJKLLI_05655	NAEEEGCJ_04521	AAJFFOJO_01950	IHOJCDDA_01163	IJGNIBGJ_01053	EHJPMPCJ_04619
aam_2		Acylamidase	370	370	1	1	16727				1481	1694	1484	KPLJNGKJ_03282	NMGDBHEM_04737	EAIKGHFG_01173	LJIOFKJA_05101	LCAPGCKE_06466	JGKDJMLB_05853	GJJOMOEH_04467	BHCEAKDH_05952	FPAHKCNF_03153	EACPGJJO_01846	LEKCGMDF_01675	MPGLDLPP_02035	KPJDMDHD_04629	GHDOMGIB_00541	BNIBDDLI_03482	JDCCEBOI_01287	GIEPEGPL_00642	FLHNBHIE_00746	PJJBBCBM_01117	BHHKDANE_05906	PDPFHIBO_05783	NEBPILJC_04632	HJJLPKDE_04424	JDENELGM_04634	KHNOHDME_05588	BIIPAFGE_04420	KFOCIMMI_04370	OMBHAEJC_04607	KLCILLII_05079	BGEAKIKM_04745	ENLJKLLI_05667	NAEEEGCJ_04533	AAJFFOJO_01938	IHOJCDDA_01151	IJGNIBGJ_01041	EHJPMPCJ_04631
proP_2		Proline/betaine transporter	370	370	1	1	16726				1319	1322	1319	KPLJNGKJ_03283	NMGDBHEM_04738	EAIKGHFG_01174	LJIOFKJA_05102	LCAPGCKE_06467	JGKDJMLB_05852	GJJOMOEH_04468	BHCEAKDH_05953	FPAHKCNF_03152	EACPGJJO_01845	LEKCGMDF_01676	MPGLDLPP_02034	KPJDMDHD_04628	GHDOMGIB_00542	BNIBDDLI_03483	JDCCEBOI_01286	GIEPEGPL_00643	FLHNBHIE_00747	PJJBBCBM_01118	BHHKDANE_05905	PDPFHIBO_05782	NEBPILJC_04631	HJJLPKDE_04425	JDENELGM_04635	KHNOHDME_05587	BIIPAFGE_04421	KFOCIMMI_04371	OMBHAEJC_04608	KLCILLII_05080	BGEAKIKM_04746	ENLJKLLI_05668	NAEEEGCJ_04534	AAJFFOJO_01937	IHOJCDDA_01150	IJGNIBGJ_01040	EHJPMPCJ_04632
group_11981		hypothetical protein	370	370	1	1	16718				776	776	776	KPLJNGKJ_03291	NMGDBHEM_04746	EAIKGHFG_01182	LJIOFKJA_05110	LCAPGCKE_06475	JGKDJMLB_05844	GJJOMOEH_04476	BHCEAKDH_05961	FPAHKCNF_03144	EACPGJJO_01837	LEKCGMDF_01684	MPGLDLPP_02026	KPJDMDHD_04619	GHDOMGIB_00550	BNIBDDLI_03491	JDCCEBOI_01278	GIEPEGPL_00651	FLHNBHIE_00755	PJJBBCBM_01126	BHHKDANE_05897	PDPFHIBO_05774	NEBPILJC_04623	HJJLPKDE_04433	JDENELGM_04643	KHNOHDME_05579	BIIPAFGE_04429	KFOCIMMI_04379	OMBHAEJC_04616	KLCILLII_05088	BGEAKIKM_04754	ENLJKLLI_05676	NAEEEGCJ_04542	AAJFFOJO_01929	IHOJCDDA_01142	IJGNIBGJ_01032	EHJPMPCJ_04640
acpH		Acyl carrier protein phosphodiesterase	370	370	1	1	16716				386	572	571	KPLJNGKJ_03293	NMGDBHEM_04748	EAIKGHFG_01184	LJIOFKJA_05112	LCAPGCKE_06477	JGKDJMLB_05842	GJJOMOEH_04478	BHCEAKDH_05963	FPAHKCNF_03142	EACPGJJO_01835	LEKCGMDF_01686	MPGLDLPP_02024	KPJDMDHD_04617	GHDOMGIB_00552	BNIBDDLI_03493	JDCCEBOI_01276	GIEPEGPL_00653	FLHNBHIE_00757	PJJBBCBM_01128	BHHKDANE_05895	PDPFHIBO_05772	NEBPILJC_04621	HJJLPKDE_04435	JDENELGM_04645	KHNOHDME_05577	BIIPAFGE_04431	KFOCIMMI_04381	OMBHAEJC_04618	KLCILLII_05090	BGEAKIKM_04756	ENLJKLLI_05678	NAEEEGCJ_04544	AAJFFOJO_01927	IHOJCDDA_01140	IJGNIBGJ_01030	EHJPMPCJ_04642
group_11984		hypothetical protein	370	370	1	1	16694				566	1340	1337	KPLJNGKJ_03311	NMGDBHEM_04767	EAIKGHFG_01202	LJIOFKJA_05191	LCAPGCKE_06495	JGKDJMLB_05824	GJJOMOEH_04496	BHCEAKDH_05981	FPAHKCNF_03124	EACPGJJO_01817	LEKCGMDF_01704	MPGLDLPP_02006	KPJDMDHD_04599	GHDOMGIB_00570	BNIBDDLI_04068	JDCCEBOI_01258	GIEPEGPL_00671	FLHNBHIE_00775	PJJBBCBM_01146	BHHKDANE_05877	PDPFHIBO_05754	NEBPILJC_04603	HJJLPKDE_01369	JDENELGM_04663	KHNOHDME_05559	BIIPAFGE_04449	KFOCIMMI_04399	OMBHAEJC_04636	KLCILLII_05108	BGEAKIKM_04774	ENLJKLLI_05696	NAEEEGCJ_04562	AAJFFOJO_01909	IHOJCDDA_01122	IJGNIBGJ_01012	EHJPMPCJ_04660
pncB2_2		Nicotinate phosphoribosyltransferase 2	370	370	1	1	16688				515	1196	1194	KPLJNGKJ_03317	NMGDBHEM_04773	EAIKGHFG_01208	LJIOFKJA_05197	LCAPGCKE_06501	JGKDJMLB_05818	GJJOMOEH_04502	BHCEAKDH_05987	FPAHKCNF_03352	EACPGJJO_01811	LEKCGMDF_01710	MPGLDLPP_02000	KPJDMDHD_06330	GHDOMGIB_00576	BNIBDDLI_04062	JDCCEBOI_01252	GIEPEGPL_00677	FLHNBHIE_00781	PJJBBCBM_01152	BHHKDANE_05871	PDPFHIBO_05748	NEBPILJC_04597	HJJLPKDE_01363	JDENELGM_04669	KHNOHDME_05553	BIIPAFGE_04455	KFOCIMMI_04405	OMBHAEJC_04642	KLCILLII_05114	BGEAKIKM_04780	ENLJKLLI_05702	NAEEEGCJ_04568	AAJFFOJO_01903	IHOJCDDA_01116	IJGNIBGJ_01006	EHJPMPCJ_04666
sasA_8		Adaptive-response sensory-kinase SasA	370	370	1	1	16684				1184	1280	1279	KPLJNGKJ_03321	NMGDBHEM_04777	EAIKGHFG_01212	LJIOFKJA_05201	LCAPGCKE_06505	JGKDJMLB_05814	GJJOMOEH_04506	BHCEAKDH_05991	FPAHKCNF_03356	EACPGJJO_01807	LEKCGMDF_01714	MPGLDLPP_01996	KPJDMDHD_06326	GHDOMGIB_00580	BNIBDDLI_04058	JDCCEBOI_01248	GIEPEGPL_00681	FLHNBHIE_00785	PJJBBCBM_01156	BHHKDANE_05867	PDPFHIBO_05744	NEBPILJC_04593	HJJLPKDE_01359	JDENELGM_04673	KHNOHDME_05549	BIIPAFGE_04459	KFOCIMMI_04409	OMBHAEJC_04646	KLCILLII_05118	BGEAKIKM_04784	ENLJKLLI_05706	NAEEEGCJ_04572	AAJFFOJO_01899	IHOJCDDA_01112	IJGNIBGJ_01002	EHJPMPCJ_04670
thiE_1		Thiamine-phosphate synthase	370	370	1	1	16640				851	947	946	KPLJNGKJ_03342	NMGDBHEM_04798	EAIKGHFG_01233	LJIOFKJA_05222	LCAPGCKE_06526	JGKDJMLB_05793	GJJOMOEH_04527	BHCEAKDH_06012	FPAHKCNF_05419	EACPGJJO_00598	LEKCGMDF_05234	MPGLDLPP_00290	KPJDMDHD_01635	GHDOMGIB_00601	BNIBDDLI_04037	JDCCEBOI_01227	GIEPEGPL_00702	FLHNBHIE_00806	PJJBBCBM_01177	BHHKDANE_05846	PDPFHIBO_05723	NEBPILJC_04572	HJJLPKDE_01338	JDENELGM_04694	KHNOHDME_05528	BIIPAFGE_04480	KFOCIMMI_04430	OMBHAEJC_04667	KLCILLII_05139	BGEAKIKM_04805	ENLJKLLI_05727	NAEEEGCJ_04593	AAJFFOJO_01878	IHOJCDDA_01091	IJGNIBGJ_00981	EHJPMPCJ_04691
yfcF		Glutathione S-transferase YfcF	370	370	1	1	16639				605	635	634	KPLJNGKJ_03343	NMGDBHEM_04799	EAIKGHFG_01234	LJIOFKJA_05223	LCAPGCKE_06527	JGKDJMLB_05792	GJJOMOEH_04528	BHCEAKDH_06013	FPAHKCNF_05420	EACPGJJO_00597	LEKCGMDF_05235	MPGLDLPP_00289	KPJDMDHD_01634	GHDOMGIB_00602	BNIBDDLI_04036	JDCCEBOI_01226	GIEPEGPL_00703	FLHNBHIE_00807	PJJBBCBM_01178	BHHKDANE_05845	PDPFHIBO_05722	NEBPILJC_04571	HJJLPKDE_01337	JDENELGM_04695	KHNOHDME_05527	BIIPAFGE_04481	KFOCIMMI_04431	OMBHAEJC_04668	KLCILLII_05140	BGEAKIKM_04806	ENLJKLLI_05728	NAEEEGCJ_04594	AAJFFOJO_01877	IHOJCDDA_01090	IJGNIBGJ_00980	EHJPMPCJ_04692
rsmH		Ribosomal RNA small subunit methyltransferase H	370	370	1	1	16615				821	941	940	KPLJNGKJ_03362	NMGDBHEM_04818	EAIKGHFG_01253	LJIOFKJA_05242	LCAPGCKE_06546	JGKDJMLB_05773	GJJOMOEH_04547	BHCEAKDH_06032	FPAHKCNF_05439	EACPGJJO_00578	LEKCGMDF_05254	MPGLDLPP_00269	KPJDMDHD_06084	GHDOMGIB_00621	BNIBDDLI_04017	JDCCEBOI_01207	GIEPEGPL_00722	FLHNBHIE_00826	PJJBBCBM_01197	BHHKDANE_05826	PDPFHIBO_05703	NEBPILJC_04552	HJJLPKDE_01318	JDENELGM_04714	KHNOHDME_05508	BIIPAFGE_04500	KFOCIMMI_04450	OMBHAEJC_04687	KLCILLII_05159	BGEAKIKM_04825	ENLJKLLI_05747	NAEEEGCJ_04613	AAJFFOJO_01858	IHOJCDDA_01071	IJGNIBGJ_00961	EHJPMPCJ_04711
sspA_2		Stringent starvation protein A	370	370	1	1	16605				404	617	616	KPLJNGKJ_03370	NMGDBHEM_04826	EAIKGHFG_01261	LJIOFKJA_05250	LCAPGCKE_06554	JGKDJMLB_05765	GJJOMOEH_04555	BHCEAKDH_06040	FPAHKCNF_05447	EACPGJJO_00570	LEKCGMDF_05262	MPGLDLPP_00261	KPJDMDHD_06076	GHDOMGIB_00629	BNIBDDLI_04009	JDCCEBOI_01199	GIEPEGPL_00730	FLHNBHIE_00834	PJJBBCBM_01205	BHHKDANE_05818	PDPFHIBO_05695	NEBPILJC_04544	HJJLPKDE_01310	JDENELGM_04722	KHNOHDME_05500	BIIPAFGE_04508	KFOCIMMI_04458	OMBHAEJC_04695	KLCILLII_05167	BGEAKIKM_04833	ENLJKLLI_05755	NAEEEGCJ_04621	AAJFFOJO_01850	IHOJCDDA_01063	IJGNIBGJ_00953	EHJPMPCJ_04719
petA		Ubiquinol-cytochrome c reductase iron-sulfur subunit	370	370	1	1	16601				518	593	592	KPLJNGKJ_03373	NMGDBHEM_04829	EAIKGHFG_01264	LJIOFKJA_05253	LCAPGCKE_06557	JGKDJMLB_05762	GJJOMOEH_04558	BHCEAKDH_06043	FPAHKCNF_03657	EACPGJJO_00567	LEKCGMDF_02628	MPGLDLPP_00258	KPJDMDHD_00845	GHDOMGIB_00632	BNIBDDLI_04006	JDCCEBOI_01196	GIEPEGPL_00733	FLHNBHIE_00837	PJJBBCBM_01208	BHHKDANE_05815	PDPFHIBO_05692	NEBPILJC_04541	HJJLPKDE_01307	JDENELGM_04725	KHNOHDME_05497	BIIPAFGE_04511	KFOCIMMI_04461	OMBHAEJC_04698	KLCILLII_05170	BGEAKIKM_04836	ENLJKLLI_05758	NAEEEGCJ_04624	AAJFFOJO_01847	IHOJCDDA_01060	IJGNIBGJ_00950	EHJPMPCJ_04722
rplM		50S ribosomal protein L13	370	370	1	1	16599				419	428	427	KPLJNGKJ_03375	NMGDBHEM_04831	EAIKGHFG_01266	LJIOFKJA_05255	LCAPGCKE_06559	JGKDJMLB_05760	GJJOMOEH_04560	BHCEAKDH_06045	FPAHKCNF_03659	EACPGJJO_00565	LEKCGMDF_02630	MPGLDLPP_00256	KPJDMDHD_00843	GHDOMGIB_00634	BNIBDDLI_04004	JDCCEBOI_01194	GIEPEGPL_00735	FLHNBHIE_00839	PJJBBCBM_01210	BHHKDANE_05813	PDPFHIBO_05690	NEBPILJC_04539	HJJLPKDE_01305	JDENELGM_04727	KHNOHDME_05495	BIIPAFGE_04513	KFOCIMMI_04463	OMBHAEJC_04700	KLCILLII_05172	BGEAKIKM_04838	ENLJKLLI_05760	NAEEEGCJ_04626	AAJFFOJO_01845	IHOJCDDA_01058	IJGNIBGJ_00948	EHJPMPCJ_04724
zapE_2		Cell division protein ZapE	370	370	1	1	16593				1019	1094	1093	KPLJNGKJ_03380	NMGDBHEM_04836	EAIKGHFG_01271	LJIOFKJA_05260	LCAPGCKE_06564	JGKDJMLB_05755	GJJOMOEH_04565	BHCEAKDH_06050	FPAHKCNF_03664	EACPGJJO_00560	LEKCGMDF_02635	MPGLDLPP_00251	KPJDMDHD_00838	GHDOMGIB_00639	BNIBDDLI_03999	JDCCEBOI_01189	GIEPEGPL_00740	FLHNBHIE_00844	PJJBBCBM_01215	BHHKDANE_05808	PDPFHIBO_05685	NEBPILJC_04534	HJJLPKDE_01300	JDENELGM_04732	KHNOHDME_05490	BIIPAFGE_04518	KFOCIMMI_04468	OMBHAEJC_04705	KLCILLII_05177	BGEAKIKM_04843	ENLJKLLI_05765	NAEEEGCJ_04631	AAJFFOJO_01840	IHOJCDDA_01053	IJGNIBGJ_00943	EHJPMPCJ_04729
group_11997		hypothetical protein	370	370	1	1	16591				602	629	627	KPLJNGKJ_03382	NMGDBHEM_04838	EAIKGHFG_01273	LJIOFKJA_05262	LCAPGCKE_06566	JGKDJMLB_05753	GJJOMOEH_04567	BHCEAKDH_06052	FPAHKCNF_03666	EACPGJJO_00558	LEKCGMDF_02637	MPGLDLPP_00249	KPJDMDHD_00836	GHDOMGIB_00641	BNIBDDLI_03997	JDCCEBOI_01187	GIEPEGPL_00742	FLHNBHIE_00846	PJJBBCBM_01217	BHHKDANE_05806	PDPFHIBO_05683	NEBPILJC_04532	HJJLPKDE_01298	JDENELGM_04734	KHNOHDME_05488	BIIPAFGE_04520	KFOCIMMI_04470	OMBHAEJC_04707	KLCILLII_05179	BGEAKIKM_04845	ENLJKLLI_05767	NAEEEGCJ_04633	AAJFFOJO_01838	IHOJCDDA_01051	IJGNIBGJ_00941	EHJPMPCJ_04731
murA		UDP-N-acetylglucosamine 1-carboxyvinyltransferase	370	370	1	1	16580				407	1265	1262	KPLJNGKJ_03392	NMGDBHEM_04848	EAIKGHFG_01283	LJIOFKJA_05272	LCAPGCKE_06577	JGKDJMLB_05743	GJJOMOEH_04577	BHCEAKDH_06062	FPAHKCNF_03676	EACPGJJO_00548	LEKCGMDF_02647	MPGLDLPP_00239	KPJDMDHD_00826	GHDOMGIB_00651	BNIBDDLI_03987	JDCCEBOI_01177	GIEPEGPL_00752	FLHNBHIE_00856	PJJBBCBM_01227	BHHKDANE_05796	PDPFHIBO_05673	NEBPILJC_04522	HJJLPKDE_01288	JDENELGM_04744	KHNOHDME_05478	BIIPAFGE_04530	KFOCIMMI_04480	OMBHAEJC_04717	KLCILLII_05189	BGEAKIKM_04855	ENLJKLLI_05777	NAEEEGCJ_04643	AAJFFOJO_01828	IHOJCDDA_01041	IJGNIBGJ_00931	EHJPMPCJ_04741
mlaD		Intermembrane phospholipid transport system binding protein MlaD	370	370	1	1	16576				410	473	472	KPLJNGKJ_03396	NMGDBHEM_04852	EAIKGHFG_01287	LJIOFKJA_05276	LCAPGCKE_06581	JGKDJMLB_05739	GJJOMOEH_04581	BHCEAKDH_06066	FPAHKCNF_03680	EACPGJJO_00544	LEKCGMDF_02651	MPGLDLPP_00235	KPJDMDHD_00822	GHDOMGIB_00655	BNIBDDLI_03983	JDCCEBOI_01173	GIEPEGPL_00756	FLHNBHIE_00860	PJJBBCBM_01231	BHHKDANE_05792	PDPFHIBO_05669	NEBPILJC_04518	HJJLPKDE_01284	JDENELGM_04748	KHNOHDME_05474	BIIPAFGE_04534	KFOCIMMI_04484	OMBHAEJC_04721	KLCILLII_05193	BGEAKIKM_04859	ENLJKLLI_05781	NAEEEGCJ_04647	AAJFFOJO_01824	IHOJCDDA_01037	IJGNIBGJ_00927	EHJPMPCJ_04745
mlaF		Intermembrane phospholipid transport system ATP-binding protein MlaF	370	370	1	1	16574				563	809	808	KPLJNGKJ_03398	NMGDBHEM_04854	EAIKGHFG_01289	LJIOFKJA_05278	LCAPGCKE_06583	JGKDJMLB_05737	GJJOMOEH_04583	BHCEAKDH_06068	FPAHKCNF_03682	EACPGJJO_00542	LEKCGMDF_02653	MPGLDLPP_00233	KPJDMDHD_00820	GHDOMGIB_00657	BNIBDDLI_03981	JDCCEBOI_01171	GIEPEGPL_00758	FLHNBHIE_00862	PJJBBCBM_01233	BHHKDANE_05790	PDPFHIBO_05667	NEBPILJC_04516	HJJLPKDE_01282	JDENELGM_04750	KHNOHDME_05472	BIIPAFGE_04536	KFOCIMMI_04486	OMBHAEJC_04723	KLCILLII_05195	BGEAKIKM_04861	ENLJKLLI_05783	NAEEEGCJ_04649	AAJFFOJO_01822	IHOJCDDA_01035	IJGNIBGJ_00925	EHJPMPCJ_04747
kdsC		3-deoxy-D-manno-octulosonate 8-phosphate phosphatase KdsC	370	370	1	1	16571				386	539	538	KPLJNGKJ_03401	NMGDBHEM_04857	EAIKGHFG_01291	LJIOFKJA_05281	LCAPGCKE_06586	JGKDJMLB_05734	GJJOMOEH_04586	BHCEAKDH_06071	FPAHKCNF_03684	EACPGJJO_00540	LEKCGMDF_02655	MPGLDLPP_00231	KPJDMDHD_00818	GHDOMGIB_00660	BNIBDDLI_03978	JDCCEBOI_01168	GIEPEGPL_00761	FLHNBHIE_00865	PJJBBCBM_01236	BHHKDANE_05787	PDPFHIBO_05664	NEBPILJC_04513	HJJLPKDE_01279	JDENELGM_04753	KHNOHDME_05469	BIIPAFGE_04539	KFOCIMMI_04489	OMBHAEJC_04726	KLCILLII_05198	BGEAKIKM_04864	ENLJKLLI_05786	NAEEEGCJ_04652	AAJFFOJO_01819	IHOJCDDA_01032	IJGNIBGJ_00922	EHJPMPCJ_04750
rpoN		RNA polymerase sigma-54 factor	370	370	1	1	16566				1370	1493	1492	KPLJNGKJ_03405	NMGDBHEM_04861	EAIKGHFG_01295	LJIOFKJA_05285	LCAPGCKE_06590	JGKDJMLB_05730	GJJOMOEH_04590	BHCEAKDH_06075	FPAHKCNF_03688	EACPGJJO_00536	LEKCGMDF_02659	MPGLDLPP_00227	KPJDMDHD_00814	GHDOMGIB_00664	BNIBDDLI_03974	JDCCEBOI_01164	GIEPEGPL_00765	FLHNBHIE_00869	PJJBBCBM_01240	BHHKDANE_05783	PDPFHIBO_05660	NEBPILJC_04509	HJJLPKDE_01275	JDENELGM_04757	KHNOHDME_05465	BIIPAFGE_04543	KFOCIMMI_04493	OMBHAEJC_04730	KLCILLII_05202	BGEAKIKM_04868	ENLJKLLI_05790	NAEEEGCJ_04656	AAJFFOJO_01815	IHOJCDDA_01028	IJGNIBGJ_00918	EHJPMPCJ_04754
zupT		Zinc transporter ZupT	370	370	1	1	16561				467	902	899	KPLJNGKJ_03410	NMGDBHEM_04866	EAIKGHFG_01340	LJIOFKJA_05330	LCAPGCKE_06595	JGKDJMLB_05725	GJJOMOEH_04595	BHCEAKDH_06080	FPAHKCNF_03693	EACPGJJO_00531	LEKCGMDF_02664	MPGLDLPP_00222	KPJDMDHD_00809	GHDOMGIB_00669	BNIBDDLI_03969	JDCCEBOI_01159	GIEPEGPL_00770	FLHNBHIE_00874	PJJBBCBM_01245	BHHKDANE_05778	PDPFHIBO_05655	NEBPILJC_04504	HJJLPKDE_01270	JDENELGM_04762	KHNOHDME_05460	BIIPAFGE_04548	KFOCIMMI_04498	OMBHAEJC_04735	KLCILLII_05207	BGEAKIKM_04873	ENLJKLLI_05795	NAEEEGCJ_04661	AAJFFOJO_01810	IHOJCDDA_01023	IJGNIBGJ_00913	EHJPMPCJ_04759
fumC_2		Fumarate hydratase class II	370	370	1	1	16523				1376	1376	1376	KPLJNGKJ_03413	NMGDBHEM_04869	EAIKGHFG_01343	LJIOFKJA_05333	LCAPGCKE_06598	JGKDJMLB_05722	GJJOMOEH_04598	BHCEAKDH_06083	FPAHKCNF_03696	EACPGJJO_00528	LEKCGMDF_02667	MPGLDLPP_00219	KPJDMDHD_00806	GHDOMGIB_00672	BNIBDDLI_03966	JDCCEBOI_01156	GIEPEGPL_00773	FLHNBHIE_00877	PJJBBCBM_01248	BHHKDANE_05775	PDPFHIBO_05652	NEBPILJC_04501	HJJLPKDE_01267	JDENELGM_04765	KHNOHDME_05457	BIIPAFGE_04551	KFOCIMMI_04501	OMBHAEJC_04738	KLCILLII_05210	BGEAKIKM_04876	ENLJKLLI_05798	NAEEEGCJ_04664	AAJFFOJO_01807	IHOJCDDA_01020	IJGNIBGJ_00909	EHJPMPCJ_04762
group_12005		hypothetical protein	370	370	1	1	16522				386	395	394	KPLJNGKJ_03414	NMGDBHEM_04870	EAIKGHFG_01344	LJIOFKJA_05334	LCAPGCKE_06599	JGKDJMLB_05721	GJJOMOEH_04599	BHCEAKDH_06084	FPAHKCNF_03697	EACPGJJO_00527	LEKCGMDF_02668	MPGLDLPP_00218	KPJDMDHD_00805	GHDOMGIB_00673	BNIBDDLI_03965	JDCCEBOI_01155	GIEPEGPL_00774	FLHNBHIE_00878	PJJBBCBM_01249	BHHKDANE_05774	PDPFHIBO_05651	NEBPILJC_04500	HJJLPKDE_01266	JDENELGM_04766	KHNOHDME_05456	BIIPAFGE_04552	KFOCIMMI_04502	OMBHAEJC_04739	KLCILLII_05211	BGEAKIKM_04877	ENLJKLLI_05799	NAEEEGCJ_04665	AAJFFOJO_01806	IHOJCDDA_01019	IJGNIBGJ_00908	EHJPMPCJ_04763
group_12006		hypothetical protein	370	370	1	1	16520			Hypothetical protein with no hits to refseq/uniprot/clusters/cdd/tigrfams/pfam overlapping another protein with hits	524	629	524	KPLJNGKJ_03416	NMGDBHEM_04872	EAIKGHFG_01346	LJIOFKJA_05336	LCAPGCKE_06601	JGKDJMLB_05719	GJJOMOEH_04601	BHCEAKDH_06086	FPAHKCNF_03699	EACPGJJO_00525	LEKCGMDF_02670	MPGLDLPP_00216	KPJDMDHD_00803	GHDOMGIB_00675	BNIBDDLI_03963	JDCCEBOI_01153	GIEPEGPL_00776	FLHNBHIE_00880	PJJBBCBM_01251	BHHKDANE_05772	PDPFHIBO_05649	NEBPILJC_04498	HJJLPKDE_01264	JDENELGM_04768	KHNOHDME_05454	BIIPAFGE_04554	KFOCIMMI_04504	OMBHAEJC_04741	KLCILLII_05213	BGEAKIKM_04879	ENLJKLLI_05801	NAEEEGCJ_04667	AAJFFOJO_01804	IHOJCDDA_01017	IJGNIBGJ_00906	EHJPMPCJ_04765
regB		hypothetical protein	370	370	1	1	16493				698	1268	1266	KPLJNGKJ_03437	NMGDBHEM_04893	EAIKGHFG_01367	LJIOFKJA_05357	LCAPGCKE_06622	JGKDJMLB_05698	GJJOMOEH_04622	BHCEAKDH_06107	FPAHKCNF_05934	EACPGJJO_00504	LEKCGMDF_02691	MPGLDLPP_00195	KPJDMDHD_00782	GHDOMGIB_00696	BNIBDDLI_03942	JDCCEBOI_01132	GIEPEGPL_00797	FLHNBHIE_00901	PJJBBCBM_01272	BHHKDANE_05751	PDPFHIBO_05628	NEBPILJC_04477	HJJLPKDE_01243	JDENELGM_04789	KHNOHDME_05433	BIIPAFGE_04575	KFOCIMMI_04525	OMBHAEJC_04762	KLCILLII_05234	BGEAKIKM_04900	ENLJKLLI_05822	NAEEEGCJ_04688	AAJFFOJO_01783	IHOJCDDA_00996	IJGNIBGJ_00883	EHJPMPCJ_04786
dppC		Dipeptide transport system permease protein DppC	370	370	1	1	16479				497	911	909	KPLJNGKJ_03447	NMGDBHEM_04903	EAIKGHFG_01373	LJIOFKJA_05367	LCAPGCKE_06632	JGKDJMLB_05688	GJJOMOEH_04632	BHCEAKDH_06117	FPAHKCNF_01766	EACPGJJO_01103	LEKCGMDF_00611	MPGLDLPP_00626	KPJDMDHD_00772	GHDOMGIB_00706	BNIBDDLI_03932	JDCCEBOI_01122	GIEPEGPL_00807	FLHNBHIE_00911	PJJBBCBM_01282	BHHKDANE_05741	PDPFHIBO_05618	NEBPILJC_04467	HJJLPKDE_01233	JDENELGM_04799	KHNOHDME_05423	BIIPAFGE_04585	KFOCIMMI_04535	OMBHAEJC_04772	KLCILLII_05244	BGEAKIKM_04918	ENLJKLLI_05832	NAEEEGCJ_04698	AAJFFOJO_01773	IHOJCDDA_00986	IJGNIBGJ_00873	EHJPMPCJ_04796
eptC		Phosphoethanolamine transferase EptC	370	370	1	1	16465				1652	1802	1801	KPLJNGKJ_03460	NMGDBHEM_04916	EAIKGHFG_01386	LJIOFKJA_05380	LCAPGCKE_06645	JGKDJMLB_05674	GJJOMOEH_04645	BHCEAKDH_06130	FPAHKCNF_01753	EACPGJJO_02966	LEKCGMDF_00348	MPGLDLPP_02982	KPJDMDHD_03239	GHDOMGIB_00719	BNIBDDLI_03918	JDCCEBOI_01109	GIEPEGPL_00820	FLHNBHIE_00924	PJJBBCBM_01295	BHHKDANE_05728	PDPFHIBO_05605	NEBPILJC_04454	HJJLPKDE_01220	JDENELGM_04812	KHNOHDME_05410	BIIPAFGE_04598	KFOCIMMI_04548	OMBHAEJC_04785	KLCILLII_05257	BGEAKIKM_04931	ENLJKLLI_05845	NAEEEGCJ_04711	AAJFFOJO_01760	IHOJCDDA_00973	IJGNIBGJ_00860	EHJPMPCJ_04809
group_12014		hypothetical protein	370	370	1	1	16462				2021	2024	2021	KPLJNGKJ_03463	NMGDBHEM_04919	EAIKGHFG_01389	LJIOFKJA_05383	LCAPGCKE_06648	JGKDJMLB_05671	GJJOMOEH_04648	BHCEAKDH_06133	FPAHKCNF_01750	EACPGJJO_02963	LEKCGMDF_00351	MPGLDLPP_02979	KPJDMDHD_03236	GHDOMGIB_00722	BNIBDDLI_03915	JDCCEBOI_01106	GIEPEGPL_00823	FLHNBHIE_00927	PJJBBCBM_01298	BHHKDANE_05725	PDPFHIBO_05602	NEBPILJC_04451	HJJLPKDE_01217	JDENELGM_04815	KHNOHDME_05407	BIIPAFGE_04601	KFOCIMMI_04551	OMBHAEJC_04788	KLCILLII_05260	BGEAKIKM_04934	ENLJKLLI_05848	NAEEEGCJ_04714	AAJFFOJO_01757	IHOJCDDA_00970	IJGNIBGJ_00857	EHJPMPCJ_04812
group_12017		hypothetical protein	370	370	1	1	16367				434	449	448	KPLJNGKJ_03481	NMGDBHEM_04935	EAIKGHFG_01405	LJIOFKJA_05401	LCAPGCKE_03698	JGKDJMLB_05654	GJJOMOEH_04664	BHCEAKDH_06149	FPAHKCNF_05016	EACPGJJO_02935	LEKCGMDF_04776	MPGLDLPP_02951	KPJDMDHD_03208	GHDOMGIB_00739	BNIBDDLI_03898	JDCCEBOI_01089	GIEPEGPL_00840	FLHNBHIE_00943	PJJBBCBM_03633	BHHKDANE_05709	PDPFHIBO_05584	NEBPILJC_04435	HJJLPKDE_01200	JDENELGM_04831	KHNOHDME_05391	BIIPAFGE_04619	KFOCIMMI_04570	OMBHAEJC_04805	KLCILLII_05277	BGEAKIKM_04950	ENLJKLLI_06204	NAEEEGCJ_04730	AAJFFOJO_01741	IHOJCDDA_00952	IJGNIBGJ_00839	EHJPMPCJ_04847
ndh		NADH dehydrogenase	370	370	1	1	16365				425	1307	1304	KPLJNGKJ_03483	NMGDBHEM_04937	EAIKGHFG_01407	LJIOFKJA_05403	LCAPGCKE_03700	JGKDJMLB_05652	GJJOMOEH_04666	BHCEAKDH_06151	FPAHKCNF_05014	EACPGJJO_02933	LEKCGMDF_04778	MPGLDLPP_02949	KPJDMDHD_03206	GHDOMGIB_00741	BNIBDDLI_03896	JDCCEBOI_01087	GIEPEGPL_00842	FLHNBHIE_00945	PJJBBCBM_03631	BHHKDANE_05707	PDPFHIBO_05582	NEBPILJC_04433	HJJLPKDE_01198	JDENELGM_04833	KHNOHDME_05389	BIIPAFGE_04621	KFOCIMMI_04572	OMBHAEJC_04807	KLCILLII_05279	BGEAKIKM_04952	ENLJKLLI_06202	NAEEEGCJ_04732	AAJFFOJO_01739	IHOJCDDA_00950	IJGNIBGJ_00837	EHJPMPCJ_04849
fkpB		FKBP-type 16 kDa peptidyl-prolyl cis-trans isomerase	370	370	1	1	12891				440	440	440	KPLJNGKJ_03507	NMGDBHEM_04961	EAIKGHFG_01549	LJIOFKJA_05519	LCAPGCKE_01851	JGKDJMLB_01375	GJJOMOEH_04690	BHCEAKDH_06175	FPAHKCNF_04520	EACPGJJO_04213	LEKCGMDF_06067	MPGLDLPP_03951	KPJDMDHD_05365	GHDOMGIB_01079	BNIBDDLI_03776	JDCCEBOI_01063	GIEPEGPL_01417	FLHNBHIE_01256	PJJBBCBM_03607	BHHKDANE_05683	PDPFHIBO_05447	NEBPILJC_04306	HJJLPKDE_03652	JDENELGM_04992	KHNOHDME_05365	BIIPAFGE_04645	KFOCIMMI_04596	OMBHAEJC_04832	KLCILLII_05406	BGEAKIKM_04977	ENLJKLLI_03399	NAEEEGCJ_04757	AAJFFOJO_01617	IHOJCDDA_00817	IJGNIBGJ_00813	EHJPMPCJ_04873
yjiA_2		P-loop guanosine triphosphatase YjiA	370	370	1	1	12790				959	1004	1003	KPLJNGKJ_03555	NMGDBHEM_05010	EAIKGHFG_01596	LJIOFKJA_05567	LCAPGCKE_01899	JGKDJMLB_01423	GJJOMOEH_04740	BHCEAKDH_03592	FPAHKCNF_05037	EACPGJJO_04734	LEKCGMDF_04833	MPGLDLPP_04637	KPJDMDHD_00190	GHDOMGIB_01127	BNIBDDLI_03729	JDCCEBOI_01015	GIEPEGPL_01465	FLHNBHIE_04036	PJJBBCBM_03562	BHHKDANE_05635	PDPFHIBO_05399	NEBPILJC_04257	HJJLPKDE_04517	JDENELGM_05040	KHNOHDME_05317	BIIPAFGE_04693	KFOCIMMI_04644	OMBHAEJC_04880	KLCILLII_05455	BGEAKIKM_05026	ENLJKLLI_03351	NAEEEGCJ_04805	AAJFFOJO_01569	IHOJCDDA_00769	IJGNIBGJ_00763	EHJPMPCJ_04921
group_12029		hypothetical protein	370	370	1	1	12783				431	434	433	KPLJNGKJ_03561	NMGDBHEM_05016	EAIKGHFG_01604	LJIOFKJA_05573	LCAPGCKE_01905	JGKDJMLB_01429	GJJOMOEH_04746	BHCEAKDH_03598	FPAHKCNF_00059	EACPGJJO_01542	LEKCGMDF_01377	MPGLDLPP_01949	KPJDMDHD_01904	GHDOMGIB_01133	BNIBDDLI_03723	JDCCEBOI_01009	GIEPEGPL_01471	FLHNBHIE_04042	PJJBBCBM_03568	BHHKDANE_05629	PDPFHIBO_05393	NEBPILJC_04251	HJJLPKDE_04511	JDENELGM_05046	KHNOHDME_05311	BIIPAFGE_04699	KFOCIMMI_04650	OMBHAEJC_04886	KLCILLII_05461	BGEAKIKM_05032	ENLJKLLI_03345	NAEEEGCJ_04811	AAJFFOJO_01563	IHOJCDDA_00763	IJGNIBGJ_00757	EHJPMPCJ_04927
katB		Catalase	370	370	1	1	12755				1541	1541	1541	KPLJNGKJ_03564	NMGDBHEM_05019	EAIKGHFG_01607	LJIOFKJA_05576	LCAPGCKE_01908	JGKDJMLB_01432	GJJOMOEH_04749	BHCEAKDH_03601	FPAHKCNF_00056	EACPGJJO_00452	LEKCGMDF_00503	MPGLDLPP_00445	KPJDMDHD_00686	GHDOMGIB_01136	BNIBDDLI_03720	JDCCEBOI_01006	GIEPEGPL_01474	FLHNBHIE_04045	PJJBBCBM_03571	BHHKDANE_05626	PDPFHIBO_05390	NEBPILJC_04248	HJJLPKDE_04508	JDENELGM_05049	KHNOHDME_05308	BIIPAFGE_04702	KFOCIMMI_04653	OMBHAEJC_04889	KLCILLII_05464	BGEAKIKM_05035	ENLJKLLI_03342	NAEEEGCJ_04814	AAJFFOJO_01560	IHOJCDDA_00760	IJGNIBGJ_00754	EHJPMPCJ_04930
dctP_3		C4-dicarboxylate-binding periplasmic protein DctP	370	370	1	1	12751				857	998	997	KPLJNGKJ_03567	NMGDBHEM_05022	EAIKGHFG_01610	LJIOFKJA_05579	LCAPGCKE_01911	JGKDJMLB_01435	GJJOMOEH_04753	BHCEAKDH_03605	FPAHKCNF_00053	EACPGJJO_00455	LEKCGMDF_00506	MPGLDLPP_00448	KPJDMDHD_00683	GHDOMGIB_01139	BNIBDDLI_03717	JDCCEBOI_01003	GIEPEGPL_01477	FLHNBHIE_04049	PJJBBCBM_03575	BHHKDANE_05623	PDPFHIBO_05387	NEBPILJC_04245	HJJLPKDE_04505	JDENELGM_05052	KHNOHDME_05305	BIIPAFGE_04705	KFOCIMMI_04656	OMBHAEJC_04892	KLCILLII_05467	BGEAKIKM_05038	ENLJKLLI_03339	NAEEEGCJ_04817	AAJFFOJO_01557	IHOJCDDA_00757	IJGNIBGJ_00751	EHJPMPCJ_04933
pucA		putative xanthine dehydrogenase subunit A	370	370	1	1	12747				971	971	971	KPLJNGKJ_03570	NMGDBHEM_05025	EAIKGHFG_01613	LJIOFKJA_05582	LCAPGCKE_01914	JGKDJMLB_01438	GJJOMOEH_04756	BHCEAKDH_03608	FPAHKCNF_00050	EACPGJJO_00458	LEKCGMDF_00509	MPGLDLPP_00451	KPJDMDHD_00680	GHDOMGIB_01142	BNIBDDLI_03714	JDCCEBOI_01000	GIEPEGPL_01480	FLHNBHIE_04052	PJJBBCBM_03578	BHHKDANE_05620	PDPFHIBO_05384	NEBPILJC_04242	HJJLPKDE_04502	JDENELGM_05055	KHNOHDME_05302	BIIPAFGE_04708	KFOCIMMI_04659	OMBHAEJC_04895	KLCILLII_05470	BGEAKIKM_05041	ENLJKLLI_03336	NAEEEGCJ_04820	AAJFFOJO_01554	IHOJCDDA_00754	IJGNIBGJ_00748	EHJPMPCJ_04936
lysP		Lysine-specific permease	370	370	1	1	12730				1340	1463	1462	KPLJNGKJ_03580	NMGDBHEM_05035	EAIKGHFG_01624	LJIOFKJA_05592	LCAPGCKE_01924	JGKDJMLB_01448	GJJOMOEH_04766	BHCEAKDH_03261	FPAHKCNF_02663	EACPGJJO_02421	LEKCGMDF_02988	MPGLDLPP_02523	KPJDMDHD_02506	GHDOMGIB_01152	BNIBDDLI_03704	JDCCEBOI_00990	GIEPEGPL_01490	FLHNBHIE_03799	PJJBBCBM_03292	BHHKDANE_05610	PDPFHIBO_05374	NEBPILJC_04232	HJJLPKDE_04059	JDENELGM_05065	KHNOHDME_05767	BIIPAFGE_04718	KFOCIMMI_04669	OMBHAEJC_04905	KLCILLII_05480	BGEAKIKM_05051	ENLJKLLI_03326	NAEEEGCJ_04831	AAJFFOJO_01544	IHOJCDDA_00744	IJGNIBGJ_00737	EHJPMPCJ_04946
mcpU_2		Methyl-accepting chemotaxis protein McpU	370	370	1	1	12722				1964	2138	2137	KPLJNGKJ_03585	NMGDBHEM_05040	EAIKGHFG_01629	LJIOFKJA_05597	LCAPGCKE_01929	JGKDJMLB_01453	GJJOMOEH_04771	BHCEAKDH_03266	FPAHKCNF_02658	EACPGJJO_02416	LEKCGMDF_02993	MPGLDLPP_02518	KPJDMDHD_02511	GHDOMGIB_01157	BNIBDDLI_03699	JDCCEBOI_00985	GIEPEGPL_01495	FLHNBHIE_03804	PJJBBCBM_03297	BHHKDANE_05605	PDPFHIBO_05369	NEBPILJC_04227	HJJLPKDE_04064	JDENELGM_05070	KHNOHDME_05762	BIIPAFGE_04723	KFOCIMMI_04674	OMBHAEJC_04910	KLCILLII_05485	BGEAKIKM_05056	ENLJKLLI_03321	NAEEEGCJ_04836	AAJFFOJO_01539	IHOJCDDA_00739	IJGNIBGJ_00732	EHJPMPCJ_04951
mgtC_2		Protein MgtC	370	370	1	1	12719				704	1076	705	KPLJNGKJ_03587	NMGDBHEM_05042	EAIKGHFG_01631	LJIOFKJA_05599	LCAPGCKE_01931	JGKDJMLB_01455	GJJOMOEH_04773	BHCEAKDH_03268	FPAHKCNF_02656	EACPGJJO_02414	LEKCGMDF_02995	MPGLDLPP_02516	KPJDMDHD_02513	GHDOMGIB_01159	BNIBDDLI_03697	JDCCEBOI_00983	GIEPEGPL_01497	FLHNBHIE_03806	PJJBBCBM_03299	BHHKDANE_05603	PDPFHIBO_05367	NEBPILJC_04225	HJJLPKDE_04066	JDENELGM_05072	KHNOHDME_05760	BIIPAFGE_04725	KFOCIMMI_04676	OMBHAEJC_04912	KLCILLII_05487	BGEAKIKM_05058	ENLJKLLI_03319	NAEEEGCJ_04838	AAJFFOJO_01537	IHOJCDDA_00737	IJGNIBGJ_00730	EHJPMPCJ_04953
group_12040		hypothetical protein	370	370	1	1	12714				206	206	206	KPLJNGKJ_03592	NMGDBHEM_05047	EAIKGHFG_01636	LJIOFKJA_05604	LCAPGCKE_01936	JGKDJMLB_01460	GJJOMOEH_04778	BHCEAKDH_03273	FPAHKCNF_02651	EACPGJJO_02409	LEKCGMDF_03000	MPGLDLPP_02511	KPJDMDHD_02518	GHDOMGIB_01164	BNIBDDLI_03692	JDCCEBOI_00978	GIEPEGPL_01502	FLHNBHIE_03811	PJJBBCBM_03304	BHHKDANE_05598	PDPFHIBO_05362	NEBPILJC_04220	HJJLPKDE_04071	JDENELGM_05077	KHNOHDME_05755	BIIPAFGE_04730	KFOCIMMI_04681	OMBHAEJC_04917	KLCILLII_05492	BGEAKIKM_05063	ENLJKLLI_03314	NAEEEGCJ_04843	AAJFFOJO_01532	IHOJCDDA_00732	IJGNIBGJ_00725	EHJPMPCJ_04958
group_12041		hypothetical protein	370	370	1	1	12712				452	587	586	KPLJNGKJ_03593	NMGDBHEM_05048	EAIKGHFG_01637	LJIOFKJA_05605	LCAPGCKE_01937	JGKDJMLB_01461	GJJOMOEH_04779	BHCEAKDH_03274	FPAHKCNF_02650	EACPGJJO_02408	LEKCGMDF_03001	MPGLDLPP_02510	KPJDMDHD_02519	GHDOMGIB_01165	BNIBDDLI_03691	JDCCEBOI_00977	GIEPEGPL_01503	FLHNBHIE_03812	PJJBBCBM_03305	BHHKDANE_05597	PDPFHIBO_05361	NEBPILJC_04219	HJJLPKDE_04072	JDENELGM_05078	KHNOHDME_05754	BIIPAFGE_04731	KFOCIMMI_04682	OMBHAEJC_04918	KLCILLII_05493	BGEAKIKM_05064	ENLJKLLI_03313	NAEEEGCJ_04844	AAJFFOJO_01531	IHOJCDDA_00731	IJGNIBGJ_00724	EHJPMPCJ_04959
exuT_3		Hexuronate transporter	370	370	1	1	12695				932	1373	1370	KPLJNGKJ_03608	NMGDBHEM_05063	EAIKGHFG_01653	LJIOFKJA_05620	LCAPGCKE_01952	JGKDJMLB_01476	GJJOMOEH_04794	BHCEAKDH_03289	FPAHKCNF_02635	EACPGJJO_02393	LEKCGMDF_03016	MPGLDLPP_02495	KPJDMDHD_02534	GHDOMGIB_01180	BNIBDDLI_03676	JDCCEBOI_00962	GIEPEGPL_01518	FLHNBHIE_03827	PJJBBCBM_03320	BHHKDANE_05582	PDPFHIBO_05346	NEBPILJC_04204	HJJLPKDE_04087	JDENELGM_05093	KHNOHDME_05739	BIIPAFGE_04746	KFOCIMMI_04697	OMBHAEJC_04933	KLCILLII_05508	BGEAKIKM_05079	ENLJKLLI_03298	NAEEEGCJ_04859	AAJFFOJO_01516	IHOJCDDA_00716	IJGNIBGJ_00709	EHJPMPCJ_04974
group_12043		Epimerase family protein	370	370	1	1	12693				917	917	917	KPLJNGKJ_03610	NMGDBHEM_05065	EAIKGHFG_01655	LJIOFKJA_05622	LCAPGCKE_01954	JGKDJMLB_01478	GJJOMOEH_04796	BHCEAKDH_03291	FPAHKCNF_02633	EACPGJJO_02391	LEKCGMDF_03018	MPGLDLPP_02493	KPJDMDHD_02536	GHDOMGIB_01182	BNIBDDLI_03674	JDCCEBOI_00960	GIEPEGPL_01520	FLHNBHIE_03829	PJJBBCBM_03322	BHHKDANE_05580	PDPFHIBO_05344	NEBPILJC_04202	HJJLPKDE_04089	JDENELGM_05095	KHNOHDME_05737	BIIPAFGE_04748	KFOCIMMI_04699	OMBHAEJC_04935	KLCILLII_05510	BGEAKIKM_05081	ENLJKLLI_03296	NAEEEGCJ_04861	AAJFFOJO_01514	IHOJCDDA_00714	IJGNIBGJ_00707	EHJPMPCJ_04976
murI		Glutamate racemase	370	370	1	1	12687				797	797	797	KPLJNGKJ_03616	NMGDBHEM_05071	EAIKGHFG_01661	LJIOFKJA_05628	LCAPGCKE_01960	JGKDJMLB_01484	GJJOMOEH_04802	BHCEAKDH_03297	FPAHKCNF_02627	EACPGJJO_02385	LEKCGMDF_03024	MPGLDLPP_02487	KPJDMDHD_02542	GHDOMGIB_01188	BNIBDDLI_03668	JDCCEBOI_00954	GIEPEGPL_01526	FLHNBHIE_03835	PJJBBCBM_03328	BHHKDANE_05574	PDPFHIBO_05338	NEBPILJC_04196	HJJLPKDE_04095	JDENELGM_05101	KHNOHDME_05731	BIIPAFGE_04755	KFOCIMMI_04709	OMBHAEJC_04942	KLCILLII_05516	BGEAKIKM_05088	ENLJKLLI_03290	NAEEEGCJ_04868	AAJFFOJO_01508	IHOJCDDA_00708	IJGNIBGJ_00701	EHJPMPCJ_04982
group_12045	bepA_3	Beta-barrel assembly-enhancing protease	370	370	1	1	12682				1313	1727	1725	KPLJNGKJ_03621	NMGDBHEM_05076	EAIKGHFG_01666	LJIOFKJA_05633	LCAPGCKE_01965	JGKDJMLB_01489	GJJOMOEH_04807	BHCEAKDH_03302	FPAHKCNF_02622	EACPGJJO_02380	LEKCGMDF_03029	MPGLDLPP_02482	KPJDMDHD_02547	GHDOMGIB_01193	BNIBDDLI_03663	JDCCEBOI_00949	GIEPEGPL_01531	FLHNBHIE_03840	PJJBBCBM_03333	BHHKDANE_05569	PDPFHIBO_05333	NEBPILJC_04191	HJJLPKDE_04100	JDENELGM_05106	KHNOHDME_05726	BIIPAFGE_04760	KFOCIMMI_04714	OMBHAEJC_04947	KLCILLII_05521	BGEAKIKM_05093	ENLJKLLI_03285	NAEEEGCJ_04873	AAJFFOJO_01503	IHOJCDDA_00703	IJGNIBGJ_00696	EHJPMPCJ_04987
pth		Peptidyl-tRNA hydrolase	370	370	1	1	12677				464	584	583	KPLJNGKJ_03627	NMGDBHEM_05082	EAIKGHFG_01671	LJIOFKJA_05639	LCAPGCKE_01970	JGKDJMLB_01494	GJJOMOEH_04813	BHCEAKDH_03308	FPAHKCNF_02616	EACPGJJO_02374	LEKCGMDF_03035	MPGLDLPP_02476	KPJDMDHD_02553	GHDOMGIB_01198	BNIBDDLI_03658	JDCCEBOI_00943	GIEPEGPL_01536	FLHNBHIE_03846	PJJBBCBM_03338	BHHKDANE_05563	PDPFHIBO_05328	NEBPILJC_04185	HJJLPKDE_04106	JDENELGM_05111	KHNOHDME_05720	BIIPAFGE_04766	KFOCIMMI_04719	OMBHAEJC_04953	KLCILLII_05527	BGEAKIKM_05099	ENLJKLLI_03280	NAEEEGCJ_04879	AAJFFOJO_01498	IHOJCDDA_00697	IJGNIBGJ_00690	EHJPMPCJ_04993
group_12058		hypothetical protein	370	370	1	1	33870				326	326	326	KPLJNGKJ_03680	NMGDBHEM_02105	EAIKGHFG_05095	LJIOFKJA_02504	LCAPGCKE_01435	JGKDJMLB_03815	GJJOMOEH_02875	BHCEAKDH_04345	FPAHKCNF_04050	EACPGJJO_03543	LEKCGMDF_02852	MPGLDLPP_02422	KPJDMDHD_03042	GHDOMGIB_00020	BNIBDDLI_04148	JDCCEBOI_03561	GIEPEGPL_03838	FLHNBHIE_04585	PJJBBCBM_04456	BHHKDANE_02296	PDPFHIBO_00311	NEBPILJC_00722	HJJLPKDE_05423	JDENELGM_02298	KHNOHDME_00357	BIIPAFGE_02203	KFOCIMMI_02181	OMBHAEJC_02943	KLCILLII_02508	BGEAKIKM_02319	ENLJKLLI_05980	NAEEEGCJ_02259	AAJFFOJO_04378	IHOJCDDA_03121	IJGNIBGJ_03120	EHJPMPCJ_02394
group_12060		hypothetical protein	370	370	1	1	33868				89	89	89	KPLJNGKJ_03682	NMGDBHEM_02107	EAIKGHFG_05093	LJIOFKJA_02502	LCAPGCKE_01437	JGKDJMLB_03817	GJJOMOEH_02873	BHCEAKDH_04343	FPAHKCNF_04048	EACPGJJO_03541	LEKCGMDF_02850	MPGLDLPP_02424	KPJDMDHD_03044	GHDOMGIB_00022	BNIBDDLI_04150	JDCCEBOI_03563	GIEPEGPL_03840	FLHNBHIE_04583	PJJBBCBM_04454	BHHKDANE_02298	PDPFHIBO_00313	NEBPILJC_00724	HJJLPKDE_05425	JDENELGM_02296	KHNOHDME_00359	BIIPAFGE_02201	KFOCIMMI_02179	OMBHAEJC_02945	KLCILLII_02506	BGEAKIKM_02317	ENLJKLLI_05978	NAEEEGCJ_02257	AAJFFOJO_04380	IHOJCDDA_03123	IJGNIBGJ_03122	EHJPMPCJ_02392
group_12062		hypothetical protein	370	370	1	1	33863				221	221	221	KPLJNGKJ_03686	NMGDBHEM_02111	EAIKGHFG_05089	LJIOFKJA_02498	LCAPGCKE_01441	JGKDJMLB_03821	GJJOMOEH_02869	BHCEAKDH_04339	FPAHKCNF_04044	EACPGJJO_03537	LEKCGMDF_02846	MPGLDLPP_02428	KPJDMDHD_03048	GHDOMGIB_00026	BNIBDDLI_04154	JDCCEBOI_03567	GIEPEGPL_03844	FLHNBHIE_04579	PJJBBCBM_04450	BHHKDANE_02302	PDPFHIBO_00317	NEBPILJC_00728	HJJLPKDE_05429	JDENELGM_02292	KHNOHDME_00363	BIIPAFGE_02197	KFOCIMMI_02175	OMBHAEJC_02949	KLCILLII_02502	BGEAKIKM_02313	ENLJKLLI_05974	NAEEEGCJ_02253	AAJFFOJO_04384	IHOJCDDA_03127	IJGNIBGJ_03126	EHJPMPCJ_02388
group_12063		hypothetical protein	370	370	1	1	33834				233	233	233	KPLJNGKJ_03690	NMGDBHEM_02115	EAIKGHFG_05085	LJIOFKJA_02494	LCAPGCKE_01445	JGKDJMLB_03825	GJJOMOEH_02818	BHCEAKDH_05518	FPAHKCNF_03242	EACPGJJO_03504	LEKCGMDF_02813	MPGLDLPP_00665	KPJDMDHD_03081	GHDOMGIB_00030	BNIBDDLI_04158	JDCCEBOI_03571	GIEPEGPL_03848	FLHNBHIE_05101	PJJBBCBM_05443	BHHKDANE_02306	PDPFHIBO_00321	NEBPILJC_00732	HJJLPKDE_05433	JDENELGM_02288	KHNOHDME_00367	BIIPAFGE_02193	KFOCIMMI_02171	OMBHAEJC_02953	KLCILLII_02469	BGEAKIKM_02309	ENLJKLLI_05970	NAEEEGCJ_02249	AAJFFOJO_04388	IHOJCDDA_03131	IJGNIBGJ_03130	EHJPMPCJ_02384
group_12064		hypothetical protein	370	370	1	1	33830				374	542	374	KPLJNGKJ_03694	NMGDBHEM_02119	EAIKGHFG_05081	LJIOFKJA_02490	LCAPGCKE_01449	JGKDJMLB_03829	GJJOMOEH_02814	BHCEAKDH_05514	FPAHKCNF_03238	EACPGJJO_03500	LEKCGMDF_02809	MPGLDLPP_04477	KPJDMDHD_03085	GHDOMGIB_00034	BNIBDDLI_04162	JDCCEBOI_03575	GIEPEGPL_03852	FLHNBHIE_05105	PJJBBCBM_05439	BHHKDANE_02310	PDPFHIBO_00325	NEBPILJC_00736	HJJLPKDE_05437	JDENELGM_02284	KHNOHDME_00371	BIIPAFGE_02189	KFOCIMMI_02167	OMBHAEJC_02957	KLCILLII_02465	BGEAKIKM_02305	ENLJKLLI_05966	NAEEEGCJ_02245	AAJFFOJO_04392	IHOJCDDA_03135	IJGNIBGJ_03134	EHJPMPCJ_02380
group_12065		hypothetical protein	370	370	1	1	33827				230	230	230	KPLJNGKJ_03697	NMGDBHEM_02122	EAIKGHFG_05078	LJIOFKJA_02487	LCAPGCKE_01452	JGKDJMLB_03832	GJJOMOEH_02811	BHCEAKDH_05511	FPAHKCNF_03235	EACPGJJO_03497	LEKCGMDF_02806	MPGLDLPP_04480	KPJDMDHD_03088	GHDOMGIB_00037	BNIBDDLI_04165	JDCCEBOI_03578	GIEPEGPL_03855	FLHNBHIE_05108	PJJBBCBM_05436	BHHKDANE_02313	PDPFHIBO_00328	NEBPILJC_00739	HJJLPKDE_05440	JDENELGM_02281	KHNOHDME_00374	BIIPAFGE_02186	KFOCIMMI_02164	OMBHAEJC_02960	KLCILLII_02462	BGEAKIKM_02302	ENLJKLLI_05963	NAEEEGCJ_02242	AAJFFOJO_04395	IHOJCDDA_03138	IJGNIBGJ_03137	EHJPMPCJ_02377
group_12066		hypothetical protein	370	370	1	1	33813				302	386	385	KPLJNGKJ_03699	NMGDBHEM_02124	EAIKGHFG_05074	LJIOFKJA_02485	LCAPGCKE_01454	JGKDJMLB_03834	GJJOMOEH_02809	BHCEAKDH_05509	FPAHKCNF_03233	EACPGJJO_03495	LEKCGMDF_02804	MPGLDLPP_04482	KPJDMDHD_03090	GHDOMGIB_00039	BNIBDDLI_04167	JDCCEBOI_03580	GIEPEGPL_03857	FLHNBHIE_05110	PJJBBCBM_05434	BHHKDANE_02315	PDPFHIBO_00330	NEBPILJC_00741	HJJLPKDE_05442	JDENELGM_02279	KHNOHDME_00376	BIIPAFGE_02184	KFOCIMMI_02162	OMBHAEJC_02962	KLCILLII_02460	BGEAKIKM_02300	ENLJKLLI_05961	NAEEEGCJ_02240	AAJFFOJO_04397	IHOJCDDA_03140	IJGNIBGJ_03139	EHJPMPCJ_02375
yhaJ_1		HTH-type transcriptional regulator YhaJ	370	370	1	1	33810				782	887	886	KPLJNGKJ_03701	NMGDBHEM_02126	EAIKGHFG_05072	LJIOFKJA_02483	LCAPGCKE_01456	JGKDJMLB_03836	GJJOMOEH_02807	BHCEAKDH_05507	FPAHKCNF_03231	EACPGJJO_03493	LEKCGMDF_02802	MPGLDLPP_04484	KPJDMDHD_03092	GHDOMGIB_00041	BNIBDDLI_04169	JDCCEBOI_03582	GIEPEGPL_03859	FLHNBHIE_05112	PJJBBCBM_05432	BHHKDANE_02317	PDPFHIBO_00332	NEBPILJC_00743	HJJLPKDE_05444	JDENELGM_02277	KHNOHDME_00378	BIIPAFGE_02182	KFOCIMMI_02160	OMBHAEJC_02964	KLCILLII_02458	BGEAKIKM_02298	ENLJKLLI_05959	NAEEEGCJ_02238	AAJFFOJO_04399	IHOJCDDA_03142	IJGNIBGJ_03141	EHJPMPCJ_02373
group_12068		hypothetical protein	370	370	1	1	33805				206	209	208	KPLJNGKJ_03706	NMGDBHEM_02131	EAIKGHFG_05067	LJIOFKJA_02478	LCAPGCKE_01461	JGKDJMLB_03841	GJJOMOEH_02802	BHCEAKDH_05502	FPAHKCNF_03226	EACPGJJO_03488	LEKCGMDF_02797	MPGLDLPP_04489	KPJDMDHD_03097	GHDOMGIB_00046	BNIBDDLI_04174	JDCCEBOI_03587	GIEPEGPL_03864	FLHNBHIE_05117	PJJBBCBM_05427	BHHKDANE_02322	PDPFHIBO_00337	NEBPILJC_00748	HJJLPKDE_05449	JDENELGM_02272	KHNOHDME_00383	BIIPAFGE_02177	KFOCIMMI_02155	OMBHAEJC_02969	KLCILLII_02453	BGEAKIKM_02293	ENLJKLLI_05954	NAEEEGCJ_02233	AAJFFOJO_04404	IHOJCDDA_03147	IJGNIBGJ_03146	EHJPMPCJ_02368
group_12069		hypothetical protein	370	370	1	1	33804				188	188	188	KPLJNGKJ_03707	NMGDBHEM_02132	EAIKGHFG_05066	LJIOFKJA_02477	LCAPGCKE_01462	JGKDJMLB_03842	GJJOMOEH_02801	BHCEAKDH_05501	FPAHKCNF_03225	EACPGJJO_03487	LEKCGMDF_02796	MPGLDLPP_04490	KPJDMDHD_03098	GHDOMGIB_00047	BNIBDDLI_04175	JDCCEBOI_03588	GIEPEGPL_03865	FLHNBHIE_05118	PJJBBCBM_05426	BHHKDANE_02323	PDPFHIBO_00338	NEBPILJC_00749	HJJLPKDE_02959	JDENELGM_02271	KHNOHDME_00384	BIIPAFGE_02176	KFOCIMMI_02154	OMBHAEJC_02970	KLCILLII_02452	BGEAKIKM_02292	ENLJKLLI_05953	NAEEEGCJ_02232	AAJFFOJO_04405	IHOJCDDA_03148	IJGNIBGJ_03147	EHJPMPCJ_02367
group_12070		hypothetical protein	370	370	1	1	33803				209	209	209	KPLJNGKJ_03708	NMGDBHEM_02133	EAIKGHFG_05065	LJIOFKJA_02476	LCAPGCKE_01463	JGKDJMLB_03843	GJJOMOEH_02800	BHCEAKDH_05500	FPAHKCNF_03224	EACPGJJO_03486	LEKCGMDF_02795	MPGLDLPP_04491	KPJDMDHD_03099	GHDOMGIB_00048	BNIBDDLI_04176	JDCCEBOI_03589	GIEPEGPL_03866	FLHNBHIE_05119	PJJBBCBM_05425	BHHKDANE_02324	PDPFHIBO_00339	NEBPILJC_00750	HJJLPKDE_02960	JDENELGM_02270	KHNOHDME_00385	BIIPAFGE_02175	KFOCIMMI_02153	OMBHAEJC_02971	KLCILLII_02451	BGEAKIKM_02291	ENLJKLLI_05952	NAEEEGCJ_02231	AAJFFOJO_04406	IHOJCDDA_03149	IJGNIBGJ_03148	EHJPMPCJ_02366
phnZ		hypothetical protein	370	370	1	1	33149				296	581	580	KPLJNGKJ_03757	NMGDBHEM_02222	EAIKGHFG_05015	LJIOFKJA_02428	LCAPGCKE_01512	JGKDJMLB_04422	GJJOMOEH_02752	BHCEAKDH_05452	FPAHKCNF_00136	EACPGJJO_05834	LEKCGMDF_00234	MPGLDLPP_05896	KPJDMDHD_06197	GHDOMGIB_00097	BNIBDDLI_04922	JDCCEBOI_03644	GIEPEGPL_03915	FLHNBHIE_05167	PJJBBCBM_05377	BHHKDANE_02417	PDPFHIBO_00387	NEBPILJC_00825	HJJLPKDE_03006	JDENELGM_02223	KHNOHDME_00431	BIIPAFGE_02128	KFOCIMMI_02107	OMBHAEJC_03019	KLCILLII_02307	BGEAKIKM_02236	ENLJKLLI_05904	NAEEEGCJ_02176	AAJFFOJO_04454	IHOJCDDA_03197	IJGNIBGJ_03197	EHJPMPCJ_02251
group_12078		hypothetical protein	370	370	1	1	33148				263	263	263	KPLJNGKJ_03758	NMGDBHEM_02223	EAIKGHFG_05014	LJIOFKJA_02427	LCAPGCKE_01513	JGKDJMLB_04421	GJJOMOEH_02751	BHCEAKDH_05451	FPAHKCNF_00137	EACPGJJO_05835	LEKCGMDF_00233	MPGLDLPP_05897	KPJDMDHD_06196	GHDOMGIB_00098	BNIBDDLI_04921	JDCCEBOI_03645	GIEPEGPL_03916	FLHNBHIE_05168	PJJBBCBM_05376	BHHKDANE_02418	PDPFHIBO_00388	NEBPILJC_00826	HJJLPKDE_03007	JDENELGM_02222	KHNOHDME_00432	BIIPAFGE_02127	KFOCIMMI_02106	OMBHAEJC_03020	KLCILLII_02306	BGEAKIKM_02235	ENLJKLLI_05903	NAEEEGCJ_02175	AAJFFOJO_04455	IHOJCDDA_03198	IJGNIBGJ_03198	EHJPMPCJ_02250
group_12079		hypothetical protein	370	370	1	1	33146				536	545	544	KPLJNGKJ_03760	NMGDBHEM_02225	EAIKGHFG_05012	LJIOFKJA_02425	LCAPGCKE_01515	JGKDJMLB_04419	GJJOMOEH_02749	BHCEAKDH_05449	FPAHKCNF_00139	EACPGJJO_05837	LEKCGMDF_00231	MPGLDLPP_05899	KPJDMDHD_06194	GHDOMGIB_00100	BNIBDDLI_04919	JDCCEBOI_03647	GIEPEGPL_03918	FLHNBHIE_05170	PJJBBCBM_05374	BHHKDANE_02420	PDPFHIBO_00390	NEBPILJC_00828	HJJLPKDE_03009	JDENELGM_02220	KHNOHDME_00434	BIIPAFGE_02125	KFOCIMMI_02104	OMBHAEJC_03022	KLCILLII_02304	BGEAKIKM_02233	ENLJKLLI_05901	NAEEEGCJ_02173	AAJFFOJO_04457	IHOJCDDA_03200	IJGNIBGJ_03200	EHJPMPCJ_02248
group_12080		hypothetical protein	370	370	1	1	33145				191	191	191	KPLJNGKJ_03761	NMGDBHEM_02226	EAIKGHFG_05011	LJIOFKJA_02424	LCAPGCKE_01516	JGKDJMLB_04418	GJJOMOEH_02748	BHCEAKDH_05448	FPAHKCNF_00140	EACPGJJO_05838	LEKCGMDF_00230	MPGLDLPP_05900	KPJDMDHD_06193	GHDOMGIB_00101	BNIBDDLI_04918	JDCCEBOI_03648	GIEPEGPL_03919	FLHNBHIE_05171	PJJBBCBM_05373	BHHKDANE_02421	PDPFHIBO_00391	NEBPILJC_00829	HJJLPKDE_03010	JDENELGM_02219	KHNOHDME_00435	BIIPAFGE_02124	KFOCIMMI_02103	OMBHAEJC_03023	KLCILLII_02303	BGEAKIKM_02232	ENLJKLLI_05900	NAEEEGCJ_02172	AAJFFOJO_04458	IHOJCDDA_03201	IJGNIBGJ_03201	EHJPMPCJ_02247
gstB_1		Glutathione S-transferase GstB	370	370	1	1	33140				620	680	620	KPLJNGKJ_03766	NMGDBHEM_02231	EAIKGHFG_05006	LJIOFKJA_02419	LCAPGCKE_01521	JGKDJMLB_04413	GJJOMOEH_02743	BHCEAKDH_05443	FPAHKCNF_00145	EACPGJJO_05843	LEKCGMDF_00225	MPGLDLPP_05905	KPJDMDHD_06188	GHDOMGIB_00106	BNIBDDLI_04913	JDCCEBOI_03653	GIEPEGPL_03924	FLHNBHIE_05176	PJJBBCBM_05368	BHHKDANE_02426	PDPFHIBO_00396	NEBPILJC_00834	HJJLPKDE_03015	JDENELGM_02214	KHNOHDME_00440	BIIPAFGE_02119	KFOCIMMI_02098	OMBHAEJC_03028	KLCILLII_02298	BGEAKIKM_02227	ENLJKLLI_05895	NAEEEGCJ_02167	AAJFFOJO_04463	IHOJCDDA_03206	IJGNIBGJ_03206	EHJPMPCJ_02242
group_12082		hypothetical protein	370	370	1	1	33135				380	380	380	KPLJNGKJ_03769	NMGDBHEM_02234	EAIKGHFG_05003	LJIOFKJA_02416	LCAPGCKE_01524	JGKDJMLB_04410	GJJOMOEH_02740	BHCEAKDH_05440	FPAHKCNF_00148	EACPGJJO_05846	LEKCGMDF_00222	MPGLDLPP_05908	KPJDMDHD_06185	GHDOMGIB_00109	BNIBDDLI_04910	JDCCEBOI_03656	GIEPEGPL_03927	FLHNBHIE_05179	PJJBBCBM_05365	BHHKDANE_02429	PDPFHIBO_00399	NEBPILJC_00837	HJJLPKDE_03018	JDENELGM_02211	KHNOHDME_00443	BIIPAFGE_02116	KFOCIMMI_02095	OMBHAEJC_03031	KLCILLII_02295	BGEAKIKM_02224	ENLJKLLI_05892	NAEEEGCJ_02164	AAJFFOJO_04466	IHOJCDDA_03209	IJGNIBGJ_03209	EHJPMPCJ_02239
group_12084		hypothetical protein	370	370	1	1	27288				500	890	886	KPLJNGKJ_03787	NMGDBHEM_02252	EAIKGHFG_04994	LJIOFKJA_02407	LCAPGCKE_01542	JGKDJMLB_04392	GJJOMOEH_02601	BHCEAKDH_05422	FPAHKCNF_01413	EACPGJJO_05864	LEKCGMDF_01510	MPGLDLPP_02251	KPJDMDHD_02240	GHDOMGIB_00127	BNIBDDLI_04892	JDCCEBOI_03674	GIEPEGPL_03945	FLHNBHIE_05197	PJJBBCBM_05347	BHHKDANE_02447	PDPFHIBO_00417	NEBPILJC_00855	HJJLPKDE_00163	JDENELGM_02193	KHNOHDME_00452	BIIPAFGE_02098	KFOCIMMI_02086	OMBHAEJC_03040	KLCILLII_02277	BGEAKIKM_02137	ENLJKLLI_00056	NAEEEGCJ_02146	AAJFFOJO_04484	IHOJCDDA_03228	IJGNIBGJ_03226	EHJPMPCJ_02221
group_12085		hypothetical protein	370	370	1	1	27285				491	491	491	KPLJNGKJ_03789	NMGDBHEM_02254	EAIKGHFG_04992	LJIOFKJA_02405	LCAPGCKE_01544	JGKDJMLB_04390	GJJOMOEH_02599	BHCEAKDH_05420	FPAHKCNF_01512	EACPGJJO_05189	LEKCGMDF_03756	MPGLDLPP_01570	KPJDMDHD_02242	GHDOMGIB_00129	BNIBDDLI_04890	JDCCEBOI_03676	GIEPEGPL_03947	FLHNBHIE_05199	PJJBBCBM_05345	BHHKDANE_02449	PDPFHIBO_00419	NEBPILJC_00857	HJJLPKDE_00165	JDENELGM_02191	KHNOHDME_00454	BIIPAFGE_02096	KFOCIMMI_02084	OMBHAEJC_03042	KLCILLII_02275	BGEAKIKM_02135	ENLJKLLI_00058	NAEEEGCJ_02144	AAJFFOJO_04486	IHOJCDDA_03230	IJGNIBGJ_03228	EHJPMPCJ_02219
htpX_1		Protease HtpX	370	370	1	1	27280				875	959	958	KPLJNGKJ_03794	NMGDBHEM_02259	EAIKGHFG_04987	LJIOFKJA_02400	LCAPGCKE_01549	JGKDJMLB_04385	GJJOMOEH_02594	BHCEAKDH_05415	FPAHKCNF_05801	EACPGJJO_05194	LEKCGMDF_03761	MPGLDLPP_01575	KPJDMDHD_02247	GHDOMGIB_00134	BNIBDDLI_04885	JDCCEBOI_03681	GIEPEGPL_03952	FLHNBHIE_05204	PJJBBCBM_05340	BHHKDANE_02454	PDPFHIBO_00424	NEBPILJC_00862	HJJLPKDE_00170	JDENELGM_02186	KHNOHDME_00459	BIIPAFGE_02091	KFOCIMMI_02079	OMBHAEJC_03047	KLCILLII_02270	BGEAKIKM_02130	ENLJKLLI_00063	NAEEEGCJ_02139	AAJFFOJO_04491	IHOJCDDA_03235	IJGNIBGJ_03233	EHJPMPCJ_02214
oprM_1		Outer membrane protein OprM	370	370	1	1	27269				1439	1439	1439	KPLJNGKJ_03801	NMGDBHEM_02266	EAIKGHFG_04980	LJIOFKJA_02393	LCAPGCKE_01556	JGKDJMLB_04378	GJJOMOEH_02587	BHCEAKDH_05408	FPAHKCNF_05794	EACPGJJO_05201	LEKCGMDF_03768	MPGLDLPP_01582	KPJDMDHD_02254	GHDOMGIB_00141	BNIBDDLI_04878	JDCCEBOI_03688	GIEPEGPL_03959	FLHNBHIE_05211	PJJBBCBM_05333	BHHKDANE_02461	PDPFHIBO_00431	NEBPILJC_00869	HJJLPKDE_00177	JDENELGM_02179	KHNOHDME_00466	BIIPAFGE_02084	KFOCIMMI_02072	OMBHAEJC_03054	KLCILLII_02263	BGEAKIKM_02123	ENLJKLLI_00070	NAEEEGCJ_02132	AAJFFOJO_04498	IHOJCDDA_03242	IJGNIBGJ_03240	EHJPMPCJ_02207
group_12089	dmlR_3	HTH-type transcriptional regulator DmlR	370	370	1	1	27257				839	956	955	KPLJNGKJ_03812	NMGDBHEM_02277	EAIKGHFG_04969	LJIOFKJA_02382	LCAPGCKE_01567	JGKDJMLB_04367	GJJOMOEH_02576	BHCEAKDH_05397	FPAHKCNF_05783	EACPGJJO_05212	LEKCGMDF_03779	MPGLDLPP_01593	KPJDMDHD_02265	GHDOMGIB_00152	BNIBDDLI_04867	JDCCEBOI_03699	GIEPEGPL_03970	FLHNBHIE_05222	PJJBBCBM_05322	BHHKDANE_02472	PDPFHIBO_00442	NEBPILJC_00880	HJJLPKDE_00188	JDENELGM_02168	KHNOHDME_00477	BIIPAFGE_02073	KFOCIMMI_02061	OMBHAEJC_03065	KLCILLII_02252	BGEAKIKM_02112	ENLJKLLI_00081	NAEEEGCJ_02121	AAJFFOJO_04509	IHOJCDDA_03253	IJGNIBGJ_03251	EHJPMPCJ_02196
ohrB		Organic hydroperoxide resistance protein OhrB	370	370	1	1	27255				428	437	428	KPLJNGKJ_03814	NMGDBHEM_02279	EAIKGHFG_04967	LJIOFKJA_02380	LCAPGCKE_01569	JGKDJMLB_04365	GJJOMOEH_02574	BHCEAKDH_05395	FPAHKCNF_05781	EACPGJJO_05214	LEKCGMDF_03781	MPGLDLPP_01595	KPJDMDHD_02267	GHDOMGIB_00154	BNIBDDLI_04865	JDCCEBOI_03701	GIEPEGPL_03972	FLHNBHIE_05224	PJJBBCBM_05320	BHHKDANE_02474	PDPFHIBO_00444	NEBPILJC_00882	HJJLPKDE_00190	JDENELGM_02166	KHNOHDME_00479	BIIPAFGE_02071	KFOCIMMI_02059	OMBHAEJC_03067	KLCILLII_02250	BGEAKIKM_02110	ENLJKLLI_00083	NAEEEGCJ_02119	AAJFFOJO_04511	IHOJCDDA_03255	IJGNIBGJ_03253	EHJPMPCJ_02194
ytrE		ABC transporter ATP-binding protein YtrE	370	370	1	1	27247				683	683	683	KPLJNGKJ_03821	NMGDBHEM_02286	EAIKGHFG_04959	LJIOFKJA_02372	LCAPGCKE_01576	JGKDJMLB_04357	GJJOMOEH_02567	BHCEAKDH_05387	FPAHKCNF_05773	EACPGJJO_05222	LEKCGMDF_03789	MPGLDLPP_01602	KPJDMDHD_02275	GHDOMGIB_00162	BNIBDDLI_04857	JDCCEBOI_03708	GIEPEGPL_03980	FLHNBHIE_05232	PJJBBCBM_05312	BHHKDANE_02481	PDPFHIBO_00451	NEBPILJC_00889	HJJLPKDE_00198	JDENELGM_02159	KHNOHDME_00486	BIIPAFGE_02064	KFOCIMMI_02051	OMBHAEJC_03074	KLCILLII_02243	BGEAKIKM_02103	ENLJKLLI_00090	NAEEEGCJ_02112	AAJFFOJO_04518	IHOJCDDA_03262	IJGNIBGJ_03260	EHJPMPCJ_02187
tatD		3'-5' ssDNA/RNA exonuclease TatD	370	370	1	1	27235				704	803	802	KPLJNGKJ_03831	NMGDBHEM_02296	EAIKGHFG_04949	LJIOFKJA_02362	LCAPGCKE_01586	JGKDJMLB_04348	GJJOMOEH_02557	BHCEAKDH_05377	FPAHKCNF_03934	EACPGJJO_05453	LEKCGMDF_03799	MPGLDLPP_01612	KPJDMDHD_02285	GHDOMGIB_00172	BNIBDDLI_04848	JDCCEBOI_03718	GIEPEGPL_03990	FLHNBHIE_05242	PJJBBCBM_05302	BHHKDANE_02491	PDPFHIBO_00461	NEBPILJC_00899	HJJLPKDE_00208	JDENELGM_02149	KHNOHDME_00496	BIIPAFGE_02055	KFOCIMMI_02041	OMBHAEJC_03084	KLCILLII_02233	BGEAKIKM_02093	ENLJKLLI_00100	NAEEEGCJ_02103	AAJFFOJO_04528	IHOJCDDA_03272	IJGNIBGJ_03269	EHJPMPCJ_02178
yahB		putative HTH-type transcriptional regulator YahB	370	370	1	1	27217				890	914	890	KPLJNGKJ_03844	NMGDBHEM_02309	EAIKGHFG_04936	LJIOFKJA_02349	LCAPGCKE_01606	JGKDJMLB_04335	GJJOMOEH_02544	BHCEAKDH_05364	FPAHKCNF_03921	EACPGJJO_05466	LEKCGMDF_00402	MPGLDLPP_01625	KPJDMDHD_02298	GHDOMGIB_00186	BNIBDDLI_04835	JDCCEBOI_03731	GIEPEGPL_04004	FLHNBHIE_05255	PJJBBCBM_05289	BHHKDANE_02504	PDPFHIBO_00474	NEBPILJC_00912	HJJLPKDE_00221	JDENELGM_02136	KHNOHDME_00509	BIIPAFGE_02042	KFOCIMMI_02028	OMBHAEJC_03097	KLCILLII_02219	BGEAKIKM_02080	ENLJKLLI_00113	NAEEEGCJ_02090	AAJFFOJO_04541	IHOJCDDA_03285	IJGNIBGJ_03282	EHJPMPCJ_02165
sasA_2		Adaptive-response sensory-kinase SasA	370	370	1	1	27214				704	1301	1299	KPLJNGKJ_03847	NMGDBHEM_02312	EAIKGHFG_04933	LJIOFKJA_02346	LCAPGCKE_01609	JGKDJMLB_04332	GJJOMOEH_02541	BHCEAKDH_05361	FPAHKCNF_03918	EACPGJJO_05469	LEKCGMDF_00405	MPGLDLPP_01628	KPJDMDHD_02301	GHDOMGIB_00189	BNIBDDLI_04832	JDCCEBOI_03734	GIEPEGPL_04007	FLHNBHIE_05258	PJJBBCBM_05286	BHHKDANE_02507	PDPFHIBO_00477	NEBPILJC_00915	HJJLPKDE_00224	JDENELGM_02133	KHNOHDME_00512	BIIPAFGE_02039	KFOCIMMI_02025	OMBHAEJC_03100	KLCILLII_02216	BGEAKIKM_02077	ENLJKLLI_00116	NAEEEGCJ_02087	AAJFFOJO_04544	IHOJCDDA_03288	IJGNIBGJ_03285	EHJPMPCJ_02162
group_12095		hypothetical protein	370	370	1	1	27212				764	905	764	KPLJNGKJ_03849	NMGDBHEM_02314	EAIKGHFG_04931	LJIOFKJA_02344	LCAPGCKE_01611	JGKDJMLB_04330	GJJOMOEH_02539	BHCEAKDH_05359	FPAHKCNF_03916	EACPGJJO_05471	LEKCGMDF_00407	MPGLDLPP_01630	KPJDMDHD_02303	GHDOMGIB_00191	BNIBDDLI_04830	JDCCEBOI_03736	GIEPEGPL_04009	FLHNBHIE_05260	PJJBBCBM_05284	BHHKDANE_02509	PDPFHIBO_00479	NEBPILJC_00917	HJJLPKDE_00226	JDENELGM_02131	KHNOHDME_00514	BIIPAFGE_02037	KFOCIMMI_02023	OMBHAEJC_03102	KLCILLII_02214	BGEAKIKM_02075	ENLJKLLI_00118	NAEEEGCJ_02085	AAJFFOJO_04546	IHOJCDDA_03290	IJGNIBGJ_03287	EHJPMPCJ_02160
kstR2		HTH-type transcriptional repressor KstR2	370	370	1	1	27211				623	686	623	KPLJNGKJ_03850	NMGDBHEM_02315	EAIKGHFG_04930	LJIOFKJA_02343	LCAPGCKE_01612	JGKDJMLB_04329	GJJOMOEH_02538	BHCEAKDH_05358	FPAHKCNF_03915	EACPGJJO_05472	LEKCGMDF_00408	MPGLDLPP_01631	KPJDMDHD_02304	GHDOMGIB_00192	BNIBDDLI_04829	JDCCEBOI_03737	GIEPEGPL_04010	FLHNBHIE_05261	PJJBBCBM_05283	BHHKDANE_02510	PDPFHIBO_00480	NEBPILJC_00918	HJJLPKDE_00227	JDENELGM_02130	KHNOHDME_00515	BIIPAFGE_02036	KFOCIMMI_02022	OMBHAEJC_03103	KLCILLII_02213	BGEAKIKM_02074	ENLJKLLI_00119	NAEEEGCJ_02084	AAJFFOJO_04547	IHOJCDDA_03291	IJGNIBGJ_03288	EHJPMPCJ_02159
algU_1		RNA polymerase sigma-H factor	370	370	1	1	27198				635	653	635	KPLJNGKJ_03861	NMGDBHEM_02326	EAIKGHFG_04919	LJIOFKJA_02332	LCAPGCKE_01623	JGKDJMLB_04318	GJJOMOEH_02527	BHCEAKDH_05347	FPAHKCNF_03904	EACPGJJO_01318	LEKCGMDF_00851	MPGLDLPP_01642	KPJDMDHD_01160	GHDOMGIB_00203	BNIBDDLI_04818	JDCCEBOI_03748	GIEPEGPL_04021	FLHNBHIE_05272	PJJBBCBM_05272	BHHKDANE_02521	PDPFHIBO_00491	NEBPILJC_00929	HJJLPKDE_00238	JDENELGM_02119	KHNOHDME_00526	BIIPAFGE_02025	KFOCIMMI_02011	OMBHAEJC_03114	KLCILLII_02202	BGEAKIKM_02063	ENLJKLLI_00130	NAEEEGCJ_02073	AAJFFOJO_04558	IHOJCDDA_03302	IJGNIBGJ_03299	EHJPMPCJ_02148
group_12098	pal_1	Peptidoglycan-associated lipoprotein	370	370	1	1	27193				809	938	809	KPLJNGKJ_03865	NMGDBHEM_02330	EAIKGHFG_04915	LJIOFKJA_02328	LCAPGCKE_01627	JGKDJMLB_04314	GJJOMOEH_02523	BHCEAKDH_05343	FPAHKCNF_03900	EACPGJJO_01322	LEKCGMDF_00855	MPGLDLPP_01646	KPJDMDHD_01164	GHDOMGIB_00207	BNIBDDLI_04814	JDCCEBOI_03752	GIEPEGPL_04025	FLHNBHIE_05276	PJJBBCBM_05268	BHHKDANE_02525	PDPFHIBO_00495	NEBPILJC_00933	HJJLPKDE_00242	JDENELGM_02115	KHNOHDME_00530	BIIPAFGE_02021	KFOCIMMI_02007	OMBHAEJC_03118	KLCILLII_02198	BGEAKIKM_02059	ENLJKLLI_00134	NAEEEGCJ_02069	AAJFFOJO_04562	IHOJCDDA_03306	IJGNIBGJ_03303	EHJPMPCJ_02144
group_12103		hypothetical protein	370	370	1	1	27148				248	248	248	KPLJNGKJ_03903	NMGDBHEM_02368	EAIKGHFG_04885	LJIOFKJA_02290	LCAPGCKE_05929	JGKDJMLB_04276	GJJOMOEH_02485	BHCEAKDH_05305	FPAHKCNF_01701	EACPGJJO_01362	LEKCGMDF_01772	MPGLDLPP_06077	KPJDMDHD_03665	GHDOMGIB_00246	BNIBDDLI_04776	JDCCEBOI_03790	GIEPEGPL_04064	FLHNBHIE_05314	PJJBBCBM_05230	BHHKDANE_02563	PDPFHIBO_00533	NEBPILJC_00971	HJJLPKDE_00280	JDENELGM_02077	KHNOHDME_00568	BIIPAFGE_01983	KFOCIMMI_01969	OMBHAEJC_03156	KLCILLII_02160	BGEAKIKM_02021	ENLJKLLI_00172	NAEEEGCJ_02031	AAJFFOJO_04600	IHOJCDDA_03344	IJGNIBGJ_03341	EHJPMPCJ_02106
uacT_1		Uric acid transporter UacT	370	370	1	1	27147				1295	1529	1528	KPLJNGKJ_03904	NMGDBHEM_02369	EAIKGHFG_04884	LJIOFKJA_02289	LCAPGCKE_05930	JGKDJMLB_04275	GJJOMOEH_02484	BHCEAKDH_05304	FPAHKCNF_01700	EACPGJJO_01363	LEKCGMDF_01773	MPGLDLPP_06076	KPJDMDHD_03666	GHDOMGIB_00247	BNIBDDLI_04775	JDCCEBOI_03791	GIEPEGPL_04065	FLHNBHIE_05315	PJJBBCBM_05229	BHHKDANE_02564	PDPFHIBO_00534	NEBPILJC_00972	HJJLPKDE_00281	JDENELGM_02076	KHNOHDME_00569	BIIPAFGE_01982	KFOCIMMI_01968	OMBHAEJC_03157	KLCILLII_02159	BGEAKIKM_02020	ENLJKLLI_00173	NAEEEGCJ_02030	AAJFFOJO_04601	IHOJCDDA_03345	IJGNIBGJ_03342	EHJPMPCJ_02105
group_12106		hypothetical protein	370	370	1	1	27125				569	569	569	KPLJNGKJ_03921	NMGDBHEM_02386	EAIKGHFG_04866	LJIOFKJA_02272	LCAPGCKE_05947	JGKDJMLB_04257	GJJOMOEH_02466	BHCEAKDH_05286	FPAHKCNF_01682	EACPGJJO_01381	LEKCGMDF_01791	MPGLDLPP_06058	KPJDMDHD_03684	GHDOMGIB_00264	BNIBDDLI_04757	JDCCEBOI_03809	GIEPEGPL_04082	FLHNBHIE_05333	PJJBBCBM_05211	BHHKDANE_02581	PDPFHIBO_00551	NEBPILJC_00990	HJJLPKDE_00299	JDENELGM_02059	KHNOHDME_00586	BIIPAFGE_01965	KFOCIMMI_01951	OMBHAEJC_03174	KLCILLII_02141	BGEAKIKM_02003	ENLJKLLI_00190	NAEEEGCJ_02013	AAJFFOJO_04618	IHOJCDDA_03362	IJGNIBGJ_03359	EHJPMPCJ_02088
sufS_1		Cysteine desulfurase	370	370	1	1	27121				1133	1133	1133	KPLJNGKJ_03925	NMGDBHEM_02390	EAIKGHFG_04862	LJIOFKJA_02268	LCAPGCKE_05951	JGKDJMLB_04253	GJJOMOEH_02462	BHCEAKDH_05282	FPAHKCNF_01678	EACPGJJO_01385	LEKCGMDF_01795	MPGLDLPP_06054	KPJDMDHD_03688	GHDOMGIB_00268	BNIBDDLI_04753	JDCCEBOI_03813	GIEPEGPL_04086	FLHNBHIE_05860	PJJBBCBM_05207	BHHKDANE_02585	PDPFHIBO_00555	NEBPILJC_00994	HJJLPKDE_00303	JDENELGM_02055	KHNOHDME_00590	BIIPAFGE_01961	KFOCIMMI_01947	OMBHAEJC_03178	KLCILLII_02137	BGEAKIKM_01999	ENLJKLLI_00194	NAEEEGCJ_02009	AAJFFOJO_04622	IHOJCDDA_03366	IJGNIBGJ_03363	EHJPMPCJ_02084
tmk		Thymidylate kinase	370	370	1	1	27117				632	638	632	KPLJNGKJ_03929	NMGDBHEM_02394	EAIKGHFG_04858	LJIOFKJA_02264	LCAPGCKE_05955	JGKDJMLB_04249	GJJOMOEH_02458	BHCEAKDH_05278	FPAHKCNF_01674	EACPGJJO_01389	LEKCGMDF_01799	MPGLDLPP_06050	KPJDMDHD_03692	GHDOMGIB_00272	BNIBDDLI_04749	JDCCEBOI_03817	GIEPEGPL_04090	FLHNBHIE_05856	PJJBBCBM_05203	BHHKDANE_02589	PDPFHIBO_00559	NEBPILJC_00998	HJJLPKDE_00307	JDENELGM_02051	KHNOHDME_00594	BIIPAFGE_01957	KFOCIMMI_01943	OMBHAEJC_03182	KLCILLII_02133	BGEAKIKM_01995	ENLJKLLI_00198	NAEEEGCJ_02005	AAJFFOJO_04626	IHOJCDDA_03370	IJGNIBGJ_03367	EHJPMPCJ_02080
rpmF		50S ribosomal protein L32	370	370	1	1	27109				158	182	181	KPLJNGKJ_03937	NMGDBHEM_02402	EAIKGHFG_04850	LJIOFKJA_02256	LCAPGCKE_05963	JGKDJMLB_04241	GJJOMOEH_02450	BHCEAKDH_05270	FPAHKCNF_01666	EACPGJJO_01397	LEKCGMDF_01807	MPGLDLPP_06042	KPJDMDHD_03700	GHDOMGIB_00280	BNIBDDLI_04741	JDCCEBOI_03825	GIEPEGPL_04098	FLHNBHIE_05848	PJJBBCBM_05195	BHHKDANE_02597	PDPFHIBO_00567	NEBPILJC_01006	HJJLPKDE_00315	JDENELGM_02043	KHNOHDME_00602	BIIPAFGE_01949	KFOCIMMI_01935	OMBHAEJC_03190	KLCILLII_02125	BGEAKIKM_01987	ENLJKLLI_00206	NAEEEGCJ_01997	AAJFFOJO_04634	IHOJCDDA_03378	IJGNIBGJ_03375	EHJPMPCJ_02072
lolD		Lipoprotein-releasing system ATP-binding protein LolD	370	370	1	1	27089				353	683	682	KPLJNGKJ_03954	NMGDBHEM_02419	EAIKGHFG_04833	LJIOFKJA_02239	LCAPGCKE_05980	JGKDJMLB_04224	GJJOMOEH_02433	BHCEAKDH_05253	FPAHKCNF_01649	EACPGJJO_01414	LEKCGMDF_01824	MPGLDLPP_06025	KPJDMDHD_03717	GHDOMGIB_00303	BNIBDDLI_04724	JDCCEBOI_03842	GIEPEGPL_04121	FLHNBHIE_05831	PJJBBCBM_05178	BHHKDANE_02614	PDPFHIBO_00584	NEBPILJC_01023	HJJLPKDE_00332	JDENELGM_02026	KHNOHDME_00619	BIIPAFGE_01932	KFOCIMMI_01918	OMBHAEJC_03207	KLCILLII_02108	BGEAKIKM_01970	ENLJKLLI_00224	NAEEEGCJ_01980	AAJFFOJO_04651	IHOJCDDA_03395	IJGNIBGJ_03392	EHJPMPCJ_02055
nqrD		Na(+)-translocating NADH-quinone reductase subunit D	370	370	1	1	27079				542	671	670	KPLJNGKJ_03964	NMGDBHEM_02429	EAIKGHFG_04823	LJIOFKJA_02229	LCAPGCKE_05990	JGKDJMLB_04214	GJJOMOEH_02423	BHCEAKDH_05243	FPAHKCNF_04231	EACPGJJO_03928	LEKCGMDF_04264	MPGLDLPP_06015	KPJDMDHD_03727	GHDOMGIB_00313	BNIBDDLI_04714	JDCCEBOI_03852	GIEPEGPL_04131	FLHNBHIE_05821	PJJBBCBM_05168	BHHKDANE_02624	PDPFHIBO_00594	NEBPILJC_01033	HJJLPKDE_00342	JDENELGM_02016	KHNOHDME_00629	BIIPAFGE_01922	KFOCIMMI_01908	OMBHAEJC_03217	KLCILLII_02098	BGEAKIKM_01960	ENLJKLLI_00234	NAEEEGCJ_01970	AAJFFOJO_04661	IHOJCDDA_03405	IJGNIBGJ_03402	EHJPMPCJ_02045
group_12114		S-methyl-5'-thioinosine phosphorylase	370	370	1	1	27068				233	737	735	KPLJNGKJ_03972	NMGDBHEM_02438	EAIKGHFG_04815	LJIOFKJA_02221	LCAPGCKE_05998	JGKDJMLB_04206	GJJOMOEH_02415	BHCEAKDH_05235	FPAHKCNF_04223	EACPGJJO_03936	LEKCGMDF_04272	MPGLDLPP_06007	KPJDMDHD_03735	GHDOMGIB_00321	BNIBDDLI_04706	JDCCEBOI_03860	GIEPEGPL_04139	FLHNBHIE_05813	PJJBBCBM_05160	BHHKDANE_02632	PDPFHIBO_00602	NEBPILJC_01041	HJJLPKDE_00350	JDENELGM_02008	KHNOHDME_00637	BIIPAFGE_01914	KFOCIMMI_01900	OMBHAEJC_03225	KLCILLII_02090	BGEAKIKM_01952	ENLJKLLI_00242	NAEEEGCJ_01962	AAJFFOJO_04669	IHOJCDDA_03413	IJGNIBGJ_03410	EHJPMPCJ_02037
group_12115		hypothetical protein	370	370	1	1	27057				701	701	701	KPLJNGKJ_03974	NMGDBHEM_02440	EAIKGHFG_04813	LJIOFKJA_02219	LCAPGCKE_06000	JGKDJMLB_04204	GJJOMOEH_02413	BHCEAKDH_05233	FPAHKCNF_04221	EACPGJJO_03938	LEKCGMDF_04274	MPGLDLPP_06005	KPJDMDHD_03737	GHDOMGIB_00323	BNIBDDLI_04704	JDCCEBOI_03862	GIEPEGPL_04141	FLHNBHIE_05811	PJJBBCBM_05158	BHHKDANE_02634	PDPFHIBO_00604	NEBPILJC_01043	HJJLPKDE_00352	JDENELGM_02006	KHNOHDME_00639	BIIPAFGE_01912	KFOCIMMI_01898	OMBHAEJC_03227	KLCILLII_02088	BGEAKIKM_01950	ENLJKLLI_00244	NAEEEGCJ_01960	AAJFFOJO_04671	IHOJCDDA_03415	IJGNIBGJ_03412	EHJPMPCJ_02035
group_12117		hypothetical protein	370	370	1	1	27045				686	686	686	KPLJNGKJ_03986	NMGDBHEM_02452	EAIKGHFG_04801	LJIOFKJA_02207	LCAPGCKE_06012	JGKDJMLB_04192	GJJOMOEH_02401	BHCEAKDH_05221	FPAHKCNF_04209	EACPGJJO_03950	LEKCGMDF_04286	MPGLDLPP_05993	KPJDMDHD_03749	GHDOMGIB_00335	BNIBDDLI_04692	JDCCEBOI_03874	GIEPEGPL_04153	FLHNBHIE_05799	PJJBBCBM_05146	BHHKDANE_02646	PDPFHIBO_00616	NEBPILJC_01055	HJJLPKDE_00364	JDENELGM_01994	KHNOHDME_00651	BIIPAFGE_01900	KFOCIMMI_01886	OMBHAEJC_03239	KLCILLII_02076	BGEAKIKM_01938	ENLJKLLI_00256	NAEEEGCJ_01948	AAJFFOJO_04683	IHOJCDDA_03427	IJGNIBGJ_03424	EHJPMPCJ_02023
yegS		putative lipid kinase YegS	370	370	1	1	27040				908	908	908	KPLJNGKJ_03991	NMGDBHEM_02457	EAIKGHFG_04796	LJIOFKJA_02202	LCAPGCKE_06017	JGKDJMLB_04187	GJJOMOEH_02396	BHCEAKDH_05216	FPAHKCNF_04204	EACPGJJO_03955	LEKCGMDF_04291	MPGLDLPP_00488	KPJDMDHD_03754	GHDOMGIB_00340	BNIBDDLI_04687	JDCCEBOI_03879	GIEPEGPL_04158	FLHNBHIE_05794	PJJBBCBM_05141	BHHKDANE_02651	PDPFHIBO_00621	NEBPILJC_01060	HJJLPKDE_00369	JDENELGM_01989	KHNOHDME_00656	BIIPAFGE_01895	KFOCIMMI_01881	OMBHAEJC_03244	KLCILLII_02071	BGEAKIKM_01933	ENLJKLLI_00261	NAEEEGCJ_01943	AAJFFOJO_04688	IHOJCDDA_03432	IJGNIBGJ_03429	EHJPMPCJ_02018
group_12120		hypothetical protein	370	370	1	1	26999				308	380	379	KPLJNGKJ_04010	NMGDBHEM_02476	EAIKGHFG_04777	LJIOFKJA_02183	LCAPGCKE_06036	JGKDJMLB_04167	GJJOMOEH_02377	BHCEAKDH_05197	FPAHKCNF_02024	EACPGJJO_02165	LEKCGMDF_02127	MPGLDLPP_00507	KPJDMDHD_05599	GHDOMGIB_00359	BNIBDDLI_04667	JDCCEBOI_03898	GIEPEGPL_04177	FLHNBHIE_05775	PJJBBCBM_05122	BHHKDANE_02670	PDPFHIBO_00640	NEBPILJC_01079	HJJLPKDE_00388	JDENELGM_01970	KHNOHDME_00675	BIIPAFGE_01876	KFOCIMMI_01862	OMBHAEJC_03263	KLCILLII_01996	BGEAKIKM_01914	ENLJKLLI_00280	NAEEEGCJ_01924	AAJFFOJO_04707	IHOJCDDA_03451	IJGNIBGJ_03449	EHJPMPCJ_01999
group_12121		hypothetical protein	370	370	1	1	26989				221	281	280	KPLJNGKJ_04019	NMGDBHEM_02486	EAIKGHFG_04767	LJIOFKJA_02173	LCAPGCKE_06046	JGKDJMLB_04157	GJJOMOEH_02367	BHCEAKDH_01456	FPAHKCNF_02014	EACPGJJO_02175	LEKCGMDF_02137	MPGLDLPP_00517	KPJDMDHD_05609	GHDOMGIB_00369	BNIBDDLI_04657	JDCCEBOI_03907	GIEPEGPL_04187	FLHNBHIE_05765	PJJBBCBM_04104	BHHKDANE_02679	PDPFHIBO_00649	NEBPILJC_01089	HJJLPKDE_00398	JDENELGM_01961	KHNOHDME_00684	BIIPAFGE_01867	KFOCIMMI_01851	OMBHAEJC_03272	KLCILLII_01986	BGEAKIKM_01905	ENLJKLLI_00290	NAEEEGCJ_01915	AAJFFOJO_04717	IHOJCDDA_03461	IJGNIBGJ_03459	EHJPMPCJ_01989
glpG		Rhomboid protease GlpG	370	370	1	1	26922				860	860	860	KPLJNGKJ_04054	NMGDBHEM_02522	EAIKGHFG_04733	LJIOFKJA_02137	LCAPGCKE_06079	JGKDJMLB_04123	GJJOMOEH_02333	BHCEAKDH_01422	FPAHKCNF_01978	EACPGJJO_02211	LEKCGMDF_02173	MPGLDLPP_00553	KPJDMDHD_05645	GHDOMGIB_00402	BNIBDDLI_04623	JDCCEBOI_03942	GIEPEGPL_04220	FLHNBHIE_05731	PJJBBCBM_04070	BHHKDANE_02715	PDPFHIBO_00685	NEBPILJC_01123	HJJLPKDE_00432	JDENELGM_01926	KHNOHDME_00719	BIIPAFGE_01831	KFOCIMMI_01815	OMBHAEJC_03308	KLCILLII_01953	BGEAKIKM_01870	ENLJKLLI_00326	NAEEEGCJ_01880	AAJFFOJO_04753	IHOJCDDA_03494	IJGNIBGJ_03496	EHJPMPCJ_01954
apaH_1		Bis(5'-nucleosyl)-tetraphosphatase, symmetrical	370	370	1	1	26921				779	980	979	KPLJNGKJ_04055	NMGDBHEM_02523	EAIKGHFG_04732	LJIOFKJA_02136	LCAPGCKE_06080	JGKDJMLB_04122	GJJOMOEH_02332	BHCEAKDH_01421	FPAHKCNF_01977	EACPGJJO_02212	LEKCGMDF_02174	MPGLDLPP_00554	KPJDMDHD_05646	GHDOMGIB_00403	BNIBDDLI_04622	JDCCEBOI_03943	GIEPEGPL_04221	FLHNBHIE_05730	PJJBBCBM_04069	BHHKDANE_02716	PDPFHIBO_00686	NEBPILJC_01124	HJJLPKDE_00433	JDENELGM_01925	KHNOHDME_00720	BIIPAFGE_01830	KFOCIMMI_01814	OMBHAEJC_03309	KLCILLII_01952	BGEAKIKM_01869	ENLJKLLI_00327	NAEEEGCJ_01879	AAJFFOJO_04754	IHOJCDDA_03495	IJGNIBGJ_03497	EHJPMPCJ_01953
group_12130	fadH_2	2,4-dienoyl-CoA reductase	370	370	1	1	26915				2039	2039	2039	KPLJNGKJ_04060	NMGDBHEM_02528	EAIKGHFG_04727	LJIOFKJA_02131	LCAPGCKE_06085	JGKDJMLB_04117	GJJOMOEH_02327	BHCEAKDH_01416	FPAHKCNF_01972	EACPGJJO_02217	LEKCGMDF_02179	MPGLDLPP_00559	KPJDMDHD_05651	GHDOMGIB_00408	BNIBDDLI_04617	JDCCEBOI_03948	GIEPEGPL_04226	FLHNBHIE_05725	PJJBBCBM_04064	BHHKDANE_02721	PDPFHIBO_00691	NEBPILJC_01129	HJJLPKDE_00438	JDENELGM_01920	KHNOHDME_00725	BIIPAFGE_01825	KFOCIMMI_01809	OMBHAEJC_03314	KLCILLII_01947	BGEAKIKM_01864	ENLJKLLI_00332	NAEEEGCJ_01874	AAJFFOJO_04759	IHOJCDDA_03500	IJGNIBGJ_03502	EHJPMPCJ_01948
epsM		Type II secretion system protein M	370	370	1	1	26898				524	524	524	KPLJNGKJ_04066	NMGDBHEM_02534	EAIKGHFG_04721	LJIOFKJA_02125	LCAPGCKE_06091	JGKDJMLB_04111	GJJOMOEH_02321	BHCEAKDH_01410	FPAHKCNF_00344	EACPGJJO_00100	LEKCGMDF_00478	MPGLDLPP_00022	KPJDMDHD_05657	GHDOMGIB_00414	BNIBDDLI_04611	JDCCEBOI_03954	GIEPEGPL_04232	FLHNBHIE_05719	PJJBBCBM_04058	BHHKDANE_02727	PDPFHIBO_00697	NEBPILJC_01135	HJJLPKDE_00444	JDENELGM_01914	KHNOHDME_00731	BIIPAFGE_01819	KFOCIMMI_01803	OMBHAEJC_03320	KLCILLII_01941	BGEAKIKM_01858	ENLJKLLI_00338	NAEEEGCJ_01868	AAJFFOJO_04765	IHOJCDDA_03506	IJGNIBGJ_03508	EHJPMPCJ_01942
xcpY		Type II secretion system protein L	370	370	1	1	26897				1148	1148	1148	KPLJNGKJ_04067	NMGDBHEM_02535	EAIKGHFG_04720	LJIOFKJA_02124	LCAPGCKE_06092	JGKDJMLB_04110	GJJOMOEH_02320	BHCEAKDH_01409	FPAHKCNF_00343	EACPGJJO_00101	LEKCGMDF_00477	MPGLDLPP_00021	KPJDMDHD_05658	GHDOMGIB_00415	BNIBDDLI_04610	JDCCEBOI_03955	GIEPEGPL_04233	FLHNBHIE_05718	PJJBBCBM_04057	BHHKDANE_02728	PDPFHIBO_00698	NEBPILJC_01136	HJJLPKDE_00445	JDENELGM_01913	KHNOHDME_00732	BIIPAFGE_01818	KFOCIMMI_01802	OMBHAEJC_03321	KLCILLII_01940	BGEAKIKM_01857	ENLJKLLI_00339	NAEEEGCJ_01867	AAJFFOJO_04766	IHOJCDDA_03507	IJGNIBGJ_03509	EHJPMPCJ_01941
xcpT_1		Type II secretion system protein G	370	370	1	1	26891				428	446	433	KPLJNGKJ_04072	NMGDBHEM_02540	EAIKGHFG_04715	LJIOFKJA_02119	LCAPGCKE_06097	JGKDJMLB_04105	GJJOMOEH_02315	BHCEAKDH_01404	FPAHKCNF_00338	EACPGJJO_00106	LEKCGMDF_00472	MPGLDLPP_00016	KPJDMDHD_05663	GHDOMGIB_00420	BNIBDDLI_04605	JDCCEBOI_03960	GIEPEGPL_04238	FLHNBHIE_05713	PJJBBCBM_04052	BHHKDANE_02733	PDPFHIBO_00703	NEBPILJC_01141	HJJLPKDE_00450	JDENELGM_01908	KHNOHDME_00737	BIIPAFGE_01813	KFOCIMMI_01797	OMBHAEJC_03326	KLCILLII_01935	BGEAKIKM_01852	ENLJKLLI_00344	NAEEEGCJ_01862	AAJFFOJO_04771	IHOJCDDA_03512	IJGNIBGJ_03514	EHJPMPCJ_01936
ycgJ		putative methyltransferase YcgJ	370	370	1	1	26866				761	761	761	KPLJNGKJ_04090	NMGDBHEM_02558	EAIKGHFG_04697	LJIOFKJA_02101	LCAPGCKE_06115	JGKDJMLB_04087	GJJOMOEH_02297	BHCEAKDH_01386	FPAHKCNF_00664	EACPGJJO_00873	LEKCGMDF_00494	MPGLDLPP_00968	KPJDMDHD_01083	GHDOMGIB_00438	BNIBDDLI_04587	JDCCEBOI_03978	GIEPEGPL_04256	FLHNBHIE_05695	PJJBBCBM_04034	BHHKDANE_02751	PDPFHIBO_00721	NEBPILJC_01159	HJJLPKDE_00468	JDENELGM_01890	KHNOHDME_00755	BIIPAFGE_01795	KFOCIMMI_01779	OMBHAEJC_03344	KLCILLII_01917	BGEAKIKM_01834	ENLJKLLI_00362	NAEEEGCJ_01844	AAJFFOJO_04789	IHOJCDDA_03530	IJGNIBGJ_03532	EHJPMPCJ_01918
leuC		3-isopropylmalate dehydratase large subunit	370	370	1	1	26864				1160	1424	1423	KPLJNGKJ_04092	NMGDBHEM_02560	EAIKGHFG_04695	LJIOFKJA_02099	LCAPGCKE_06117	JGKDJMLB_04085	GJJOMOEH_02295	BHCEAKDH_01384	FPAHKCNF_00662	EACPGJJO_00875	LEKCGMDF_00492	MPGLDLPP_00966	KPJDMDHD_01085	GHDOMGIB_00440	BNIBDDLI_04585	JDCCEBOI_03980	GIEPEGPL_04258	FLHNBHIE_05693	PJJBBCBM_04032	BHHKDANE_02753	PDPFHIBO_00723	NEBPILJC_01161	HJJLPKDE_00470	JDENELGM_01888	KHNOHDME_00757	BIIPAFGE_01793	KFOCIMMI_01777	OMBHAEJC_03346	KLCILLII_01915	BGEAKIKM_01832	ENLJKLLI_00364	NAEEEGCJ_01842	AAJFFOJO_04791	IHOJCDDA_03532	IJGNIBGJ_03534	EHJPMPCJ_01916
dusC		tRNA-dihydrouridine(16) synthase	370	370	1	1	26851				959	959	959	KPLJNGKJ_04100	NMGDBHEM_02568	EAIKGHFG_04686	LJIOFKJA_02091	LCAPGCKE_06125	JGKDJMLB_04077	GJJOMOEH_02287	BHCEAKDH_01376	FPAHKCNF_00654	EACPGJJO_00883	LEKCGMDF_00484	MPGLDLPP_00958	KPJDMDHD_01093	GHDOMGIB_00448	BNIBDDLI_04577	JDCCEBOI_03988	GIEPEGPL_04266	FLHNBHIE_05685	PJJBBCBM_04024	BHHKDANE_02761	PDPFHIBO_00731	NEBPILJC_01169	HJJLPKDE_00478	JDENELGM_01880	KHNOHDME_00765	BIIPAFGE_01785	KFOCIMMI_01769	OMBHAEJC_03354	KLCILLII_01907	BGEAKIKM_01824	ENLJKLLI_00372	NAEEEGCJ_01834	AAJFFOJO_04799	IHOJCDDA_03540	IJGNIBGJ_03542	EHJPMPCJ_01908
group_12140		hypothetical protein	370	370	1	1	26849				437	437	437	KPLJNGKJ_04101	NMGDBHEM_02569	EAIKGHFG_04685	LJIOFKJA_02090	LCAPGCKE_06126	JGKDJMLB_04076	GJJOMOEH_02286	BHCEAKDH_01375	FPAHKCNF_00653	EACPGJJO_00884	LEKCGMDF_00483	MPGLDLPP_00957	KPJDMDHD_01094	GHDOMGIB_00449	BNIBDDLI_04576	JDCCEBOI_03989	GIEPEGPL_04267	FLHNBHIE_05684	PJJBBCBM_04023	BHHKDANE_02762	PDPFHIBO_00732	NEBPILJC_01170	HJJLPKDE_00479	JDENELGM_01879	KHNOHDME_00766	BIIPAFGE_01784	KFOCIMMI_01768	OMBHAEJC_03355	KLCILLII_01906	BGEAKIKM_01823	ENLJKLLI_00373	NAEEEGCJ_01833	AAJFFOJO_04800	IHOJCDDA_03541	IJGNIBGJ_03543	EHJPMPCJ_01907
group_12141		hypothetical protein	370	370	1	1	26846				290	542	541	KPLJNGKJ_04104	NMGDBHEM_02572	EAIKGHFG_04682	LJIOFKJA_02087	LCAPGCKE_06129	JGKDJMLB_04073	GJJOMOEH_02283	BHCEAKDH_01372	FPAHKCNF_00650	EACPGJJO_00887	LEKCGMDF_00480	MPGLDLPP_00954	KPJDMDHD_01097	GHDOMGIB_00452	BNIBDDLI_04573	JDCCEBOI_03992	GIEPEGPL_04270	FLHNBHIE_05681	PJJBBCBM_04020	BHHKDANE_02765	PDPFHIBO_00735	NEBPILJC_01173	HJJLPKDE_00482	JDENELGM_01876	KHNOHDME_00769	BIIPAFGE_01781	KFOCIMMI_01765	OMBHAEJC_03358	KLCILLII_01903	BGEAKIKM_01820	ENLJKLLI_00376	NAEEEGCJ_01830	AAJFFOJO_04803	IHOJCDDA_03544	IJGNIBGJ_03546	EHJPMPCJ_01904
mtnA		Methylthioribose-1-phosphate isomerase	370	370	1	1	26638				1076	1076	1076	KPLJNGKJ_04138	NMGDBHEM_02610	EAIKGHFG_04638	LJIOFKJA_02043	LCAPGCKE_06163	JGKDJMLB_04041	GJJOMOEH_02252	BHCEAKDH_01340	FPAHKCNF_03773	EACPGJJO_00359	LEKCGMDF_03680	MPGLDLPP_00350	KPJDMDHD_05579	GHDOMGIB_00490	BNIBDDLI_04541	JDCCEBOI_04030	GIEPEGPL_04308	FLHNBHIE_05649	PJJBBCBM_03988	BHHKDANE_02797	PDPFHIBO_00768	NEBPILJC_01205	HJJLPKDE_00515	JDENELGM_01844	KHNOHDME_00807	BIIPAFGE_01747	KFOCIMMI_01729	OMBHAEJC_03396	KLCILLII_01871	BGEAKIKM_01788	ENLJKLLI_00413	NAEEEGCJ_01796	AAJFFOJO_04838	IHOJCDDA_03577	IJGNIBGJ_03579	EHJPMPCJ_01872
ubiG		Ubiquinone biosynthesis O-methyltransferase	370	370	1	1	26636				698	740	698	KPLJNGKJ_04140	NMGDBHEM_02612	EAIKGHFG_04636	LJIOFKJA_02041	LCAPGCKE_06165	JGKDJMLB_04039	GJJOMOEH_02250	BHCEAKDH_01338	FPAHKCNF_03771	EACPGJJO_00361	LEKCGMDF_03678	MPGLDLPP_00352	KPJDMDHD_05577	GHDOMGIB_00492	BNIBDDLI_04539	JDCCEBOI_04032	GIEPEGPL_04310	FLHNBHIE_05647	PJJBBCBM_03986	BHHKDANE_02799	PDPFHIBO_00770	NEBPILJC_01207	HJJLPKDE_00517	JDENELGM_01842	KHNOHDME_00809	BIIPAFGE_01745	KFOCIMMI_01727	OMBHAEJC_03398	KLCILLII_01869	BGEAKIKM_01786	ENLJKLLI_00415	NAEEEGCJ_01794	AAJFFOJO_04840	IHOJCDDA_03579	IJGNIBGJ_03581	EHJPMPCJ_01870
group_12146		hypothetical protein	370	370	1	1	26626				920	923	922	KPLJNGKJ_04146	NMGDBHEM_02618	EAIKGHFG_04630	LJIOFKJA_02035	LCAPGCKE_06171	JGKDJMLB_04033	GJJOMOEH_02244	BHCEAKDH_01332	FPAHKCNF_03765	EACPGJJO_00367	LEKCGMDF_03672	MPGLDLPP_00358	KPJDMDHD_05571	GHDOMGIB_00498	BNIBDDLI_04533	JDCCEBOI_04038	GIEPEGPL_04316	FLHNBHIE_05641	PJJBBCBM_03980	BHHKDANE_02805	PDPFHIBO_00776	NEBPILJC_01213	HJJLPKDE_00523	JDENELGM_01836	KHNOHDME_00815	BIIPAFGE_01739	KFOCIMMI_01721	OMBHAEJC_03404	KLCILLII_01863	BGEAKIKM_01780	ENLJKLLI_00421	NAEEEGCJ_01788	AAJFFOJO_04846	IHOJCDDA_03585	IJGNIBGJ_03587	EHJPMPCJ_01864
group_12147		hypothetical protein	370	370	1	1	26623				437	437	437	KPLJNGKJ_04149	NMGDBHEM_02621	EAIKGHFG_04627	LJIOFKJA_02032	LCAPGCKE_06174	JGKDJMLB_04030	GJJOMOEH_02241	BHCEAKDH_01329	FPAHKCNF_03762	EACPGJJO_00370	LEKCGMDF_03669	MPGLDLPP_00361	KPJDMDHD_05568	GHDOMGIB_00501	BNIBDDLI_04530	JDCCEBOI_04041	GIEPEGPL_04319	FLHNBHIE_05638	PJJBBCBM_03977	BHHKDANE_02808	PDPFHIBO_00779	NEBPILJC_01216	HJJLPKDE_00526	JDENELGM_01833	KHNOHDME_00818	BIIPAFGE_01736	KFOCIMMI_01718	OMBHAEJC_03407	KLCILLII_01860	BGEAKIKM_01777	ENLJKLLI_00424	NAEEEGCJ_01785	AAJFFOJO_04849	IHOJCDDA_03588	IJGNIBGJ_03590	EHJPMPCJ_01861
group_12148		hypothetical protein	370	370	1	1	22804				968	968	968	KPLJNGKJ_04164	NMGDBHEM_03018	EAIKGHFG_03427	LJIOFKJA_00732	LCAPGCKE_00402	JGKDJMLB_03622	GJJOMOEH_01101	BHCEAKDH_03177	FPAHKCNF_00373	EACPGJJO_00477	LEKCGMDF_02617	MPGLDLPP_00431	KPJDMDHD_00661	GHDOMGIB_02527	BNIBDDLI_03503	JDCCEBOI_05159	GIEPEGPL_04467	FLHNBHIE_04541	PJJBBCBM_03280	BHHKDANE_03940	PDPFHIBO_05294	NEBPILJC_02446	HJJLPKDE_02723	JDENELGM_00650	KHNOHDME_01956	BIIPAFGE_00652	KFOCIMMI_00658	OMBHAEJC_00665	KLCILLII_00717	BGEAKIKM_00651	ENLJKLLI_02445	NAEEEGCJ_00654	AAJFFOJO_00690	IHOJCDDA_00663	IJGNIBGJ_00656	EHJPMPCJ_00660
yhfA		Protein YhfA	370	370	1	1	22797				422	437	422	KPLJNGKJ_04171	NMGDBHEM_03025	EAIKGHFG_03420	LJIOFKJA_00725	LCAPGCKE_00395	JGKDJMLB_03629	GJJOMOEH_01094	BHCEAKDH_03170	FPAHKCNF_00366	EACPGJJO_00470	LEKCGMDF_02610	MPGLDLPP_00438	KPJDMDHD_00668	GHDOMGIB_02534	BNIBDDLI_03510	JDCCEBOI_05166	GIEPEGPL_04474	FLHNBHIE_04534	PJJBBCBM_03273	BHHKDANE_03947	PDPFHIBO_05287	NEBPILJC_02453	HJJLPKDE_02716	JDENELGM_00643	KHNOHDME_01963	BIIPAFGE_00645	KFOCIMMI_00651	OMBHAEJC_00658	KLCILLII_00710	BGEAKIKM_00644	ENLJKLLI_02438	NAEEEGCJ_00647	AAJFFOJO_00683	IHOJCDDA_00656	IJGNIBGJ_00649	EHJPMPCJ_00653
group_12155		hypothetical protein	370	370	1	1	22770				347	353	352	KPLJNGKJ_04193	NMGDBHEM_03059	EAIKGHFG_03386	LJIOFKJA_00703	LCAPGCKE_00373	JGKDJMLB_03651	GJJOMOEH_01072	BHCEAKDH_03148	FPAHKCNF_01022	EACPGJJO_03325	LEKCGMDF_02575	MPGLDLPP_03451	KPJDMDHD_02048	GHDOMGIB_02568	BNIBDDLI_03532	JDCCEBOI_05186	GIEPEGPL_04508	FLHNBHIE_04512	PJJBBCBM_03251	BHHKDANE_03968	PDPFHIBO_05265	NEBPILJC_02488	HJJLPKDE_02682	JDENELGM_00621	KHNOHDME_02000	BIIPAFGE_00624	KFOCIMMI_00627	OMBHAEJC_00636	KLCILLII_00688	BGEAKIKM_00622	ENLJKLLI_02414	NAEEEGCJ_00626	AAJFFOJO_00659	IHOJCDDA_00622	IJGNIBGJ_00628	EHJPMPCJ_00631
group_12156		hypothetical protein	370	370	1	1	22767				200	200	200	KPLJNGKJ_04195	NMGDBHEM_03061	EAIKGHFG_03384	LJIOFKJA_00701	LCAPGCKE_00371	JGKDJMLB_03653	GJJOMOEH_01070	BHCEAKDH_03146	FPAHKCNF_00973	EACPGJJO_02029	LEKCGMDF_03888	MPGLDLPP_01235	KPJDMDHD_02097	GHDOMGIB_02570	BNIBDDLI_03534	JDCCEBOI_05188	GIEPEGPL_04510	FLHNBHIE_04510	PJJBBCBM_03249	BHHKDANE_03970	PDPFHIBO_05263	NEBPILJC_02490	HJJLPKDE_02680	JDENELGM_00619	KHNOHDME_02002	BIIPAFGE_00622	KFOCIMMI_00625	OMBHAEJC_00634	KLCILLII_00686	BGEAKIKM_00620	ENLJKLLI_02412	NAEEEGCJ_00624	AAJFFOJO_00657	IHOJCDDA_00620	IJGNIBGJ_00626	EHJPMPCJ_00629
gph		Phosphoglycolate phosphatase	370	370	1	1	22762				776	818	817	KPLJNGKJ_04200	NMGDBHEM_03066	EAIKGHFG_03379	LJIOFKJA_00696	LCAPGCKE_00366	JGKDJMLB_03658	GJJOMOEH_01065	BHCEAKDH_03141	FPAHKCNF_00968	EACPGJJO_02024	LEKCGMDF_03883	MPGLDLPP_01240	KPJDMDHD_02102	GHDOMGIB_02575	BNIBDDLI_03539	JDCCEBOI_05193	GIEPEGPL_04515	FLHNBHIE_04505	PJJBBCBM_03244	BHHKDANE_03975	PDPFHIBO_05258	NEBPILJC_02541	HJJLPKDE_02675	JDENELGM_00614	KHNOHDME_02007	BIIPAFGE_00616	KFOCIMMI_00620	OMBHAEJC_00628	KLCILLII_00681	BGEAKIKM_00614	ENLJKLLI_02407	NAEEEGCJ_00619	AAJFFOJO_00652	IHOJCDDA_00615	IJGNIBGJ_00620	EHJPMPCJ_00624
amgK		N-acetylmuramate/N-acetylglucosamine kinase	370	370	1	1	22748				938	1016	1015	KPLJNGKJ_04212	NMGDBHEM_03078	EAIKGHFG_03367	LJIOFKJA_00684	LCAPGCKE_00354	JGKDJMLB_03670	GJJOMOEH_01053	BHCEAKDH_03129	FPAHKCNF_00956	EACPGJJO_02012	LEKCGMDF_03871	MPGLDLPP_01252	KPJDMDHD_02114	GHDOMGIB_02587	BNIBDDLI_03551	JDCCEBOI_05205	GIEPEGPL_04527	FLHNBHIE_04493	PJJBBCBM_03232	BHHKDANE_03987	PDPFHIBO_05246	NEBPILJC_02553	HJJLPKDE_02663	JDENELGM_00602	KHNOHDME_02019	BIIPAFGE_00604	KFOCIMMI_00608	OMBHAEJC_00616	KLCILLII_00669	BGEAKIKM_00602	ENLJKLLI_02395	NAEEEGCJ_00607	AAJFFOJO_00640	IHOJCDDA_00603	IJGNIBGJ_00608	EHJPMPCJ_00612
pdxA		4-hydroxythreonine-4-phosphate dehydrogenase	370	370	1	1	22742				986	986	986	KPLJNGKJ_04215	NMGDBHEM_03081	EAIKGHFG_03364	LJIOFKJA_00679	LCAPGCKE_00351	JGKDJMLB_03673	GJJOMOEH_01048	BHCEAKDH_03126	FPAHKCNF_00951	EACPGJJO_02007	LEKCGMDF_03866	MPGLDLPP_01257	KPJDMDHD_02119	GHDOMGIB_02590	BNIBDDLI_03554	JDCCEBOI_05208	GIEPEGPL_04530	FLHNBHIE_04490	PJJBBCBM_03229	BHHKDANE_03990	PDPFHIBO_05243	NEBPILJC_02556	HJJLPKDE_02658	JDENELGM_00599	KHNOHDME_02022	BIIPAFGE_00601	KFOCIMMI_00605	OMBHAEJC_00613	KLCILLII_00664	BGEAKIKM_00599	ENLJKLLI_02392	NAEEEGCJ_00604	AAJFFOJO_00637	IHOJCDDA_00600	IJGNIBGJ_00605	EHJPMPCJ_00609
rsmA		Ribosomal RNA small subunit methyltransferase A	370	370	1	1	22741				689	806	805	KPLJNGKJ_04216	NMGDBHEM_03082	EAIKGHFG_03363	LJIOFKJA_00678	LCAPGCKE_00350	JGKDJMLB_03674	GJJOMOEH_01047	BHCEAKDH_03125	FPAHKCNF_00950	EACPGJJO_02006	LEKCGMDF_03865	MPGLDLPP_01258	KPJDMDHD_02120	GHDOMGIB_02591	BNIBDDLI_03555	JDCCEBOI_05209	GIEPEGPL_04531	FLHNBHIE_04489	PJJBBCBM_03228	BHHKDANE_03991	PDPFHIBO_05242	NEBPILJC_02557	HJJLPKDE_02657	JDENELGM_00598	KHNOHDME_02023	BIIPAFGE_00600	KFOCIMMI_00604	OMBHAEJC_00612	KLCILLII_00663	BGEAKIKM_00598	ENLJKLLI_02391	NAEEEGCJ_00603	AAJFFOJO_00636	IHOJCDDA_00599	IJGNIBGJ_00604	EHJPMPCJ_00608
group_12161		hypothetical protein	370	370	1	1	22736				944	1271	1268	KPLJNGKJ_04221	NMGDBHEM_03087	EAIKGHFG_03358	LJIOFKJA_00673	LCAPGCKE_00345	JGKDJMLB_03679	GJJOMOEH_01042	BHCEAKDH_03120	FPAHKCNF_00945	EACPGJJO_02001	LEKCGMDF_03860	MPGLDLPP_01263	KPJDMDHD_02125	GHDOMGIB_02596	BNIBDDLI_03560	JDCCEBOI_05214	GIEPEGPL_04536	FLHNBHIE_04484	PJJBBCBM_03223	BHHKDANE_03996	PDPFHIBO_05237	NEBPILJC_02562	HJJLPKDE_02652	JDENELGM_00593	KHNOHDME_02028	BIIPAFGE_00595	KFOCIMMI_00599	OMBHAEJC_00607	KLCILLII_00658	BGEAKIKM_00593	ENLJKLLI_02386	NAEEEGCJ_00598	AAJFFOJO_00631	IHOJCDDA_00594	IJGNIBGJ_00599	EHJPMPCJ_00603
group_12163		hypothetical protein	370	370	1	1	22731				542	542	542	KPLJNGKJ_04225	NMGDBHEM_03091	EAIKGHFG_03354	LJIOFKJA_00669	LCAPGCKE_00341	JGKDJMLB_03683	GJJOMOEH_01038	BHCEAKDH_03116	FPAHKCNF_05907	EACPGJJO_01997	LEKCGMDF_05781	MPGLDLPP_01267	KPJDMDHD_02129	GHDOMGIB_02600	BNIBDDLI_03564	JDCCEBOI_05218	GIEPEGPL_04540	FLHNBHIE_04480	PJJBBCBM_03219	BHHKDANE_04000	PDPFHIBO_05233	NEBPILJC_02566	HJJLPKDE_02648	JDENELGM_00589	KHNOHDME_02032	BIIPAFGE_00591	KFOCIMMI_00595	OMBHAEJC_00603	KLCILLII_00654	BGEAKIKM_00589	ENLJKLLI_02382	NAEEEGCJ_00594	AAJFFOJO_00627	IHOJCDDA_00590	IJGNIBGJ_00595	EHJPMPCJ_00599
yhaI		Inner membrane protein YhaI	370	370	1	1	22564				278	353	352	KPLJNGKJ_04266	NMGDBHEM_03115	EAIKGHFG_03291	LJIOFKJA_00646	LCAPGCKE_00320	JGKDJMLB_05908	GJJOMOEH_01017	BHCEAKDH_04614	FPAHKCNF_05880	EACPGJJO_01970	LEKCGMDF_05754	MPGLDLPP_01294	KPJDMDHD_02156	GHDOMGIB_02659	BNIBDDLI_05905	JDCCEBOI_05237	GIEPEGPL_04599	FLHNBHIE_04459	PJJBBCBM_04557	BHHKDANE_04022	PDPFHIBO_05209	NEBPILJC_02627	HJJLPKDE_02625	JDENELGM_00569	KHNOHDME_02054	BIIPAFGE_00571	KFOCIMMI_00569	OMBHAEJC_00579	KLCILLII_00627	BGEAKIKM_00569	ENLJKLLI_02356	NAEEEGCJ_00574	AAJFFOJO_00601	IHOJCDDA_00569	IJGNIBGJ_00574	EHJPMPCJ_00578
yqjC		Protein YqjC	370	370	1	1	22541				419	419	419	KPLJNGKJ_04286	NMGDBHEM_03135	EAIKGHFG_03271	LJIOFKJA_00626	LCAPGCKE_00299	JGKDJMLB_05929	GJJOMOEH_00997	BHCEAKDH_04634	FPAHKCNF_01611	EACPGJJO_01950	LEKCGMDF_01607	MPGLDLPP_04971	KPJDMDHD_02176	GHDOMGIB_02679	BNIBDDLI_05926	JDCCEBOI_05258	GIEPEGPL_04619	FLHNBHIE_04439	PJJBBCBM_04577	BHHKDANE_04043	PDPFHIBO_05189	NEBPILJC_02647	HJJLPKDE_02604	JDENELGM_00548	KHNOHDME_02075	BIIPAFGE_00551	KFOCIMMI_00548	OMBHAEJC_00559	KLCILLII_00606	BGEAKIKM_00549	ENLJKLLI_02336	NAEEEGCJ_00554	AAJFFOJO_00581	IHOJCDDA_00549	IJGNIBGJ_00554	EHJPMPCJ_00558
group_12172		hypothetical protein	370	370	1	1	22538				386	458	386	KPLJNGKJ_04288	NMGDBHEM_03137	EAIKGHFG_03269	LJIOFKJA_00624	LCAPGCKE_00297	JGKDJMLB_05931	GJJOMOEH_00995	BHCEAKDH_04636	FPAHKCNF_01609	EACPGJJO_01948	LEKCGMDF_01605	MPGLDLPP_04973	KPJDMDHD_02178	GHDOMGIB_02681	BNIBDDLI_05928	JDCCEBOI_05260	GIEPEGPL_04621	FLHNBHIE_04437	PJJBBCBM_04579	BHHKDANE_04045	PDPFHIBO_05187	NEBPILJC_02649	HJJLPKDE_02602	JDENELGM_00546	KHNOHDME_02077	BIIPAFGE_00549	KFOCIMMI_00546	OMBHAEJC_00557	KLCILLII_00604	BGEAKIKM_00547	ENLJKLLI_02334	NAEEEGCJ_00552	AAJFFOJO_00579	IHOJCDDA_00547	IJGNIBGJ_00552	EHJPMPCJ_00556
dsbB_2		Disulfide bond formation protein B	370	370	1	1	22536				509	581	580	KPLJNGKJ_04290	NMGDBHEM_03139	EAIKGHFG_03267	LJIOFKJA_00622	LCAPGCKE_00295	JGKDJMLB_05933	GJJOMOEH_00993	BHCEAKDH_04638	FPAHKCNF_01607	EACPGJJO_01946	LEKCGMDF_01603	MPGLDLPP_04975	KPJDMDHD_02180	GHDOMGIB_02683	BNIBDDLI_05930	JDCCEBOI_05262	GIEPEGPL_04623	FLHNBHIE_04435	PJJBBCBM_04581	BHHKDANE_04047	PDPFHIBO_05185	NEBPILJC_02651	HJJLPKDE_02600	JDENELGM_00544	KHNOHDME_02079	BIIPAFGE_00547	KFOCIMMI_00544	OMBHAEJC_00555	KLCILLII_00602	BGEAKIKM_00545	ENLJKLLI_02332	NAEEEGCJ_00550	AAJFFOJO_00577	IHOJCDDA_00545	IJGNIBGJ_00550	EHJPMPCJ_00554
group_12175		hypothetical protein	370	370	1	1	22495				230	230	230	KPLJNGKJ_04324	NMGDBHEM_03173	EAIKGHFG_03233	LJIOFKJA_00588	LCAPGCKE_00261	JGKDJMLB_05967	GJJOMOEH_00959	BHCEAKDH_04672	FPAHKCNF_01573	EACPGJJO_01912	LEKCGMDF_01569	MPGLDLPP_02817	KPJDMDHD_04365	GHDOMGIB_02717	BNIBDDLI_05964	JDCCEBOI_05296	GIEPEGPL_04657	FLHNBHIE_04401	PJJBBCBM_04615	BHHKDANE_04081	PDPFHIBO_05151	NEBPILJC_02685	HJJLPKDE_02565	JDENELGM_00510	KHNOHDME_02113	BIIPAFGE_00512	KFOCIMMI_00510	OMBHAEJC_00521	KLCILLII_00567	BGEAKIKM_00511	ENLJKLLI_02298	NAEEEGCJ_00516	AAJFFOJO_00543	IHOJCDDA_00511	IJGNIBGJ_00515	EHJPMPCJ_00520
bioH		Pimeloyl-[acyl-carrier protein] methyl ester esterase	370	370	1	1	22492				710	722	721	KPLJNGKJ_04327	NMGDBHEM_03176	EAIKGHFG_03230	LJIOFKJA_00585	LCAPGCKE_00258	JGKDJMLB_05970	GJJOMOEH_00956	BHCEAKDH_04675	FPAHKCNF_01570	EACPGJJO_01909	LEKCGMDF_01566	MPGLDLPP_02820	KPJDMDHD_04368	GHDOMGIB_02720	BNIBDDLI_05967	JDCCEBOI_05299	GIEPEGPL_04660	FLHNBHIE_04398	PJJBBCBM_04618	BHHKDANE_04084	PDPFHIBO_05148	NEBPILJC_02688	HJJLPKDE_02562	JDENELGM_00507	KHNOHDME_02116	BIIPAFGE_00509	KFOCIMMI_00507	OMBHAEJC_00518	KLCILLII_00564	BGEAKIKM_00508	ENLJKLLI_02295	NAEEEGCJ_00513	AAJFFOJO_00540	IHOJCDDA_00508	IJGNIBGJ_00512	EHJPMPCJ_00517
accC_2		Biotin carboxylase	370	370	1	1	22471				1085	1376	1375	KPLJNGKJ_04334	NMGDBHEM_03183	EAIKGHFG_03223	LJIOFKJA_00577	LCAPGCKE_00251	JGKDJMLB_05976	GJJOMOEH_00950	BHCEAKDH_04681	FPAHKCNF_01564	EACPGJJO_01903	LEKCGMDF_01560	MPGLDLPP_02826	KPJDMDHD_04374	GHDOMGIB_02728	BNIBDDLI_05973	JDCCEBOI_05307	GIEPEGPL_04668	FLHNBHIE_04392	PJJBBCBM_04624	BHHKDANE_04092	PDPFHIBO_05141	NEBPILJC_02694	HJJLPKDE_02556	JDENELGM_00499	KHNOHDME_02124	BIIPAFGE_00501	KFOCIMMI_00500	OMBHAEJC_00510	KLCILLII_00558	BGEAKIKM_00500	ENLJKLLI_02287	NAEEEGCJ_00505	AAJFFOJO_00532	IHOJCDDA_00501	IJGNIBGJ_00504	EHJPMPCJ_00510
rarD_1		Protein RarD	370	370	1	1	22461				896	896	896	KPLJNGKJ_04343	NMGDBHEM_03192	EAIKGHFG_03213	LJIOFKJA_00568	LCAPGCKE_00242	JGKDJMLB_05985	GJJOMOEH_00941	BHCEAKDH_04690	FPAHKCNF_01555	EACPGJJO_01894	LEKCGMDF_01551	MPGLDLPP_02835	KPJDMDHD_04383	GHDOMGIB_02737	BNIBDDLI_05982	JDCCEBOI_05316	GIEPEGPL_04677	FLHNBHIE_04383	PJJBBCBM_04633	BHHKDANE_04101	PDPFHIBO_05132	NEBPILJC_02703	HJJLPKDE_02547	JDENELGM_00490	KHNOHDME_02133	BIIPAFGE_00492	KFOCIMMI_00491	OMBHAEJC_00501	KLCILLII_00549	BGEAKIKM_00491	ENLJKLLI_02278	NAEEEGCJ_00496	AAJFFOJO_00523	IHOJCDDA_00492	IJGNIBGJ_00495	EHJPMPCJ_00501
group_12179		hypothetical protein	370	370	1	1	22458				443	443	443	KPLJNGKJ_04345	NMGDBHEM_03194	EAIKGHFG_03211	LJIOFKJA_00566	LCAPGCKE_00240	JGKDJMLB_05987	GJJOMOEH_00939	BHCEAKDH_04692	FPAHKCNF_01553	EACPGJJO_01892	LEKCGMDF_01549	MPGLDLPP_02837	KPJDMDHD_04385	GHDOMGIB_02739	BNIBDDLI_05984	JDCCEBOI_05318	GIEPEGPL_04679	FLHNBHIE_04381	PJJBBCBM_04635	BHHKDANE_04103	PDPFHIBO_05130	NEBPILJC_02705	HJJLPKDE_02545	JDENELGM_00488	KHNOHDME_02135	BIIPAFGE_00490	KFOCIMMI_00489	OMBHAEJC_00499	KLCILLII_00547	BGEAKIKM_00489	ENLJKLLI_02276	NAEEEGCJ_00494	AAJFFOJO_00521	IHOJCDDA_00490	IJGNIBGJ_00493	EHJPMPCJ_00499
pucI_2		putative allantoin permease	370	370	1	1	22450				1649	1727	1726	KPLJNGKJ_04352	NMGDBHEM_03201	EAIKGHFG_03204	LJIOFKJA_00559	LCAPGCKE_00233	JGKDJMLB_05994	GJJOMOEH_00932	BHCEAKDH_04699	FPAHKCNF_01546	EACPGJJO_01885	LEKCGMDF_01542	MPGLDLPP_02844	KPJDMDHD_04392	GHDOMGIB_02746	BNIBDDLI_05991	JDCCEBOI_05325	GIEPEGPL_04686	FLHNBHIE_04374	PJJBBCBM_04642	BHHKDANE_04110	PDPFHIBO_05123	NEBPILJC_02712	HJJLPKDE_02538	JDENELGM_00481	KHNOHDME_02142	BIIPAFGE_00483	KFOCIMMI_00482	OMBHAEJC_00492	KLCILLII_00540	BGEAKIKM_00482	ENLJKLLI_02269	NAEEEGCJ_00487	AAJFFOJO_00514	IHOJCDDA_00483	IJGNIBGJ_00485	EHJPMPCJ_00492
group_12181		hypothetical protein	370	370	1	1	22443				827	857	856	KPLJNGKJ_04359	NMGDBHEM_03208	EAIKGHFG_03197	LJIOFKJA_00552	LCAPGCKE_00226	JGKDJMLB_06001	GJJOMOEH_00925	BHCEAKDH_04706	FPAHKCNF_05570	EACPGJJO_04703	LEKCGMDF_05012	MPGLDLPP_02851	KPJDMDHD_03939	GHDOMGIB_02753	BNIBDDLI_05998	JDCCEBOI_05332	GIEPEGPL_04693	FLHNBHIE_04367	PJJBBCBM_04649	BHHKDANE_04117	PDPFHIBO_05116	NEBPILJC_02719	HJJLPKDE_02531	JDENELGM_00474	KHNOHDME_02149	BIIPAFGE_00476	KFOCIMMI_00475	OMBHAEJC_00485	KLCILLII_00533	BGEAKIKM_00475	ENLJKLLI_02262	NAEEEGCJ_00480	AAJFFOJO_00507	IHOJCDDA_00476	IJGNIBGJ_00478	EHJPMPCJ_00485
creC		Sensor protein CreC	370	370	1	1	22437				1424	1424	1424	KPLJNGKJ_04365	NMGDBHEM_03214	EAIKGHFG_03191	LJIOFKJA_00546	LCAPGCKE_00220	JGKDJMLB_06007	GJJOMOEH_00919	BHCEAKDH_04712	FPAHKCNF_05564	EACPGJJO_04697	LEKCGMDF_05006	MPGLDLPP_02857	KPJDMDHD_03945	GHDOMGIB_02759	BNIBDDLI_06004	JDCCEBOI_05338	GIEPEGPL_04699	FLHNBHIE_04361	PJJBBCBM_04655	BHHKDANE_04123	PDPFHIBO_05110	NEBPILJC_02725	HJJLPKDE_02525	JDENELGM_00468	KHNOHDME_02155	BIIPAFGE_00470	KFOCIMMI_00469	OMBHAEJC_00479	KLCILLII_00527	BGEAKIKM_00469	ENLJKLLI_02256	NAEEEGCJ_00474	AAJFFOJO_00501	IHOJCDDA_00470	IJGNIBGJ_00472	EHJPMPCJ_00479
group_12185		hypothetical protein	370	370	1	1	22424				617	731	730	KPLJNGKJ_04377	NMGDBHEM_03226	EAIKGHFG_03179	LJIOFKJA_00534	LCAPGCKE_00208	JGKDJMLB_06018	GJJOMOEH_00908	BHCEAKDH_04723	FPAHKCNF_05553	EACPGJJO_04686	LEKCGMDF_04995	MPGLDLPP_02868	KPJDMDHD_03956	GHDOMGIB_02771	BNIBDDLI_06015	JDCCEBOI_05350	GIEPEGPL_04711	FLHNBHIE_04350	PJJBBCBM_04666	BHHKDANE_04135	PDPFHIBO_05098	NEBPILJC_02736	HJJLPKDE_02514	JDENELGM_00456	KHNOHDME_02167	BIIPAFGE_00458	KFOCIMMI_00458	OMBHAEJC_00468	KLCILLII_00516	BGEAKIKM_00457	ENLJKLLI_02244	NAEEEGCJ_00462	AAJFFOJO_00489	IHOJCDDA_00458	IJGNIBGJ_00460	EHJPMPCJ_00467
gcvA_4		Glycine cleavage system transcriptional activator	370	370	1	1	22418				692	908	902	KPLJNGKJ_04382	NMGDBHEM_03231	EAIKGHFG_03174	LJIOFKJA_00529	LCAPGCKE_00203	JGKDJMLB_06023	GJJOMOEH_00903	BHCEAKDH_04728	FPAHKCNF_05548	EACPGJJO_04681	LEKCGMDF_04990	MPGLDLPP_02873	KPJDMDHD_03961	GHDOMGIB_02776	BNIBDDLI_06020	JDCCEBOI_05355	GIEPEGPL_04716	FLHNBHIE_04345	PJJBBCBM_04671	BHHKDANE_04141	PDPFHIBO_05093	NEBPILJC_02741	HJJLPKDE_02509	JDENELGM_00451	KHNOHDME_02172	BIIPAFGE_00453	KFOCIMMI_00453	OMBHAEJC_00463	KLCILLII_00511	BGEAKIKM_00452	ENLJKLLI_02239	NAEEEGCJ_00457	AAJFFOJO_00484	IHOJCDDA_00453	IJGNIBGJ_00455	EHJPMPCJ_00462
dht		D-hydantoinase/dihydropyrimidinase	370	370	1	1	22413				1031	1439	1437	KPLJNGKJ_04387	NMGDBHEM_03236	EAIKGHFG_03169	LJIOFKJA_00524	LCAPGCKE_00198	JGKDJMLB_06028	GJJOMOEH_00898	BHCEAKDH_04733	FPAHKCNF_05543	EACPGJJO_04676	LEKCGMDF_04985	MPGLDLPP_01533	KPJDMDHD_03966	GHDOMGIB_02781	BNIBDDLI_06025	JDCCEBOI_05360	GIEPEGPL_04721	FLHNBHIE_04340	PJJBBCBM_04676	BHHKDANE_04146	PDPFHIBO_05088	NEBPILJC_02746	HJJLPKDE_02504	JDENELGM_00446	KHNOHDME_02178	BIIPAFGE_00448	KFOCIMMI_00447	OMBHAEJC_00458	KLCILLII_00506	BGEAKIKM_00447	ENLJKLLI_02234	NAEEEGCJ_00452	AAJFFOJO_00479	IHOJCDDA_00448	IJGNIBGJ_00450	EHJPMPCJ_00457
group_12188		hypothetical protein	370	370	1	1	22396				539	539	539	KPLJNGKJ_04397	NMGDBHEM_03246	EAIKGHFG_03159	LJIOFKJA_00514	LCAPGCKE_00188	JGKDJMLB_06038	GJJOMOEH_00888	BHCEAKDH_04743	FPAHKCNF_00864	EACPGJJO_01783	LEKCGMDF_03662	MPGLDLPP_01313	KPJDMDHD_03976	GHDOMGIB_02791	BNIBDDLI_06035	JDCCEBOI_05370	GIEPEGPL_04731	FLHNBHIE_04330	PJJBBCBM_04686	BHHKDANE_04157	PDPFHIBO_05078	NEBPILJC_02756	HJJLPKDE_02494	JDENELGM_00436	KHNOHDME_02188	BIIPAFGE_00438	KFOCIMMI_00437	OMBHAEJC_00448	KLCILLII_00496	BGEAKIKM_00437	ENLJKLLI_02224	NAEEEGCJ_00442	AAJFFOJO_00469	IHOJCDDA_00438	IJGNIBGJ_00440	EHJPMPCJ_00447
group_12189		hypothetical protein	370	370	1	1	22377				506	506	506	KPLJNGKJ_04413	NMGDBHEM_03262	EAIKGHFG_03143	LJIOFKJA_00498	LCAPGCKE_00172	JGKDJMLB_06054	GJJOMOEH_00872	BHCEAKDH_04759	FPAHKCNF_03818	EACPGJJO_05371	LEKCGMDF_03646	MPGLDLPP_05116	KPJDMDHD_04081	GHDOMGIB_02807	BNIBDDLI_06051	JDCCEBOI_05386	GIEPEGPL_04747	FLHNBHIE_04314	PJJBBCBM_04702	BHHKDANE_04173	PDPFHIBO_05062	NEBPILJC_02772	HJJLPKDE_02478	JDENELGM_00420	KHNOHDME_02204	BIIPAFGE_00422	KFOCIMMI_00421	OMBHAEJC_00432	KLCILLII_00480	BGEAKIKM_00420	ENLJKLLI_02208	NAEEEGCJ_00425	AAJFFOJO_00453	IHOJCDDA_00422	IJGNIBGJ_00422	EHJPMPCJ_00431
pleD_2		Response regulator PleD	370	370	1	1	22368				326	365	364	KPLJNGKJ_04419	NMGDBHEM_03268	EAIKGHFG_03137	LJIOFKJA_00492	LCAPGCKE_00166	JGKDJMLB_06060	GJJOMOEH_00866	BHCEAKDH_04765	FPAHKCNF_03824	EACPGJJO_05365	LEKCGMDF_03640	MPGLDLPP_05110	KPJDMDHD_04075	GHDOMGIB_02813	BNIBDDLI_06057	JDCCEBOI_05392	GIEPEGPL_04753	FLHNBHIE_04308	PJJBBCBM_04708	BHHKDANE_04179	PDPFHIBO_05056	NEBPILJC_02778	HJJLPKDE_02472	JDENELGM_00414	KHNOHDME_02210	BIIPAFGE_00416	KFOCIMMI_00415	OMBHAEJC_00426	KLCILLII_00474	BGEAKIKM_00414	ENLJKLLI_02202	NAEEEGCJ_00418	AAJFFOJO_00447	IHOJCDDA_00416	IJGNIBGJ_00416	EHJPMPCJ_00425
pyrR		Bifunctional protein PyrR	370	370	1	1	22362				452	512	511	KPLJNGKJ_04425	NMGDBHEM_03274	EAIKGHFG_03131	LJIOFKJA_00486	LCAPGCKE_00160	JGKDJMLB_06066	GJJOMOEH_00860	BHCEAKDH_04771	FPAHKCNF_03830	EACPGJJO_05359	LEKCGMDF_03634	MPGLDLPP_05104	KPJDMDHD_04069	GHDOMGIB_02819	BNIBDDLI_06063	JDCCEBOI_05398	GIEPEGPL_04759	FLHNBHIE_04302	PJJBBCBM_04714	BHHKDANE_04185	PDPFHIBO_05050	NEBPILJC_02784	HJJLPKDE_02466	JDENELGM_00408	KHNOHDME_02216	BIIPAFGE_00410	KFOCIMMI_00409	OMBHAEJC_00420	KLCILLII_00468	BGEAKIKM_00408	ENLJKLLI_02196	NAEEEGCJ_00412	AAJFFOJO_00441	IHOJCDDA_00410	IJGNIBGJ_00410	EHJPMPCJ_00419
pyrB		Aspartate carbamoyltransferase	370	370	1	1	22361				860	1004	1003	KPLJNGKJ_04426	NMGDBHEM_03275	EAIKGHFG_03130	LJIOFKJA_00485	LCAPGCKE_00159	JGKDJMLB_06067	GJJOMOEH_00859	BHCEAKDH_04772	FPAHKCNF_03831	EACPGJJO_05358	LEKCGMDF_03633	MPGLDLPP_05103	KPJDMDHD_04068	GHDOMGIB_02820	BNIBDDLI_06064	JDCCEBOI_05399	GIEPEGPL_04760	FLHNBHIE_04301	PJJBBCBM_04715	BHHKDANE_04186	PDPFHIBO_05049	NEBPILJC_02785	HJJLPKDE_02465	JDENELGM_00407	KHNOHDME_02217	BIIPAFGE_00409	KFOCIMMI_00408	OMBHAEJC_00419	KLCILLII_00467	BGEAKIKM_00407	ENLJKLLI_02195	NAEEEGCJ_00411	AAJFFOJO_00440	IHOJCDDA_00409	IJGNIBGJ_00409	EHJPMPCJ_00418
metC		Cystathionine beta-lyase	370	370	1	1	22359				974	1184	1183	KPLJNGKJ_04428	NMGDBHEM_03277	EAIKGHFG_03128	LJIOFKJA_00483	LCAPGCKE_00157	JGKDJMLB_06069	GJJOMOEH_00857	BHCEAKDH_04774	FPAHKCNF_03833	EACPGJJO_00728	LEKCGMDF_03631	MPGLDLPP_00900	KPJDMDHD_04066	GHDOMGIB_02822	BNIBDDLI_06066	JDCCEBOI_05401	GIEPEGPL_04762	FLHNBHIE_04299	PJJBBCBM_04717	BHHKDANE_04188	PDPFHIBO_05047	NEBPILJC_02787	HJJLPKDE_02463	JDENELGM_00405	KHNOHDME_02219	BIIPAFGE_00407	KFOCIMMI_00406	OMBHAEJC_00417	KLCILLII_00465	BGEAKIKM_00405	ENLJKLLI_02193	NAEEEGCJ_00409	AAJFFOJO_00438	IHOJCDDA_00407	IJGNIBGJ_00407	EHJPMPCJ_00416
cbs		Putative cystathionine beta-synthase	370	370	1	1	22358				1373	1430	1373	KPLJNGKJ_04429	NMGDBHEM_03278	EAIKGHFG_03127	LJIOFKJA_00482	LCAPGCKE_00156	JGKDJMLB_06070	GJJOMOEH_00856	BHCEAKDH_04775	FPAHKCNF_03834	EACPGJJO_00727	LEKCGMDF_03630	MPGLDLPP_00899	KPJDMDHD_04065	GHDOMGIB_02823	BNIBDDLI_06067	JDCCEBOI_05402	GIEPEGPL_04763	FLHNBHIE_04298	PJJBBCBM_04718	BHHKDANE_04189	PDPFHIBO_05046	NEBPILJC_02788	HJJLPKDE_02462	JDENELGM_00404	KHNOHDME_02220	BIIPAFGE_00406	KFOCIMMI_00405	OMBHAEJC_00416	KLCILLII_00464	BGEAKIKM_00404	ENLJKLLI_02192	NAEEEGCJ_00408	AAJFFOJO_00437	IHOJCDDA_00406	IJGNIBGJ_00406	EHJPMPCJ_00415
pilT_2		Twitching mobility protein	370	370	1	1	22355				980	1148	1147	KPLJNGKJ_04432	NMGDBHEM_03281	EAIKGHFG_03124	LJIOFKJA_00479	LCAPGCKE_00153	JGKDJMLB_06073	GJJOMOEH_00853	BHCEAKDH_04778	FPAHKCNF_03837	EACPGJJO_00724	LEKCGMDF_03627	MPGLDLPP_00896	KPJDMDHD_04062	GHDOMGIB_02826	BNIBDDLI_06070	JDCCEBOI_05405	GIEPEGPL_04766	FLHNBHIE_04295	PJJBBCBM_04721	BHHKDANE_04192	PDPFHIBO_05043	NEBPILJC_02791	HJJLPKDE_02459	JDENELGM_00401	KHNOHDME_02223	BIIPAFGE_00403	KFOCIMMI_00402	OMBHAEJC_00413	KLCILLII_00461	BGEAKIKM_00401	ENLJKLLI_02189	NAEEEGCJ_00405	AAJFFOJO_00434	IHOJCDDA_00403	IJGNIBGJ_00403	EHJPMPCJ_00412
group_12197		putative protein	370	370	1	1	22340				1292	1346	1345	KPLJNGKJ_04446	NMGDBHEM_03295	EAIKGHFG_03110	LJIOFKJA_00465	LCAPGCKE_00139	JGKDJMLB_06087	GJJOMOEH_00839	BHCEAKDH_04792	FPAHKCNF_00157	EACPGJJO_01677	LEKCGMDF_02980	MPGLDLPP_02275	KPJDMDHD_02487	GHDOMGIB_02840	BNIBDDLI_06084	JDCCEBOI_05419	GIEPEGPL_04780	FLHNBHIE_04281	PJJBBCBM_04735	BHHKDANE_04206	PDPFHIBO_05029	NEBPILJC_02805	HJJLPKDE_02445	JDENELGM_00387	KHNOHDME_02237	BIIPAFGE_00389	KFOCIMMI_00388	OMBHAEJC_00399	KLCILLII_00447	BGEAKIKM_00387	ENLJKLLI_02175	NAEEEGCJ_00391	AAJFFOJO_00420	IHOJCDDA_00389	IJGNIBGJ_00389	EHJPMPCJ_00398
trmB		tRNA (guanine-N(7)-)-methyltransferase	370	370	1	1	22339				734	902	734	KPLJNGKJ_04447	NMGDBHEM_03296	EAIKGHFG_03109	LJIOFKJA_00464	LCAPGCKE_00138	JGKDJMLB_06088	GJJOMOEH_00838	BHCEAKDH_04793	FPAHKCNF_00158	EACPGJJO_01678	LEKCGMDF_02979	MPGLDLPP_02276	KPJDMDHD_02486	GHDOMGIB_02841	BNIBDDLI_06085	JDCCEBOI_05420	GIEPEGPL_04781	FLHNBHIE_04280	PJJBBCBM_04736	BHHKDANE_04207	PDPFHIBO_05028	NEBPILJC_02806	HJJLPKDE_02444	JDENELGM_00386	KHNOHDME_02238	BIIPAFGE_00388	KFOCIMMI_00387	OMBHAEJC_00398	KLCILLII_00446	BGEAKIKM_00386	ENLJKLLI_02174	NAEEEGCJ_00390	AAJFFOJO_00419	IHOJCDDA_00388	IJGNIBGJ_00388	EHJPMPCJ_00397
mtgA		Biosynthetic peptidoglycan transglycosylase	370	370	1	1	22334				698	731	730	KPLJNGKJ_04451	NMGDBHEM_03300	EAIKGHFG_03105	LJIOFKJA_00460	LCAPGCKE_00134	JGKDJMLB_06092	GJJOMOEH_00834	BHCEAKDH_04797	FPAHKCNF_00162	EACPGJJO_04819	LEKCGMDF_02975	MPGLDLPP_02280	KPJDMDHD_02482	GHDOMGIB_02845	BNIBDDLI_06089	JDCCEBOI_05424	GIEPEGPL_04785	FLHNBHIE_04276	PJJBBCBM_04740	BHHKDANE_04211	PDPFHIBO_05024	NEBPILJC_02810	HJJLPKDE_02440	JDENELGM_00382	KHNOHDME_02242	BIIPAFGE_00384	KFOCIMMI_00383	OMBHAEJC_00394	KLCILLII_00442	BGEAKIKM_00382	ENLJKLLI_02170	NAEEEGCJ_00386	AAJFFOJO_00415	IHOJCDDA_00384	IJGNIBGJ_00384	EHJPMPCJ_00393
group_12200		hypothetical protein	370	370	1	1	22333				527	605	604	KPLJNGKJ_04452	NMGDBHEM_03301	EAIKGHFG_03104	LJIOFKJA_00459	LCAPGCKE_00133	JGKDJMLB_06093	GJJOMOEH_00833	BHCEAKDH_04798	FPAHKCNF_00163	EACPGJJO_04820	LEKCGMDF_02974	MPGLDLPP_02281	KPJDMDHD_02481	GHDOMGIB_02846	BNIBDDLI_06090	JDCCEBOI_05425	GIEPEGPL_04786	FLHNBHIE_04275	PJJBBCBM_04741	BHHKDANE_04212	PDPFHIBO_05023	NEBPILJC_02811	HJJLPKDE_02439	JDENELGM_00381	KHNOHDME_02243	BIIPAFGE_00383	KFOCIMMI_00382	OMBHAEJC_00393	KLCILLII_00441	BGEAKIKM_00381	ENLJKLLI_02169	NAEEEGCJ_00385	AAJFFOJO_00414	IHOJCDDA_00383	IJGNIBGJ_00383	EHJPMPCJ_00392
group_12201		hypothetical protein	370	370	1	1	22322				704	998	997	KPLJNGKJ_04461	NMGDBHEM_03310	EAIKGHFG_03095	LJIOFKJA_00450	LCAPGCKE_00124	JGKDJMLB_06102	GJJOMOEH_00824	BHCEAKDH_04807	FPAHKCNF_00172	EACPGJJO_04829	LEKCGMDF_02965	MPGLDLPP_02290	KPJDMDHD_02472	GHDOMGIB_02855	BNIBDDLI_06099	JDCCEBOI_05434	GIEPEGPL_04795	FLHNBHIE_04266	PJJBBCBM_04750	BHHKDANE_04221	PDPFHIBO_05014	NEBPILJC_02820	HJJLPKDE_02430	JDENELGM_00372	KHNOHDME_02252	BIIPAFGE_00374	KFOCIMMI_00373	OMBHAEJC_00384	KLCILLII_00432	BGEAKIKM_00372	ENLJKLLI_02160	NAEEEGCJ_00376	AAJFFOJO_00405	IHOJCDDA_00374	IJGNIBGJ_00374	EHJPMPCJ_00383
group_12202		hypothetical protein	370	370	1	1	22310				206	344	343	KPLJNGKJ_04472	NMGDBHEM_03320	EAIKGHFG_03085	LJIOFKJA_00440	LCAPGCKE_00113	JGKDJMLB_06113	GJJOMOEH_00813	BHCEAKDH_04818	FPAHKCNF_02265	EACPGJJO_04840	LEKCGMDF_02954	MPGLDLPP_02301	KPJDMDHD_02461	GHDOMGIB_02865	BNIBDDLI_06110	JDCCEBOI_05444	GIEPEGPL_04805	FLHNBHIE_04255	PJJBBCBM_04761	BHHKDANE_04231	PDPFHIBO_05004	NEBPILJC_02831	HJJLPKDE_02419	JDENELGM_00362	KHNOHDME_02262	BIIPAFGE_00364	KFOCIMMI_00363	OMBHAEJC_00374	KLCILLII_00421	BGEAKIKM_00362	ENLJKLLI_02150	NAEEEGCJ_00366	AAJFFOJO_00395	IHOJCDDA_00364	IJGNIBGJ_00364	EHJPMPCJ_00373
yraA		Putative cysteine protease YraA	370	370	1	1	22306				539	539	539	KPLJNGKJ_04476	NMGDBHEM_03324	EAIKGHFG_03081	LJIOFKJA_00436	LCAPGCKE_00109	JGKDJMLB_06117	GJJOMOEH_00809	BHCEAKDH_04822	FPAHKCNF_02269	EACPGJJO_04844	LEKCGMDF_02950	MPGLDLPP_02305	KPJDMDHD_02457	GHDOMGIB_02869	BNIBDDLI_06114	JDCCEBOI_05448	GIEPEGPL_04809	FLHNBHIE_04251	PJJBBCBM_04765	BHHKDANE_04235	PDPFHIBO_05000	NEBPILJC_02835	HJJLPKDE_02415	JDENELGM_00358	KHNOHDME_02266	BIIPAFGE_00360	KFOCIMMI_00359	OMBHAEJC_00370	KLCILLII_00417	BGEAKIKM_00358	ENLJKLLI_02146	NAEEEGCJ_00362	AAJFFOJO_00391	IHOJCDDA_00360	IJGNIBGJ_00360	EHJPMPCJ_00369
dhfrIII		Dihydrofolate reductase type 3	370	370	1	1	22301				506	506	506	KPLJNGKJ_04481	NMGDBHEM_03329	EAIKGHFG_03076	LJIOFKJA_00431	LCAPGCKE_00104	JGKDJMLB_06122	GJJOMOEH_00804	BHCEAKDH_04827	FPAHKCNF_02274	EACPGJJO_04849	LEKCGMDF_02945	MPGLDLPP_02310	KPJDMDHD_02452	GHDOMGIB_02874	BNIBDDLI_06119	JDCCEBOI_05453	GIEPEGPL_04814	FLHNBHIE_04246	PJJBBCBM_04770	BHHKDANE_04240	PDPFHIBO_04995	NEBPILJC_02840	HJJLPKDE_02410	JDENELGM_00353	KHNOHDME_02271	BIIPAFGE_00355	KFOCIMMI_00354	OMBHAEJC_00365	KLCILLII_00412	BGEAKIKM_00353	ENLJKLLI_02141	NAEEEGCJ_00357	AAJFFOJO_00386	IHOJCDDA_00355	IJGNIBGJ_00355	EHJPMPCJ_00364
group_12205		hypothetical protein	370	370	1	1	22293				1106	1379	1378	KPLJNGKJ_04487	NMGDBHEM_03335	EAIKGHFG_03070	LJIOFKJA_00425	LCAPGCKE_00098	JGKDJMLB_06128	GJJOMOEH_00798	BHCEAKDH_04833	FPAHKCNF_02280	EACPGJJO_04855	LEKCGMDF_02939	MPGLDLPP_02316	KPJDMDHD_02446	GHDOMGIB_02880	BNIBDDLI_06125	JDCCEBOI_05459	GIEPEGPL_04820	FLHNBHIE_04240	PJJBBCBM_04776	BHHKDANE_04246	PDPFHIBO_04989	NEBPILJC_02846	HJJLPKDE_02404	JDENELGM_00347	KHNOHDME_02277	BIIPAFGE_00349	KFOCIMMI_00348	OMBHAEJC_00359	KLCILLII_00406	BGEAKIKM_00347	ENLJKLLI_02135	NAEEEGCJ_00351	AAJFFOJO_00380	IHOJCDDA_00349	IJGNIBGJ_00349	EHJPMPCJ_00358
ptsP		Phosphoenolpyruvate-dependent phosphotransferase system	370	370	1	1	22284				1700	2279	2257	KPLJNGKJ_04494	NMGDBHEM_03342	EAIKGHFG_03063	LJIOFKJA_00418	LCAPGCKE_00091	JGKDJMLB_06135	GJJOMOEH_00791	BHCEAKDH_04840	FPAHKCNF_02287	EACPGJJO_03400	LEKCGMDF_02932	MPGLDLPP_02323	KPJDMDHD_02439	GHDOMGIB_02887	BNIBDDLI_06132	JDCCEBOI_05466	GIEPEGPL_04827	FLHNBHIE_04233	PJJBBCBM_04783	BHHKDANE_04253	PDPFHIBO_04982	NEBPILJC_02853	HJJLPKDE_02397	JDENELGM_00340	KHNOHDME_02284	BIIPAFGE_00342	KFOCIMMI_00341	OMBHAEJC_00352	KLCILLII_00399	BGEAKIKM_00340	ENLJKLLI_02128	NAEEEGCJ_00344	AAJFFOJO_00373	IHOJCDDA_00342	IJGNIBGJ_00342	EHJPMPCJ_00351
[truncated: 34,933 more rows]
[truncated: 334 more columns]
